# Supplementary material for: Dopamine neuron specific RNA-sequencing reveals Neprilysin 1 acts downstream of the cohesin complex to suppress learning
Source: Commun Biol. 2026 Feb 16;9:441. doi: 10.1038/s42003-026-09690-z (PMC13021968; doi:10.1038/s42003-026-09690-z)
Supplement: Supplementary file 3 — Supplementary Data 1 [file 42003_2026_9690_MOESM3_ESM.xlsx]

## Sheet: KD vs WT
	'Symbol	baseMean	log2FoldChange	lfcSE	stat	pvalue	padj
FBgn0035923	'CG6511	1662.58	-27.5821	3.64254	-7.57222	3.66886e-14	1.07314e-10
FBgn0037150	'CG7133	780.154	27.0277	3.62013	7.46594	8.27052e-14	1.20956e-10
FBgn0010750	'atms	778.269	-26.5221	3.62128	-7.32395	2.40779e-13	1.76069e-10
FBgn0035150	'Rev1	921.64	-26.7573	3.64101	-7.34885	1.99921e-13	1.76069e-10
FBgn0032799	'CG10166	789.918	-26.4731	3.63242	-7.28802	3.14551e-13	1.77223e-10
FBgn0035995	'CG3529	443.516	26.2572	3.61954	7.25428	4.03813e-13	1.77223e-10
FBgn0039132	'AP-1sigma	563.669	26.1719	3.6111	7.24763	4.24123e-13	1.77223e-10
FBgn0039876	'CG2126	353.749	25.9479	3.61246	7.18289	6.8255e-13	2.49557e-10
FBgn0023477	'Taldo	436.946	-25.7141	3.60254	-7.13779	9.48464e-13	3.04053e-10
FBgn0035124	'ttm2	776.256	-25.9266	3.63874	-7.12517	1.0395e-12	3.04053e-10
FBgn0035610	'Lkr	494.205	-25.0329	3.61716	-6.92059	4.49762e-12	1.19596e-09
FBgn0016687	'Nurf-38	976.99	-13.7001	3.02196	-4.53353	5.80073e-06	0.00141393
FBgn0005777	'PpD3	1282.8	-13.131	2.99954	-4.37768	1.19947e-05	0.00269881
FBgn0034498	'CG16868	941.125	10.5486	2.49363	4.23024	2.33446e-05	0.00487734
FBgn0005672	'spi	453.487	11.4525	2.80569	4.08189	4.46711e-05	0.0069629
FBgn0010747	'Srp54k	395.194	-10.5265	2.58065	-4.079	4.52291e-05	0.0069629
FBgn0021750	'SerRS-m	836.417	13.3	3.2524	4.0893	4.32681e-05	0.0069629
FBgn0039420	'CG6154	866.881	13.3516	3.26472	4.08967	4.31994e-05	0.0069629
FBgn0062449	'CG13197	460.14	-12.6138	3.07637	-4.10023	4.12738e-05	0.0069629
FBgn0035235	'CG7879	501.64	12.5625	3.11787	4.02918	5.5972e-05	0.00818591
FBgn0259967	'Sfp53D	404.726	12.2528	3.13279	3.91112	9.18673e-05	0.0127958
FBgn0262116	'RNASEK	649.164	12.9344	3.31922	3.89681	9.74692e-05	0.012959
FBgn0031359	'Rim2	228.301	11.4268	2.97025	3.84708	0.000119533	0.0144295
FBgn0037566	'mRpL1	1078.29	-13.8424	3.59731	-3.84798	0.000119095	0.0144295
FBgn0038854	'CG7044	1169.13	13.7831	3.5899	3.83941	0.000123329	0.0144295
FBgn0028687	'Rpt1	283.601	11.7397	3.06828	3.82615	0.000130163	0.0145548
FBgn0033196	'CG1358	475.77	9.51589	2.49215	3.81834	0.000134352	0.0145548
FBgn0036483	'CG12316	266.879	11.6521	3.07614	3.78789	0.000151931	0.0158713
FBgn0053229	'CG33229	442.588	10.8272	2.86688	3.77665	0.000158952	0.0160322
FBgn0027569	'cert	842.963	-13.4872	3.58418	-3.76298	0.000167901	0.0161745
FBgn0052647	'CG32647	792.978	10.2128	2.71778	3.75779	0.000171423	0.0161745
FBgn0038953	'CG18596	1028.94	-10.3313	2.76689	-3.73389	0.000188543	0.017234
FBgn0027786	'Mtch	278.304	11.7126	3.1804	3.68273	0.000230751	0.0187182
FBgn0037454	'CG1137	763.929	13.1692	3.58233	3.67615	0.000236777	0.0187182
FBgn0039734	'Tace	192.495	-11.3565	3.07655	-3.69132	0.000223096	0.0187182
FBgn0053516	'dpr3	674.133	-13.1648	3.57619	-3.68122	0.000232122	0.0187182
FBgn0266581	'pit	189.01	11.1543	3.01637	3.69793	0.000217367	0.0187182
FBgn0265667	'CR44474	697.955	13.0389	3.58986	3.63215	0.000281072	0.0216351
FBgn0033339	'Sec31	353.871	10.5063	2.92444	3.59258	0.000327415	0.0245561
FBgn0001319	'kn	191.784	10.2101	2.89179	3.53071	0.000414439	0.0256708
FBgn0002069	'AspRS	432.094	-11.5609	3.35448	-3.44642	0.000568075	0.0256708
FBgn0003206	'Ras64B	106.849	-10.5076	3.05201	-3.44285	0.00057562	0.0256708
FBgn0003410	'sina	695.615	8.79217	2.53811	3.46406	0.000532094	0.0256708
FBgn0020887	'Su(z)12	123.55	-10.717	3.11138	-3.44445	0.000572232	0.0256708
FBgn0024698	'Cpsf160	815.81	-11.7749	3.34546	-3.51967	0.00043208	0.0256708
FBgn0025574	'Pli	452.389	12.4134	3.55381	3.49298	0.000477671	0.0256708
FBgn0027512	'CG10254	416.605	-11.5083	3.34046	-3.44511	0.000570821	0.0256708
FBgn0027780	'U26	486.831	12.5192	3.60018	3.47738	0.000506341	0.0256708
FBgn0027783	'SMC2	527.885	-12.8119	3.60199	-3.55691	0.000375249	0.0256708
FBgn0029175	'Ext2	414.22	12.2862	3.56195	3.44928	0.000562089	0.0256708
FBgn0030017	'CG2278	165.32	-10.1744	2.86166	-3.55542	0.000377369	0.0256708
FBgn0031428	'CG9886	478.804	12.4952	3.55534	3.51449	0.000440594	0.0256708
FBgn0032042	'CG13398	775.316	11.7247	3.38106	3.46775	0.000524826	0.0256708
FBgn0032053	'mRpL51	381.854	-12.3448	3.57613	-3.45199	0.000556468	0.0256708
FBgn0035942	'ValRS-m	172.082	10.0536	2.87806	3.4932	0.000477264	0.0256708
FBgn0035983	'CG4080	202.825	-11.432	3.25656	-3.51044	0.000447361	0.0256708
FBgn0037753	'CG12947	203.748	11.2626	3.23824	3.47801	0.000505152	0.0256708
FBgn0037926	'Elp1	554.384	-11.9206	3.36055	-3.5472	0.000389343	0.0256708
FBgn0038651	'Epg5	125.003	10.5579	3.05993	3.45038	0.000559802	0.0256708
FBgn0038826	'Syp	452.785	12.4146	3.56032	3.48694	0.000488588	0.0256708
FBgn0038877	'CG3308	402.879	12.2462	3.55058	3.44906	0.000562552	0.0256708
FBgn0050169	'Brca2	425.581	12.3252	3.57515	3.44746	0.000565878	0.0256708
FBgn0050372	'Asap	212.582	11.3238	3.24758	3.48684	0.000488756	0.0256708
FBgn0053543	'CG33543	111.775	-10.5724	3.04791	-3.46874	0.000522911	0.0256708
FBgn0262937	'Rabex-5	176.128	11.0525	3.21185	3.44115	0.000579238	0.0256708
FBgn0264562	'Hr4	317.746	10.9389	3.06334	3.5709	0.000355756	0.0256708
FBgn0035449	'CG14971	330.072	-12.1345	3.55062	-3.41757	0.00063182	0.0267837
FBgn0053303	'CG33303	131.507	9.66943	2.82529	3.42246	0.000620573	0.0267837
FBgn0053978	'CG33978	1076.94	8.70847	2.54759	3.41832	0.00063009	0.0267837
FBgn0035997	'phol	178.528	10.1065	2.96074	3.4135	0.00064133	0.0267985
FBgn0027507	'CG1344	122.679	10.5308	3.09077	3.40718	0.000656379	0.026944
FBgn0028540	'CG9008	352.936	-11.2689	3.34008	-3.37385	0.000741259	0.026944
FBgn0028675	'Sur	381.182	11.2014	3.33302	3.36075	0.000777322	0.026944
FBgn0028872	'CG18095	352.034	12.0515	3.57776	3.36844	0.000755938	0.026944
FBgn0031011	'CG8034	314.026	-12.0626	3.54881	-3.39906	0.000676179	0.026944
FBgn0032590	'CG4631	297.594	-11.9851	3.56797	-3.35907	0.000782047	0.026944
FBgn0033900	'CysRS-m	300.912	-12.0011	3.58282	-3.34962	0.000809238	0.026944
FBgn0033960	'CG10151	319.143	11.91	3.55613	3.34914	0.000810623	0.026944
FBgn0033971	'CG10209	1533.56	9.03456	2.66712	3.38739	0.000705623	0.026944
FBgn0034734	'CG4554	334.195	11.9765	3.5642	3.36021	0.000778846	0.026944
FBgn0036480	'Cep135	87.7673	-10.2239	3.03536	-3.36825	0.000756477	0.026944
FBgn0036571	'Strumpellin	648.644	-9.66504	2.86574	-3.37262	0.000744575	0.026944
FBgn0036580	'PDCD-5	323.505	11.9296	3.55509	3.35563	0.000791839	0.026944
FBgn0036726	'QIL1	355.213	12.0645	3.54451	3.40372	0.000664759	0.026944
FBgn0038418	'pad	153.343	10.8527	3.20698	3.38408	0.000714163	0.026944
FBgn0038478	'cal1	328.354	-12.127	3.58179	-3.38573	0.000709882	0.026944
FBgn0040773	'COX7C	265.719	-11.8217	3.52436	-3.35428	0.000795726	0.026944
FBgn0051324	'CG31324	179.859	11.0827	3.26611	3.39325	0.000690686	0.026944
FBgn0034595	'CG15657	301.351	-12.0031	3.60655	-3.32816	0.000874228	0.0284124
FBgn0038980	'Octbeta1R	279.795	-11.8961	3.57338	-3.32908	0.000871332	0.0284124
FBgn0033855	'link	252.755	-11.7495	3.54489	-3.31448	0.000918137	0.0288769
FBgn0037822	'CG14683	258.147	-11.78	3.54999	-3.31833	0.000905582	0.0288769
FBgn0039227	'polybromo	183.198	-9.03858	2.72514	-3.31674	0.000910754	0.0288769
FBgn0032483	'CG15482	220.203	-11.5507	3.51492	-3.28617	0.00101559	0.031602
FBgn0001491	'l(1)10Bb	240.757	11.5034	3.53222	3.2567	0.00112716	0.0329695
FBgn0010263	'Rbp9	258.727	11.6073	3.55889	3.26149	0.0011083	0.0329695
FBgn0029105	'alpha-Catr	251.952	11.569	3.55006	3.25882	0.00111878	0.0329695
FBgn0039067	'wda	249.559	11.5552	3.54051	3.2637	0.00109967	0.0329695
FBgn0051145	'CG31145	116.514	10.4563	3.19799	3.26963	0.00107687	0.0329695
FBgn0259707	'CG42361	244.858	11.5278	3.53193	3.26388	0.00109897	0.0329695
FBgn0003079	'Raf	131.982	9.07762	2.80297	3.23857	0.00120131	0.0337029
FBgn0025716	'Bap55	209.946	-11.4819	3.54279	-3.24091	0.00119147	0.0337029
FBgn0031661	'Gmd	226.287	11.414	3.52659	3.23655	0.00120985	0.0337029
FBgn0051687	'CG31687	268.273	11.6595	3.6023	3.23668	0.0012093	0.0337029
FBgn0052113	'CG32113	402.122	10.7016	3.30074	3.24217	0.00118622	0.0337029
FBgn0001078	'ftz-f1	231.761	11.4485	3.54511	3.22936	0.00124066	0.0337214
FBgn0004915	'TfIIB	199.681	-11.4096	3.53955	-3.22345	0.00126655	0.0337214
FBgn0023091	'dimm	864.578	-9.19707	2.85166	-3.22517	0.00125898	0.0337214
FBgn0031436	'ND-B17.2	199.495	-11.4082	3.53244	-3.22956	0.00123982	0.0337214
FBgn0034310	'Nup75	241.773	11.5095	3.57095	3.22309	0.00126816	0.0337214
FBgn0036239	'Pop2	214.647	11.3378	3.52262	3.21857	0.00128834	0.0338525
FBgn0037624	'CG8223	229.873	-11.6125	3.6107	-3.21615	0.00129924	0.0338525
FBgn0050085	'Rif1	258.314	11.605	3.61046	3.21426	0.0013078	0.0338525
FBgn0032016	'Mettl14	187.271	-11.317	3.52589	-3.20968	0.00132883	0.034095
FBgn0032509	'CG6523	222.97	11.3927	3.55995	3.20024	0.00137313	0.0348806
FBgn0263606	'Hsc20	223.356	11.3951	3.56307	3.19811	0.0013833	0.0348806
FBgn0085734	'CR40450	229.875	11.4366	3.57883	3.19562	0.00139529	0.0348822
FBgn0039530	'Tusp	183.251	8.82026	2.7672	3.18743	0.00143543	0.0355816
FBgn0284435	'tyn	662.627	9.84286	3.09246	3.18285	0.00145831	0.0358451
FBgn0027537	'Nup93-1	192.512	-11.3566	3.57121	-3.18005	0.00147249	0.0358919
FBgn0003977	'vir	181.321	-11.2703	3.55485	-3.1704	0.00152231	0.0361777
FBgn0025635	'CG17829	162.848	-11.1153	3.50836	-3.16823	0.00153369	0.0361777
FBgn0027553	'NELF-B	208.983	11.2991	3.56006	3.17386	0.00150426	0.0361777
FBgn0035617	'l(3)psg2	246.16	8.02158	2.53048	3.16999	0.00152446	0.0361777
FBgn0259935	'CG42458	181.872	11.0988	3.51469	3.15783	0.0015895	0.0371944
FBgn0028552	'gammaSnap1	155.008	-11.0441	3.50791	-3.14835	0.00164197	0.0378245
FBgn0261673	'nemy	194.292	11.194	3.55558	3.14829	0.00164229	0.0378245
FBgn0021768	'nudC	132.207	9.67264	3.0802	3.14027	0.00168793	0.0385718
FBgn0051637	'CG31637	177.053	11.0601	3.53595	3.12788	0.0017607	0.0399228
FBgn0062978	'CG31808	144.469	-10.9426	3.50258	-3.12416	0.00178314	0.0401206
FBgn0034911	'CG5549	189.545	11.1584	3.5756	3.12071	0.00180416	0.0401208
FBgn0038840	'Grik	146.352	-10.9612	3.51358	-3.11966	0.00181058	0.0401208
FBgn0040056	'CG17698	145.448	-10.9522	3.51858	-3.11268	0.00185396	0.0407732
FBgn0036278	'CrzR	185.777	11.1293	3.58111	3.10779	0.00188493	0.041145
FBgn0013753	'Bgb	135.488	-10.85	3.5004	-3.09965	0.00193752	0.0414588
FBgn0037206	'CG12768	158.794	10.9029	3.52068	3.09683	0.001956	0.0414588
FBgn0085484	'Pdxk	189.951	10.196	3.29046	3.09865	0.00194403	0.0414588
FBgn0267728	'otk2	181.905	11.099	3.57905	3.1011	0.00192802	0.0414588
FBgn0041588	'eIF2D	154.922	-11.0432	3.56889	-3.0943	0.00197276	0.0415131
FBgn0032377	'CG14937	159.814	10.9123	3.52961	3.09163	0.00199059	0.041589
FBgn0031643	'CG3008	132.699	-10.82	3.50596	-3.08618	0.00202744	0.0417623
FBgn0051774	'fred	310.953	-10.189	3.30132	-3.08634	0.00202636	0.0417623
FBgn0259238	'CG42336	144.562	10.7675	3.51188	3.06604	0.00216917	0.0443695
FBgn0038581	'CG14314	122.951	-10.7099	3.49686	-3.06273	0.00219327	0.0444458
FBgn0050158	'CG30158	152.652	10.8461	3.54288	3.06137	0.0022033	0.0444458
FBgn0003742	'tra2	119.874	-10.6733	3.49511	-3.0538	0.00225964	0.0452513
FBgn0036911	'Fibp	665.017	-9.31267	3.05146	-3.05188	0.00227417	0.0452513
FBgn0031459	'CG2862	402.901	-9.97795	3.27375	-3.04786	0.00230475	0.0453771
FBgn0043854	'slam	143.545	10.7573	3.53048	3.04698	0.00231152	0.0453771
FBgn0034657	'LBR	141.202	-9.94621	3.26993	-3.04172	0.00235231	0.0458701
FBgn0032052	'PIG-U	148.559	10.8069	3.5565	3.03864	0.00237649	0.0460346
FBgn0032129	'jp	663.967	-7.55029	2.49041	-3.03174	0.00243145	0.0467894
FBgn0034674	'CG9304	130.567	10.6206	3.51451	3.02194	0.00251162	0.0473967
FBgn0038047	'CG5245	111.344	-10.5669	3.49554	-3.02297	0.00250309	0.0473967
FBgn0038499	'Brf	142.067	10.7424	3.55186	3.02444	0.00249093	0.0473967
FBgn0016794	'dos	127.416	10.5854	3.50985	3.01591	0.00256207	0.0474947
FBgn0035148	'CG3402	1191.92	-10.1286	3.35864	-3.01569	0.00256394	0.0474947
FBgn0069923	'CG41128	125.257	10.5608	3.50216	3.0155	0.00256553	0.0474947
FBgn0003141	'pr	128.181	10.594	3.51732	3.01195	0.00259578	0.0477525
FBgn0029843	'Nep1	233	-9.96554	3.32065	-3.00108	0.00269023	0.0491808
FBgn0037358	'elm	110.648	-10.5579	3.5316	-2.98956	0.00279376	0.0504429
FBgn0261786	'mi	133.691	10.6546	3.56394	2.98956	0.00279375	0.0504429
FBgn0030499	'CG11178	147.283	9.82853	3.29779	2.98034	0.00287926	0.0516678
FBgn0000228	'Bsg25D	140.992	9.76552	3.28143	2.976	0.00292034	0.0520854
FBgn0270927	'betaGlu	98.5353	-10.3904	3.49667	-2.97153	0.00296324	0.0525301
FBgn0039188	'Golgin84	103.339	-10.4594	3.52532	-2.96693	0.00300785	0.0529998
FBgn0051915	'CG31915	94.8991	-10.3363	3.48863	-2.96284	0.00304812	0.0533878
FBgn0033762	'ZnT49B	110.287	10.3771	3.50514	2.96055	0.00307092	0.053467
FBgn0011676	'Nos	105.473	-10.4885	3.54834	-2.95589	0.00311764	0.0535624
FBgn0032474	'DnaJ-H	123.626	10.5418	3.568	2.95454	0.00313134	0.0535624
FBgn0033884	'CG13344	108.854	10.3583	3.5039	2.95621	0.00311443	0.0535624
FBgn0266282	'jnj	482.226	8.2436	2.8023	2.94172	0.00326392	0.0555057
FBgn0001981	'esg	108.934	10.3593	3.55272	2.91587	0.00354696	0.0585994
FBgn0030970	'CG7326	93.8303	-10.3198	3.53767	-2.91712	0.00353274	0.0585994
FBgn0034795	'MED23	107.862	10.3451	3.54374	2.91927	0.00350858	0.0585994
FBgn0035087	'CG2765	413.822	8.76551	3.00182	2.92007	0.00349953	0.0585994
FBgn0047038	'ND-13B	175.069	-9.55192	3.27969	-2.91245	0.00358609	0.0585994
FBgn0265699	'CR44506	83.043	-10.1439	3.48152	-2.91363	0.00357257	0.0585994
FBgn0266313	'CR44978	479.055	7.96391	2.72586	2.92161	0.00348227	0.0585994
FBgn0016080	'xmas-1	82.0076	-10.1257	3.48319	-2.90702	0.00364884	0.0592937
FBgn0024912	'agt	86.1507	-10.197	3.51018	-2.90497	0.0036729	0.0593549
FBgn0085260	'CG34231	89.8291	10.0812	3.48991	2.88866	0.00386887	0.0621782
FBgn0029174	'FKBP59	383.175	-9.49018	3.29515	-2.88005	0.00397617	0.0632646
FBgn0031597	'CG17612	36.5425	8.78386	3.0502	2.87976	0.00397972	0.0632646
FBgn0085420	'DIP-delta	100.656	10.2451	3.56088	2.87713	0.00401306	0.0634498
FBgn0033032	'kune	82.9805	-10.1429	3.54659	-2.8599	0.00423771	0.0662851
FBgn0033259	'CG11210	72.4849	-9.94772	3.47801	-2.86018	0.00423406	0.0662851
FBgn0010213	'Sod2	87.5559	10.0442	3.5215	2.85226	0.00434099	0.0672797
FBgn0030082	'HP1b	84.8176	9.99817	3.50592	2.8518	0.0043473	0.0672797
FBgn0033058	'CCHa2-R	351.195	-7.90155	2.77331	-2.84914	0.00438375	0.0674867
FBgn0015794	'Rab18	83.3818	9.97376	3.50337	2.84691	0.00441462	0.0676061
FBgn0031830	'COX5B	104.32	-8.61065	3.02698	-2.84464	0.00444623	0.0677355
FBgn0035630	'CG10576	77.6253	-10.0467	3.53759	-2.83998	0.00451163	0.0683757
FBgn0032749	'Phlpp	76.2622	-10.0211	3.53272	-2.83666	0.00455888	0.0687357
FBgn0031174	'CG1486	151.865	8.08333	2.85768	2.82864	0.0046747	0.0688627
FBgn0037051	'CG10565	77.1579	9.86181	3.48366	2.83087	0.00464211	0.0688627
FBgn0040212	'Dhap-at	97.0869	9.22663	3.26363	2.82711	0.00469702	0.0688627
FBgn0051815	'CG31815	67.7683	-9.85064	3.48021	-2.83048	0.00464789	0.0688627
FBgn0052758	'CG32758	76.3013	7.17486	2.53858	2.82632	0.00470856	0.0688627
FBgn0265908	'CR44697	84.1464	9.98669	3.52452	2.83349	0.0046043	0.0688627
FBgn0003567	'su(Hw)	75.659	-10.0097	3.55112	-2.81874	0.00482127	0.0701603
FBgn0027621	'Pfrx	194.103	-8.3584	2.96794	-2.81623	0.00485905	0.0702318
FBgn0033673	'CG8298	83.6716	9.97864	3.5455	2.81445	0.00488603	0.0702318
FBgn0038606	'CG15803	84.2873	9.98934	3.55031	2.81365	0.00489822	0.0702318
FBgn0029935	'CG4615	75.761	9.8355	3.50616	2.80521	0.00502845	0.0717474
FBgn0264841	'CR44049	61.3159	-9.7062	3.47174	-2.79577	0.00517755	0.0735162
FBgn0034641	'mahj	81.8503	9.94674	3.57074	2.78562	0.00534249	0.0754918
FBgn0026143	'CDC45L	61.1894	-9.70311	3.48633	-2.78319	0.00538275	0.0756949
FBgn0035768	'CG14834	69.1167	9.703	3.48967	2.7805	0.00542757	0.07596
FBgn0035157	'CG13894	77.6677	9.87122	3.55712	2.77506	0.00551913	0.0768736
FBgn0034433	'EndoB	183.079	9.0826	3.2754	2.77298	0.00555461	0.0770011
FBgn0001229	'Hsp67Bc	138.722	-6.75611	2.4424	-2.76617	0.00567187	0.0782557
FBgn0032025	'CG7778	59.6742	-9.6673	3.50088	-2.76139	0.00575557	0.0790378
FBgn0011202	'dia	64.9401	9.61317	3.48767	2.75633	0.00584536	0.0797283
FBgn0030485	'CG1998	65.3738	9.62251	3.49404	2.75398	0.00588755	0.0797283
FBgn0267195	'CR45635	74.1726	9.80494	3.56104	2.7534	0.00589806	0.0797283
FBgn0283473	'S6KL	81.0564	8.97065	3.25914	2.75246	0.00591489	0.0797283
FBgn0030529	'Clic	878.08	-8.31236	3.03029	-2.74309	0.00608635	0.0816632
FBgn0052732	'CG32732	55.184	-9.55404	3.49256	-2.73555	0.0062277	0.0831782
FBgn0040087	'p115	63.735	9.58604	3.50701	2.73339	0.0062686	0.0833439
FBgn0030327	'FucT6	359.669	-9.07645	3.32344	-2.73105	0.00631337	0.0835594
FBgn0039347	'CG5071	59.1835	9.4792	3.47744	2.72591	0.00641237	0.0844873
FBgn0003892	'ptc	33.3361	8.65146	3.18487	2.71642	0.00659916	0.0850681
FBgn0030364	'Lsm12	57.9799	9.4496	3.47582	2.71867	0.00655446	0.0850681
FBgn0033468	'CG1418	67.1907	9.66219	3.55713	2.71629	0.00660186	0.0850681
FBgn0039003	'wfs1	61.0592	9.52409	3.50443	2.71773	0.00657314	0.0850681
FBgn0086603	'snoRNA:Or-CD2	59.6814	9.49125	3.49304	2.71719	0.00658384	0.0850681
FBgn0030877	'Arp8	67.4024	9.66671	3.56748	2.70967	0.00673493	0.0862145
FBgn0053170	'CG33170	58.2807	9.45686	3.49098	2.70894	0.00674978	0.0862145
FBgn0260855	'Sec22	56.1289	9.40278	3.4737	2.70685	0.00679246	0.0863823
FBgn0034727	'mRpS29	64.1793	9.59602	3.55646	2.69819	0.00697175	0.0882787
FBgn0031233	'Tbc1d15-17	54.1302	-9.52673	3.53866	-2.69218	0.0070986	0.0891134
FBgn0033812	'Pex13	69.8502	8.75569	3.25142	2.69288	0.00708372	0.0891134
FBgn0000536	'eas	751.106	-7.59877	2.82605	-2.68883	0.00717038	0.0895488
FBgn0039789	'CG9717	60.399	9.50825	3.53955	2.68629	0.00722513	0.0895488
FBgn0267603	'CR45941	55.493	9.38628	3.49355	2.68675	0.0072152	0.0895488
FBgn0039710	'dgt1	54.1087	9.34967	3.48656	2.68163	0.0073264	0.0904208
FBgn0002031	'l(2)37Cc	59.666	9.49084	3.54311	2.67867	0.00739144	0.0908402
FBgn0034491	'Hsl	45.226	-9.26738	3.47826	-2.66438	0.00771315	0.0943973
FBgn0031145	'Ntf-2	1206.31	-5.82215	2.19678	-2.65031	0.00804171	0.0980083
FBgn0027088	'GlyRS	880.986	8.81877	3.33433	2.64484	0.00817287	0.0987887
FBgn0035027	'CG3511	56.836	9.42051	3.56274	2.64417	0.0081891	0.0987887
FBgn0035518	'CG15011	56.4835	-8.62348	3.26223	-2.64343	0.00820706	0.0987887
FBgn0024811	'Crk	652.938	8.01489	3.03511	2.64072	0.0082729	0.0990836
FBgn0037368	'CG1239	41.484	-9.14244	3.46351	-2.63964	0.00829931	0.0990836
FBgn0040493	'grsm	22.2261	8.06655	3.07666	2.62186	0.00874526	0.103983
FBgn0031818	'CG9536	50.3741	9.24659	3.53186	2.61805	0.00884333	0.104724
FBgn0040351	'CG11638	185.431	-7.78431	2.98012	-2.61208	0.00899926	0.10614
FBgn0034858	'eIF2Bdelta	48.9742	9.20617	3.52885	2.60883	0.00908519	0.106724
FBgn0034950	'Pask	20.3218	-8.11239	3.11139	-2.60732	0.00912541	0.106767
FBgn0032202	'REPTOR-BP	44.185	9.05733	3.48105	2.6019	0.00927097	0.108038
FBgn0030301	'HP5	817.535	-8.73317	3.36515	-2.59518	0.00945406	0.109735
FBgn0265189	'sud1	39.4677	-9.07108	3.49894	-2.59253	0.00952739	0.110149
FBgn0022160	'Gpo-1	40.9663	-9.12489	3.52694	-2.5872	0.00967602	0.111427
FBgn0264373	'CR43825	45.1867	9.08959	3.51643	2.58489	0.00974094	0.111734
FBgn0004893	'bowl	37.8415	-9.01042	3.49462	-2.57837	0.00992672	0.112979
FBgn0037638	'CG8379	77.7013	-8.37736	3.24797	-2.57926	0.00990117	0.112979
FBgn0024957	'Irp-1B	34.7938	-8.88897	3.45917	-2.56968	0.0101792	0.115404
FBgn0035649	'CG10483	40.449	8.92988	3.4787	2.56702	0.0102577	0.115844
FBgn0037408	'NPFR	117.179	7.69907	3.00887	2.55879	0.0105037	0.118166
FBgn0011640	'lark	170.064	8.25942	3.25221	2.53963	0.011097	0.122783
FBgn0037520	'CG18268	41.4087	8.96389	3.52629	2.54202	0.0110214	0.122783
FBgn0037707	'RnpS1	33.0004	-8.8122	3.46696	-2.54176	0.0110295	0.122783
FBgn0038453	'Arl6IP1	55.1725	8.40925	3.3121	2.53895	0.0111186	0.122783
FBgn0039938	'Sox102F	566.468	7.67989	3.02503	2.53878	0.0111239	0.122783
FBgn0010356	'Taf5	222.916	8.2584	3.25808	2.53474	0.0112531	0.123742
FBgn0051030	'CG31030	692.878	6.25809	2.47318	2.53039	0.0113937	0.124819
FBgn0263930	'dally	36.4705	8.78076	3.47409	2.5275	0.0114879	0.125381
FBgn0022359	'Sodh-2	34.5559	-8.87838	3.53404	-2.51225	0.0119966	0.129007
FBgn0031768	'CG12393	30.6458	-8.70615	3.46506	-2.51255	0.0119861	0.129007
FBgn0082974	'snoRNA:Psi28S-3305c	114.267	-8.15625	3.24249	-2.51543	0.0118887	0.129007
FBgn0261556	'CG42674	230.004	7.57213	3.01158	2.51434	0.0119256	0.129007
FBgn0085443	'spri	68.5079	7.4332	2.96038	2.51089	0.0120427	0.129029
FBgn0085376	'CG34347	23.2585	8.1311	3.24506	2.50568	0.0122216	0.130468
FBgn0004379	'Klp67A	31.896	-8.76285	3.50304	-2.5015	0.0123668	0.131352
FBgn0034114	'CG4282	20.4678	7.94716	3.17795	2.50072	0.0123942	0.131352
FBgn0037881	'GCC88	30.1899	-8.68382	3.47684	-2.49761	0.0125032	0.131991
FBgn0037958	'CG6962	37.5411	8.8227	3.53412	2.49644	0.0125448	0.131991
FBgn0037050	'ICA69	116.521	8.02365	3.21859	2.49291	0.0126701	0.132832
FBgn0039451	'CG6420	45.389	8.12625	3.26923	2.48568	0.0129305	0.135077
FBgn0028694	'Rpn11	466.785	6.67346	2.68883	2.48192	0.0130678	0.136026
FBgn0000152	'Axs	27.2146	-8.53443	3.4524	-2.47203	0.0134349	0.139351
FBgn0261611	'CG42700	177.592	8.0656	3.26484	2.47045	0.0134945	0.139475
FBgn0031736	'CG11030	28.2445	-8.58855	3.48165	-2.4668	0.0136325	0.140405
FBgn0052438	'SMC5	285.399	8.02751	3.26321	2.46	0.0138936	0.142592
FBgn0005660	'Ets21C	256.785	7.27688	2.9721	2.4484	0.0143492	0.142909
FBgn0014033	'Sr-CI	28.8503	-8.61926	3.51369	-2.45305	0.0141649	0.142909
FBgn0019644	'ATPsynB	29.7609	8.48761	3.45873	2.45397	0.0141288	0.142909
FBgn0032814	'CG10366	32.2256	8.60249	3.50528	2.45415	0.0141218	0.142909
FBgn0036273	'INPP5E	16.4276	7.62926	3.1165	2.44803	0.0143642	0.142909
FBgn0037231	'Vps24	29.97	8.49759	3.46694	2.45103	0.0142447	0.142909
FBgn0037482	'CG10055	33.5159	8.65842	3.5329	2.4508	0.0142541	0.142909
FBgn0043900	'pygo	30.17	8.5069	3.47399	2.44874	0.0143357	0.142909
FBgn0263018	'snRNA:U4atac	30.527	8.52411	3.48141	2.44847	0.0143466	0.142909
FBgn0010105	'comm	693.366	-7.59277	3.10889	-2.44228	0.0145948	0.144711
FBgn0014388	'sty	881.235	-5.4857	2.25069	-2.43734	0.0147956	0.145028
FBgn0020372	'TM4SF	878.665	-6.48689	2.66123	-2.43756	0.0147868	0.145028
FBgn0036381	'CG8745	332.033	-8.11099	3.32775	-2.43738	0.0147941	0.145028
FBgn0263476	'snoRNA:CG32479-b	32.254	8.60304	3.53072	2.43662	0.0148251	0.145028
FBgn0038467	'AdSL	729.95	-8.24823	3.3912	-2.43224	0.0150056	0.146304
FBgn0033160	'Dhx15	324.127	7.19502	2.96766	2.42448	0.0153305	0.148904
FBgn0063649	'CG6006	29.8583	8.49203	3.50411	2.42345	0.015374	0.148904
FBgn0035498	'Fit1	173.608	5.96417	2.46449	2.42004	0.0155186	0.149808
FBgn0030011	'Gbeta5	177.731	-7.82628	3.23642	-2.41819	0.0155978	0.150078
FBgn0020912	'Ptx1	23.9233	-8.34793	3.47185	-2.40446	0.0161964	0.155326
FBgn0283510	'Pal1	216.574	-7.85605	3.27111	-2.40165	0.0163215	0.156015
FBgn0035993	'Nf-YA	84.138	-7.92604	3.30504	-2.39817	0.0164773	0.156991
FBgn0004050	'z	165.825	-7.04833	2.95177	-2.38783	0.0169482	0.160432
FBgn0035111	'Dis3l2	29.7712	8.48744	3.55285	2.38891	0.0168984	0.160432
FBgn0034315	'CG5721	23.2147	-8.30465	3.49114	-2.37878	0.01737	0.163894
FBgn0003942	'RpS27A	440.88	-5.27298	2.21824	-2.3771	0.0174493	0.164113
FBgn0037554	'DNApol-iota	22.2944	-8.24603	3.47549	-2.37262	0.0176623	0.165584
FBgn0020389	'Papss	30.9	-7.74922	3.27522	-2.36601	0.0179808	0.168031
FBgn0004837	'Su(H)	574.877	7.24947	3.06722	2.36353	0.0181016	0.168622
FBgn0037878	'CG6693	22.9167	-8.28732	3.51011	-2.36099	0.0182263	0.169244
FBgn0027795	'CG14785	21.4456	-8.19144	3.47139	-2.3597	0.0182897	0.169295
FBgn0040290	'RecQ4	878.492	-7.97057	3.38223	-2.3566	0.018443	0.169998
FBgn0267824	'PRAS40	65.7471	7.60127	3.22659	2.35582	0.0184818	0.169998
FBgn0036770	'Prestin	23.8583	8.16887	3.47838	2.34847	0.0188506	0.171809
FBgn0041180	'Tep4	20.1268	-8.0994	3.44892	-2.34839	0.0188549	0.171809
FBgn0050428	'CG30428	89.7703	7.64676	3.25503	2.34922	0.018813	0.171809
FBgn0038720	'CG6231	447.851	-7.80472	3.33343	-2.34135	0.0192141	0.174538
FBgn0266819	'CR45281	541.936	-7.81691	3.34743	-2.33519	0.0195332	0.176888
FBgn0085424	'nub	19.7042	-8.06915	3.45808	-2.33342	0.019626	0.177179
FBgn0041191	'Rheb	47.5689	7.61547	3.26568	2.33197	0.0197023	0.177321
FBgn0034654	'eIF3k	24.8317	8.22564	3.53451	2.32724	0.0199526	0.178475
FBgn0039602	'CG1647	276.008	7.6042	3.26677	2.32774	0.0199259	0.178475
FBgn0035521	'VhaM9.7-a	26.5455	6.75811	2.91056	2.32193	0.0202369	0.180466
FBgn0035026	'Fcp1	22.0323	8.05402	3.47065	2.32061	0.0203079	0.180549
FBgn0003719	'tld	23.3747	8.13937	3.51087	2.31833	0.0204311	0.181094
FBgn0004622	'TkR99D	21.7328	8.03408	3.47054	2.31493	0.0206165	0.182185
FBgn0065046	'snoRNA:U3:9B	32.4758	5.95621	2.57783	2.31055	0.0208577	0.183762
FBgn0025624	'CG4025	22.5933	8.08938	3.50298	2.30929	0.0209277	0.183824
FBgn0032407	'Pex19	22.9751	8.11446	3.52164	2.30417	0.021213	0.185772
FBgn0264723	'CR43991	20.2844	7.93468	3.45183	2.29869	0.0215227	0.187922
FBgn0033761	'CG8778	18.9861	-8.0142	3.48827	-2.29747	0.0215919	0.187966
FBgn0051446	'CG31446	20.6176	7.95744	3.46849	2.29421	0.0217784	0.189026
FBgn0045063	'fdl	1164.7	6.1689	2.69598	2.28818	0.022127	0.191484
FBgn0030474	'CG15747	18.7573	-7.99862	3.51964	-2.27257	0.0230522	0.198316
FBgn0037744	'CG8417	214.939	-6.98718	3.07317	-2.27361	0.0229894	0.198316
FBgn0014189	'Hel25E	146.569	-6.38895	2.81337	-2.27092	0.0231518	0.19859
FBgn0035171	'CG12502	575.335	-6.98034	3.08683	-2.26133	0.0237389	0.202786
FBgn0039735	'Nph	155.856	7.41182	3.27859	2.26067	0.0237797	0.202786
FBgn0000454	'Dip-B	879.479	6.92218	3.073	2.25258	0.0242854	0.206497
FBgn0031670	'CG3887	364.989	-6.07538	2.70169	-2.24873	0.0245297	0.207912
FBgn0038167	'Lkb1	18.2054	7.77812	3.46045	2.24772	0.024594	0.207912
FBgn0051908	'CG31908	14.6836	-6.6733	2.97686	-2.24173	0.0249789	0.210557
FBgn0039048	'CG17111	25.3061	7.27892	3.25572	2.23573	0.0253693	0.213233
FBgn0031835	'CG11319	2562.51	-5.11654	2.29052	-2.23379	0.0254967	0.21369
FBgn0001225	'Hsp26	1081.45	-6.14142	2.76123	-2.22416	0.0261375	0.218435
FBgn0036337	'AdenoK	16.9188	7.67288	3.45296	2.22211	0.0262756	0.218963
FBgn0036842	'CG3797	655.443	-6.10665	2.75148	-2.21941	0.0264591	0.219866
FBgn0002775	'msl-3	307.695	7.29501	3.29487	2.21405	0.0268252	0.222277
FBgn0046214	'vig2	320.648	-5.74605	2.59747	-2.21217	0.0269548	0.22272
FBgn0038039	'CG5196	1517.86	6.14804	2.78303	2.20912	0.0271663	0.223835
FBgn0035043	'CG4781	14.7939	-7.65405	3.47023	-2.20563	0.0274097	0.225206
FBgn0036986	'CG5282	16.2755	7.61623	3.46469	2.19824	0.0279318	0.228853
FBgn0039241	'CG11089	19.7698	-7.10285	3.24078	-2.19171	0.0284001	0.23204
FBgn0029002	'miple2	755.065	7.37585	3.37565	2.18502	0.0288876	0.235366
FBgn0263036	'CG43331	15.255	7.52384	3.45925	2.17499	0.0296306	0.240749
FBgn0014868	'Ost48	383.717	7.20121	3.31498	2.17232	0.0298314	0.241709
FBgn0029897	'RpL17	778.633	6.57905	3.03826	2.1654	0.030357	0.244612
FBgn0029959	'Rab39	790.745	-7.35978	3.39746	-2.16626	0.0302911	0.244612
FBgn0027607	'CG8230	133.998	7.08152	3.28068	2.15855	0.0308848	0.248182
FBgn0263487	'scaRNA:PsiU5-44	19.7138	6.92458	3.23251	2.14217	0.03218	0.257881
FBgn0000239	'bur	327.228	-6.15799	2.88072	-2.13766	0.0325445	0.260089
FBgn0027564	'CG3149	413.677	-7.18112	3.38277	-2.12285	0.0337662	0.269118
FBgn0031675	'CG9121	43.9767	-6.77057	3.19175	-2.12127	0.0338987	0.269439
FBgn0036124	'CG7839	63.6049	-6.79006	3.20314	-2.11982	0.0340215	0.269683
FBgn0036918	'Pfdn6	60.1091	-6.80685	3.22099	-2.11328	0.0345771	0.273346
FBgn0035283	'CG12024	522.774	6.09462	2.88936	2.10933	0.0349158	0.275279
FBgn0035541	'CG15019	73.8207	6.79071	3.22209	2.10755	0.0350702	0.275753
FBgn0036566	'ClC-c	467.202	-7.06564	3.35769	-2.10431	0.035351	0.277216
FBgn0000247	'ca	231.2	-6.22584	2.96695	-2.0984	0.03587	0.280061
FBgn0032059	'PrBP	72.6677	-6.72187	3.20394	-2.098	0.0359053	0.280061
FBgn0250746	'Prosbeta7	57.838	-6.75077	3.2203	-2.09632	0.036054	0.280473
FBgn0260945	'Atg1	66.1492	-5.93471	2.83448	-2.09376	0.0362813	0.281493
FBgn0036360	'CG10713	230.442	-6.30206	3.02245	-2.08509	0.0370616	0.286786
FBgn0034242	'CG14480	131.438	6.89602	3.30968	2.08359	0.0371975	0.287078
FBgn0034573	'CG3295	203.78	6.05307	2.91467	2.07676	0.0378238	0.291143
FBgn0015321	'Ubc4	366.933	5.87842	2.83205	2.07568	0.0379237	0.291147
FBgn0034689	'CG2921	677.492	6.06671	2.92454	2.07441	0.0380409	0.291282
FBgn0023545	'PIG-K	56.3091	6.13385	2.96076	2.07172	0.0382919	0.292438
FBgn0267033	'mamo	3036.94	6.55344	3.17312	2.0653	0.0388949	0.29627
FBgn0003308	'ry	306.764	-5.96363	2.90277	-2.05446	0.0399311	0.299484
FBgn0032796	'CG10188	460.434	4.5125	2.19589	2.05498	0.0398814	0.299484
FBgn0034975	'enok	347.249	4.79713	2.33239	2.05675	0.0397104	0.299484
FBgn0038419	'CG14879	585.215	-5.66357	2.75406	-2.05644	0.0397401	0.299484
FBgn0260462	'CG12163	1173.46	-6.59028	3.20617	-2.0555	0.0398307	0.299484
FBgn0260965	'CG42588	310.152	6.89202	3.34641	2.05953	0.0394437	0.299484
FBgn0039773	'CG2224	50.2175	6.61034	3.22187	2.05171	0.0401979	0.300713
FBgn0003475	'spir	1049.93	4.56475	2.2375	2.04011	0.0413394	0.308463
FBgn0022772	'Orc1	102.418	6.53862	3.21054	2.03661	0.0416895	0.310284
FBgn0052056	'scramb1	1241.6	-4.60425	2.26357	-2.03406	0.0419451	0.311152
FBgn0263782	'Hmgcr	138.726	-6.60505	3.24839	-2.03333	0.0420188	0.311152
FBgn0265416	'Neto	79.4752	6.48811	3.19534	2.03049	0.0423067	0.312492
FBgn0038286	'CG6966	669.976	5.47721	2.69916	2.02923	0.0424353	0.312653
FBgn0004861	'ph-p	97.5358	6.04379	2.98169	2.02697	0.0426659	0.313562
FBgn0000464	'Lar	461.921	5.49586	2.71559	2.02382	0.0429889	0.315144
FBgn0038401	'CG5916	35.7401	-6.4683	3.19888	-2.02205	0.0431711	0.315689
FBgn0033413	'prel	60.1216	-6.48217	3.21592	-2.01565	0.0438367	0.319756
FBgn0037843	'CG4511	1622.45	-5.8676	2.91731	-2.01131	0.044293	0.322281
FBgn0032223	'GATAd	251.129	-6.62714	3.30394	-2.00583	0.0448744	0.325701
FBgn0267253	'CG32700	513.262	-5.29741	2.68805	-1.97073	0.0487551	0.352992
FBgn0016078	'wun	302.592	-6.61442	3.36832	-1.96371	0.0495632	0.357956
FBgn0086134	'Prosalpha2	343.904	6.49581	3.31211	1.96123	0.0498519	0.359155
FBgn0013275	'Hsp70Aa	36.363	-4.81597	2.4625	-1.95573	0.0504975	0.362912
FBgn0259244	'CG42342	1265.51	5.05532	2.58755	1.95371	0.0507357	0.363731
FBgn0028916	'CG33090	646.786	-4.85503	2.48914	-1.95048	0.0511186	0.365579
FBgn0035285	'CG12025	298.075	-4.92546	2.5469	-1.9339	0.0531249	0.379
FBgn0010397	'LamC	79.4253	-6.20299	3.21484	-1.92949	0.0536703	0.38196
FBgn0035497	'CG14995	408.557	-5.91021	3.08361	-1.91665	0.0552819	0.392475
FBgn0031213	'galectin	160.582	-5.77294	3.0141	-1.91531	0.0554534	0.392739
FBgn0026634	'ldlCp	95.7172	6.17768	3.22998	1.9126	0.0557989	0.393281
FBgn0030858	'IntS2	371.445	-6.5259	3.41112	-1.91313	0.0557318	0.393281
FBgn0034308	'CG10915	685.498	5.2136	2.7296	1.91002	0.05613	0.394664
FBgn0037270	'eIF3f1	290.556	-6.37385	3.34288	-1.9067	0.0565601	0.396734
FBgn0036728	'UQCR-Q	255.892	5.429	2.85502	1.90156	0.0572281	0.40046
FBgn0000376	'crm	550.689	-6.43426	3.38907	-1.89853	0.0576261	0.402283
FBgn0026630	'nes	339.148	-5.8045	3.07863	-1.88541	0.0593739	0.411746
FBgn0031148	'Cbs	17.5193	-6.01852	3.19253	-1.88519	0.059404	0.411746
FBgn0261504	'7SLRNA:CR42652	191.327	-4.19687	2.22427	-1.88685	0.0591799	0.411746
FBgn0033656	'S2P	427.764	6.29581	3.34793	1.88051	0.0600386	0.415161
FBgn0001324	'kto	606.048	4.93054	2.62342	1.87943	0.0601857	0.415196
FBgn0034636	'twz	187.339	5.30157	2.82584	1.8761	0.060641	0.417353
FBgn0015331	'abs	75.2671	-6.12421	3.27315	-1.87104	0.061339	0.42106
FBgn0026369	'Sara	57.4128	6.05223	3.23629	1.87012	0.0614676	0.42106
FBgn0010215	'alpha-Cat	1528.16	4.06507	2.19444	1.85244	0.0639631	0.437131
FBgn0027547	'CG1927	130.423	-5.45512	2.95871	-1.84375	0.0652192	0.444676
FBgn0038542	'TyrR	1545.95	4.56771	2.48442	1.83854	0.0659825	0.448835
FBgn0029693	'CG6379	446.458	-5.72371	3.11609	-1.83682	0.0662363	0.449515
FBgn0046258	'CG12880	183.076	6.00629	3.27346	1.83484	0.0665291	0.450108
FBgn0085397	'Fili	237.449	5.54593	3.0237	1.83415	0.0666314	0.450108
FBgn0037915	'CG6790	220.792	6.02458	3.2898	1.83129	0.0670571	0.45194
FBgn0036007	'path	781.934	5.60147	3.07403	1.82219	0.0684261	0.460106
FBgn0029093	'cathD	639.758	-4.27023	2.348	-1.81866	0.0689626	0.462651
FBgn0033351	'AIMP1	149.174	5.94939	3.27844	1.8147	0.0695694	0.465653
FBgn0010583	'dock	1566.88	-4.12904	2.28506	-1.80697	0.0707672	0.471513
FBgn0030417	'CG15725	1472.48	-4.18423	2.31447	-1.80786	0.0706291	0.471513
FBgn0024913	'Actbeta	640.572	4.8229	2.71938	1.77353	0.0761408	0.506163
FBgn0030894	'Mvb12	425.556	-5.9565	3.38249	-1.76098	0.0782416	0.518469
FBgn0036505	'CG7945	771.216	4.61515	2.62171	1.76036	0.0783464	0.518469
FBgn0003326	'sca	2288.03	-4.29345	2.44461	-1.75629	0.0790387	0.518566
FBgn0015614	'CanB2	949.67	5.64348	3.21727	1.75412	0.0794104	0.518566
FBgn0017558	'Pdk	429.787	-5.24896	2.9978	-1.75094	0.0799567	0.518566
FBgn0027574	'CG5815	94.3926	-5.74622	3.2727	-1.7558	0.0791222	0.518566
FBgn0032938	'CG8671	2053.17	-4.90569	2.80124	-1.75126	0.0799012	0.518566
FBgn0040078	'pont	131.931	5.86363	3.34055	1.75529	0.0792101	0.518566
FBgn0067779	'dbr	924.064	4.66818	2.65813	1.75619	0.079056	0.518566
FBgn0263398	'CG6364	150.91	-5.80117	3.3117	-1.75172	0.0798218	0.518566
FBgn0267849	'Syx7	592.702	-4.77818	2.72457	-1.75374	0.0794755	0.518566
FBgn0033252	'CG12769	131.552	5.15715	2.96364	1.74014	0.0818343	0.528401
FBgn0052221	'CG32221	112.677	-4.92583	2.83059	-1.74021	0.0818219	0.528401
FBgn0033400	'CG2063	104.395	-5.25791	3.02703	-1.73699	0.0823897	0.530815
FBgn0036317	'CG10948	124.003	5.17246	2.98195	1.73459	0.0828138	0.531035
FBgn0040236	'c11.1	159.022	-5.73813	3.3078	-1.73473	0.082789	0.531035
FBgn0262858	'CG43222	605.94	-5.44948	3.14324	-1.73372	0.0829685	0.531035
FBgn0052333	'CG32333	742.254	4.65891	2.69194	1.73069	0.0835069	0.533314
FBgn0034958	'CG3907	892.739	-4.13401	2.39073	-1.72918	0.0837768	0.533872
FBgn0001965	'Sos	237.503	-4.97682	2.8864	-1.72423	0.0846659	0.538365
FBgn0002774	'mle	1753.4	4.148	2.41262	1.71929	0.0855611	0.540532
FBgn0010194	'Wnt5	240.811	-5.29508	3.07946	-1.71948	0.0855266	0.540532
FBgn0037655	'Kcmf1	296.948	4.59837	2.67266	1.72053	0.0853369	0.540532
FBgn0033996	'CG11807	20.7813	5.51275	3.23474	1.70423	0.0883378	0.555673
FBgn0067864	'Patj	213.428	5.66759	3.32455	1.70477	0.0882371	0.555673
FBgn0024987	'ssx	979.102	3.95299	2.32596	1.69951	0.0892237	0.560041
FBgn0008636	'hbn	177.012	-4.36193	2.57207	-1.69588	0.0899084	0.562468
FBgn0030887	'CG6867	190.752	5.20953	3.07454	1.69441	0.0901871	0.562468
FBgn0050361	'mtt	1828.59	-4.61514	2.72248	-1.6952	0.0900379	0.562468
FBgn0043455	'CG5986	120.214	5.63257	3.32992	1.69151	0.0907403	0.564714
FBgn0024273	'WASp	349.635	5.08157	3.04059	1.67124	0.0946734	0.58794
FBgn0035107	'mri	34.7626	4.9095	2.94435	1.66743	0.0954292	0.591378
FBgn0020412	'JIL-1	241.973	-4.81187	2.89911	-1.65978	0.0969597	0.599592
FBgn0015218	'eIF4E1	2818.69	-3.68245	2.22593	-1.65434	0.0980579	0.60329
FBgn0029887	'CG3198	100.39	-5.44062	3.28694	-1.65523	0.0978788	0.60329
FBgn0036333	'MICAL-like	378.225	5.03869	3.04681	1.65376	0.0981765	0.60329
FBgn0015872	'Drip	42.2451	-5.27494	3.1946	-1.65121	0.0986966	0.603413
FBgn0032719	'CG17321	254.081	4.60915	2.79236	1.65062	0.0988152	0.603413
FBgn0040227	'eIF3d1	1068.71	-3.76881	2.28308	-1.65076	0.0987878	0.603413
FBgn0028473	'Non1	1456.72	3.82315	2.32982	1.64097	0.100805	0.613
FBgn0038810	'Srp72	156.716	4.93787	3.00854	1.64128	0.100738	0.613
FBgn0039862	'kek6	1573.07	3.81959	2.34323	1.63005	0.10309	0.625599
FBgn0000412	'D1	1100.28	-4.33389	2.66829	-1.62422	0.104329	0.631804
FBgn0012034	'AcCoAS	815.156	-4.28974	2.6489	-1.61944	0.105352	0.636682
FBgn0016926	'Pino	66.7408	5.30449	3.29055	1.61204	0.106954	0.641886
FBgn0032704	'Jwa	152.93	5.39329	3.34554	1.61208	0.106944	0.641886
FBgn0039942	'CG17163	960.275	-4.28162	2.65707	-1.61141	0.107091	0.641886
FBgn0267488	'Mcr	271.622	5.38672	3.34202	1.61182	0.107002	0.641886
FBgn0027539	'lili	139.039	-5.29395	3.29507	-1.60663	0.108136	0.64391
FBgn0031776	'Pfdn1	601.54	5.07982	3.16531	1.60484	0.108529	0.64391
FBgn0033911	'VGAT	584.921	4.77418	2.97415	1.60522	0.108445	0.64391
FBgn0033998	'row	497.334	-4.87243	3.03258	-1.60669	0.108121	0.64391
FBgn0036147	'Plod	610.13	-5.56619	3.46065	-1.60842	0.107743	0.64391
FBgn0033031	'CG8245	987.731	-4.41707	2.75468	-1.60348	0.108829	0.644382
FBgn0030341	'p24-1	203.556	4.68213	2.92306	1.60179	0.109202	0.645283
FBgn0260798	'Gprk1	1012.86	4.33896	2.71913	1.59572	0.110552	0.651944
FBgn0004118	'nAChRbeta2	1239.1	3.64481	2.30201	1.58332	0.11335	0.666368
FBgn0011715	'Snr1	29.3802	5.0252	3.18005	1.58023	0.114055	0.666368
FBgn0031020	'Naa15-16	462.281	-4.78297	3.02745	-1.57987	0.114137	0.666368
FBgn0053182	'Kdm4B	589.83	4.98737	3.15111	1.58274	0.113482	0.666368
FBgn0265630	'sno	194.03	-4.7349	2.99516	-1.58085	0.113912	0.666368
FBgn0014869	'Pglym78	755.487	-3.49483	2.21467	-1.57803	0.114558	0.667492
FBgn0035092	'Nplp1	380.497	-5.33259	3.3827	-1.57643	0.114926	0.66831
FBgn0051721	'Trim9	1293.32	4.18445	2.66465	1.57036	0.116332	0.675141
FBgn0037890	'CG17734	436.889	4.2655	2.72001	1.56819	0.116836	0.676724
FBgn0035523	'Ctl1	297.445	4.47058	2.85517	1.56579	0.117399	0.678639
FBgn0030974	'CG7358	135.847	5.19808	3.32958	1.56118	0.118481	0.683545
FBgn0004910	'Eip63F-1	52.4596	-5.00906	3.21318	-1.55891	0.119018	0.685289
FBgn0270924	'zf30C	175.448	5.13943	3.30875	1.55328	0.120355	0.691629
FBgn0031820	'Daxx	590.411	4.28326	2.76212	1.55071	0.12097	0.692442
FBgn0086687	'Desat1	928.069	3.44858	2.22366	1.55086	0.120935	0.692442
FBgn0052683	'CG32683	1251.53	-4.12495	2.67523	-1.5419	0.123097	0.703238
FBgn0011570	'cpb	217.481	4.6477	3.02093	1.5385	0.123927	0.7066
FBgn0015925	'csul	170.527	5.11589	3.33394	1.53449	0.12491	0.710818
FBgn0038100	'Paip2	477.84	4.83236	3.15263	1.5328	0.125324	0.711793
FBgn0028467	'CG11070	657.926	4.88918	3.19225	1.53158	0.125626	0.712126
FBgn0085400	'CG34371	354.643	3.89628	2.55377	1.5257	0.127085	0.719004
FBgn0013688	'mt:srRNA	4768.85	3.29759	2.16515	1.52303	0.127752	0.721377
FBgn0027493	'AdSS	84.9328	-4.06799	2.67569	-1.52035	0.128423	0.723771
FBgn0036813	'Atg3	31.0117	-4.87955	3.2215	-1.51468	0.129853	0.729018
FBgn0037623	'CG9801	217.239	4.51449	2.9804	1.51473	0.129842	0.729018
FBgn0036030	'CG6767	1268.37	-4.30969	2.84812	-1.51317	0.130236	0.729771
FBgn0267398	'Yeti	1239.02	-4.84661	3.21759	-1.50629	0.131993	0.738204
FBgn0026441	'ear	634.672	-4.48859	2.98879	-1.50181	0.133147	0.742668
FBgn0031529	'CG9662	778.956	4.55678	3.03539	1.50122	0.133299	0.742668
FBgn0013811	'Dhc62B	97.4495	4.91527	3.27845	1.49926	0.133805	0.744068
FBgn0038504	'Sur-8	2684.14	3.37846	2.26121	1.49409	0.135151	0.750129
FBgn0000100	'RpLP0	3057.15	-3.54734	2.38247	-1.48894	0.136504	0.754771
FBgn0027338	'Kap-alpha3	844.317	-4.08939	2.74474	-1.4899	0.136251	0.754771
FBgn0004865	'Eip78C	273.604	5.02328	3.37845	1.48686	0.137052	0.756371
FBgn0261938	'mtRNApol	243.303	-4.98593	3.36084	-1.48354	0.137932	0.759792
FBgn0040079	'pkaap	59.1561	4.7971	3.24047	1.48037	0.138774	0.762996
FBgn0035677	'CG13293	856.114	3.44828	2.33244	1.4784	0.139301	0.764457
FBgn0035959	'CG4911	302.873	-4.43684	3.00607	-1.47596	0.139954	0.766604
FBgn0032243	'Klp31E	170.319	4.95135	3.35708	1.4749	0.14024	0.766734
FBgn0025725	'alphaCOP	1806.69	-5.24611	3.57126	-1.46898	0.141838	0.774022
FBgn0041707	'7B2	1455.98	-3.2069	2.18464	-1.46793	0.142123	0.774134
FBgn0020261	'pcm	69.3856	4.75205	3.24587	1.46403	0.143186	0.77703
FBgn0040010	'CG17493	553.539	3.83782	2.62141	1.46403	0.143185	0.77703
FBgn0031752	'CG9044	884.77	5.09188	3.48064	1.46292	0.14349	0.777238
FBgn0036090	'CG8009	19.1858	4.66986	3.19476	1.46172	0.143817	0.777569
FBgn0032397	'Tom70	499.436	4.50835	3.08914	1.45942	0.14445	0.778113
FBgn0037758	'CG9467	110.751	-4.3874	3.00545	-1.45982	0.144341	0.778113
FBgn0004859	'ci	156.335	-4.83707	3.32016	-1.45688	0.145151	0.780452
FBgn0035333	'CG1317	290.699	-4.22688	2.90822	-1.45343	0.146105	0.784143
FBgn0034876	'wmd	209.157	3.93474	2.72902	1.44181	0.149355	0.799274
FBgn0036928	'Tom20	143.654	-4.77836	3.31601	-1.441	0.149586	0.799274
FBgn0263039	'CR43334	150.942	4.28533	2.97502	1.44044	0.149744	0.799274
FBgn0016693	'Past1	66.5271	4.17747	2.91003	1.43555	0.151132	0.800951
FBgn0025186	'ari-2	1083.28	4.70108	3.2706	1.43737	0.150612	0.800951
FBgn0028833	'Dak1	438.04	4.36505	3.04085	1.43547	0.151154	0.800951
FBgn0035699	'CG13300	185.868	3.7644	2.62156	1.43594	0.15102	0.800951
FBgn0003396	'shn	1054.58	-3.03883	2.123	-1.43138	0.152321	0.802741
FBgn0005775	'Con	1422.64	4.06501	2.84053	1.43107	0.152409	0.802741
FBgn0262126	'Sec24CD	779.626	-3.89013	2.71909	-1.43068	0.152523	0.802741
FBgn0267821	'da	662.985	-3.97448	2.77849	-1.43044	0.152589	0.802741
FBgn0002593	'RpLP1	790.425	-3.45209	2.41493	-1.42948	0.152867	0.80276
FBgn0002121	'l(2)gl	34.7325	-4.65059	3.26321	-1.42516	0.154112	0.807845
FBgn0032821	'CdGAPr	2416.26	3.36472	2.37043	1.41945	0.155768	0.815063
FBgn0264598	'PsGEF	955.043	3.92323	2.7674	1.41766	0.15629	0.816336
FBgn0000711	'flw	336.183	-3.94877	2.79554	-1.41253	0.157795	0.818494
FBgn0028429	'I-2	376.164	4.28069	3.03072	1.41243	0.157822	0.818494
FBgn0261089	'Sytalpha	503.479	4.30154	3.04405	1.4131	0.157627	0.818494
FBgn0267796	'Tmc	910.765	4.99048	3.52728	1.41482	0.157121	0.818494
FBgn0085188	'CG34159	293.676	4.78111	3.39069	1.41007	0.158519	0.820651
FBgn0003891	'tud	2792.23	-3.04863	2.16744	-1.40656	0.159558	0.822726
FBgn0030670	'Pis	101.563	4.22779	3.00484	1.407	0.159429	0.822726
FBgn0033912	'RpS23	649.952	-3.76557	2.67847	-1.40587	0.159764	0.822726
FBgn0025833	'CG8910	695.97	3.85523	2.75441	1.39966	0.161616	0.830804
FBgn0003575	'su(sable)	394.948	-3.79903	2.72634	-1.39345	0.163482	0.834687
FBgn0015803	'RtGEF	1402.89	-4.09151	2.93645	-1.39335	0.163513	0.834687
FBgn0035505	'Teh2	708.378	-3.58317	2.57127	-1.39354	0.163456	0.834687
FBgn0053179	'beat-IIIb	157.889	4.29561	3.08124	1.39412	0.163282	0.834687
FBgn0031814	'retm	17.7304	-4.44182	3.19682	-1.38945	0.164696	0.834896
FBgn0058191	'CG40191	591.245	4.20783	3.02725	1.38998	0.164534	0.834896
FBgn0083015	'snoRNA:Psi18S-920	142.859	-4.16469	2.99345	-1.39127	0.164144	0.834896
FBgn0283438	'CG46280	818.263	4.18369	3.00718	1.39123	0.164155	0.834896
FBgn0020236	'ATPCL	595.071	-3.02496	2.18436	-1.38483	0.166105	0.838259
FBgn0039634	'alpha-Man-Ib	783.426	-3.34258	2.41424	-1.38453	0.166198	0.838259
FBgn0266671	'Sec6	233.263	4.35831	3.14803	1.38446	0.166219	0.838259
FBgn0000119	'arr	380.187	-4.75712	3.44709	-1.38004	0.167575	0.843641
FBgn0016081	'fry	748.538	4.11046	2.98205	1.3784	0.168079	0.844729
FBgn0026181	'Rok	167.955	3.72991	2.71051	1.37609	0.168792	0.846857
FBgn0033337	'CG8272	372.679	-4.28665	3.1219	-1.37309	0.169725	0.850079
FBgn0030504	'CG2691	17.9886	-3.94198	2.87837	-1.36952	0.170838	0.854189
FBgn0025633	'CG13366	567.475	-3.59195	2.65025	-1.35533	0.175314	0.875073
FBgn0027329	'CCT6	81.4302	3.98276	2.94791	1.35105	0.176681	0.880394
FBgn0004368	'Ptp4E	1516.22	3.79577	2.81962	1.3462	0.178239	0.884632
FBgn0036975	'CG5618	289.335	4.61066	3.42177	1.34745	0.177835	0.884632
FBgn0263934	'esn	287.114	3.92086	2.91388	1.34558	0.178438	0.884632
FBgn0005648	'Pabp2	96.0632	-4.48013	3.33855	-1.34194	0.179615	0.888885
FBgn0027572	'CG5009	100.578	3.87098	2.88653	1.34105	0.179904	0.888885
FBgn0020647	'KrT95D	855.113	3.53364	2.66279	1.32704	0.184495	0.905059
FBgn0024754	'Flo1	149.406	-3.61017	2.72189	-1.32635	0.184725	0.905059
FBgn0051122	'CG31122	772.046	-3.79367	2.85417	-1.32917	0.183792	0.905059
FBgn0086904	'Nacalpha	1169.6	-3.76247	2.83397	-1.32763	0.184299	0.905059
FBgn0261995	'CG42813	54.1911	-3.8757	2.919	-1.32775	0.184261	0.905059
FBgn0038065	'Snx3	150.135	3.47967	2.62597	1.3251	0.185138	0.905569
FBgn0039149	'CG18428	197.955	3.86559	2.92666	1.32082	0.186562	0.909579
FBgn0052190	'NUCB1	280.89	3.37739	2.55715	1.32076	0.18658	0.909579
FBgn0030616	'RpL37a	1108.96	2.78528	2.11195	1.31882	0.187229	0.911225
FBgn0020762	'Atet	491.664	-4.05954	3.08172	-1.3173	0.187739	0.912188
FBgn0028538	'Sec71	785.073	3.96021	3.01191	1.31485	0.18856	0.914657
FBgn0031078	'Nup205	468.361	-4.04039	3.07784	-1.31274	0.189272	0.916591
FBgn0052475	'mthl8	246.827	4.42917	3.39604	1.30422	0.19216	0.929038
FBgn0030136	'RpS28b	2029.27	-3.17522	2.44138	-1.30058	0.193401	0.933497
FBgn0000286	'Cf2	288.804	3.67883	2.83326	1.29845	0.194134	0.935039
FBgn0000578	'ena	3321.22	-2.96663	2.28591	-1.29779	0.19436	0.935039
FBgn0002643	'mam	878.682	2.99174	2.30915	1.2956	0.195112	0.937113
FBgn0034286	'dpr13	107.642	-3.84587	2.97474	-1.29284	0.196065	0.938845
FBgn0037332	'Hcs	255.069	4.01522	3.10607	1.2927	0.196114	0.938845
FBgn0032886	'CG9328	263.492	-3.91034	3.03375	-1.28895	0.197417	0.938934
FBgn0035953	'CG5087	901.384	-4.21002	3.26352	-1.29003	0.197041	0.938934
FBgn0052226	'Pex23	441.637	3.95757	3.06564	1.29094	0.196724	0.938934
FBgn0263492	'CR43481	156.381	3.98304	3.08937	1.28927	0.197304	0.938934
FBgn0037702	'CG8176	625.587	3.83511	2.98318	1.28558	0.198591	0.942985
FBgn0003557	'Su(dx)	480.338	3.37553	2.63411	1.28147	0.200029	0.946466
FBgn0003710	'tipE	1107.88	-2.86818	2.24258	-1.27897	0.200909	0.946466
FBgn0031299	'CG4629	117.16	-4.2972	3.36256	-1.27795	0.201266	0.946466
FBgn0036319	'Ent3	688.291	4.00118	3.13004	1.27832	0.201137	0.946466
FBgn0041097	'robo3	3175.26	3.16794	2.47651	1.27919	0.200829	0.946466
FBgn0260743	'GC1	162.721	3.53446	2.76272	1.27934	0.200777	0.946466
FBgn0004882	'orb	3244.87	3.39672	2.66203	1.27599	0.20196	0.946594
FBgn0016691	'ATPsynO	53.9574	-4.19657	3.28952	-1.27574	0.202049	0.946594
FBgn0264707	'RhoGEF3	5162.61	-2.83919	2.22659	-1.27513	0.202264	0.946594
FBgn0020269	'mspo	186.285	-3.74615	2.94971	-1.27001	0.204082	0.949009
FBgn0035871	'BI-1	536.813	-3.50403	2.76062	-1.26929	0.204337	0.949009
FBgn0039169	'Spps	858.276	4.12247	3.24677	1.26971	0.204187	0.949009
FBgn0261276	'Opa1	1099.53	3.81441	3.00201	1.27062	0.203864	0.949009
FBgn0262477	'FoxP	1277.34	3.40658	2.68423	1.26911	0.204402	0.949009
FBgn0005624	'Psc	940.44	3.61446	2.86585	1.26122	0.207231	0.953437
FBgn0010408	'RpS9	520.148	-3.42322	2.70659	-1.26477	0.205953	0.953437
FBgn0029849	'Efr	32.412	4.05502	3.20902	1.26363	0.206362	0.953437
FBgn0031769	'CG9135	533.189	4.03952	3.20035	1.26221	0.206872	0.953437
FBgn0035422	'RpL28	1218.78	3.2512	2.57313	1.26352	0.206402	0.953437
FBgn0039911	'CG1909	1033.37	2.72691	2.16251	1.26099	0.207311	0.953437
FBgn0033266	'Socs44A	378.991	3.83396	3.05614	1.25451	0.209656	0.959692
FBgn0061469	'Ube3a	392.718	3.57893	2.85243	1.25469	0.20959	0.959692
FBgn0085451	'htk	215.018	-4.26485	3.39473	-1.25631	0.209002	0.959692
FBgn0052944	'CG32944	155.293	-3.70893	2.95878	-1.25353	0.210012	0.959819
FBgn0037093	'Cdk12	815.235	3.85968	3.08732	1.25017	0.211236	0.963909
FBgn0015509	'Cul1	2926.05	2.76208	2.21548	1.24672	0.2125	0.968165
FBgn0001248	'Idh	1857.89	-3.50628	2.81764	-1.2444	0.213351	0.969538
FBgn0263355	'CG31688	721.075	2.70718	2.17602	1.2441	0.213464	0.969538
FBgn0000547	'ed	1375.45	3.39785	2.74254	1.23894	0.215366	0.976252
FBgn0023458	'Rbcn-3A	4282.02	-2.86448	2.31326	-1.23829	0.21561	0.976252
FBgn0019662	'qm	569.273	2.88718	2.33812	1.23483	0.216894	0.979128
FBgn0036032	'CG16711	1385.6	2.85441	2.31168	1.23477	0.216915	0.979128
FBgn0051361	'dpr17	406.855	4.22925	3.43917	1.22973	0.218798	0.98611
FBgn0003134	'Pp1alpha-96A	2311.92	3.24595	2.64469	1.22735	0.219693	0.987397
FBgn0051729	'CG31729	1324.27	-3.22903	2.63128	-1.22717	0.219759	0.987397
FBgn0002552	'lin	16.9844	3.8673	3.16386	1.22234	0.221581	0.987993
FBgn0023388	'Dap160	2930.47	-2.64728	2.16529	-1.2226	0.221481	0.987993
FBgn0039747	'AdoR	870.079	3.88082	3.16622	1.2257	0.220313	0.987993
FBgn0259139	'glo	120.93	-3.10458	2.53436	-1.225	0.220577	0.987993
FBgn0259823	'CG42404	3790.25	-2.77777	2.27056	-1.22339	0.221183	0.987993
FBgn0039277	'CG13650	355.245	-4.19269	3.43451	-1.22075	0.22218	0.988287
FBgn0039713	'RpS8	256.603	-3.26852	2.67829	-1.22038	0.222322	0.988287
FBgn0037873	'SdhC	141.091	3.69788	3.03592	1.21804	0.223207	0.990715
FBgn0029761	'SK	5486.25	-2.8978	2.38175	-1.21667	0.22373	0.991532
FBgn0033005	'CG3107	2531.34	-3.0807	2.53473	-1.21539	0.224216	0.992179
FBgn0010282	'TfIIFalpha	250.625	4.12025	3.39567	1.21338	0.224984	0.994074
FBgn0033859	'fand	424.466	-3.69537	3.05482	-1.20969	0.226399	0.99882
FBgn0000003	'7SLRNA:CR32864	50.6379	0.759276	2.14254	0.354382	0.723053	0.999821
FBgn0000017	'Abl	2771.26	-1.6185	2.12642	-0.761139	0.446574	0.999821
FBgn0000024	'Ace	2962.79	-0.28329	2.2306	-0.127002	0.898939	0.999821
FBgn0000036	'nAChRalpha1	2863.28	0.927744	2.143	0.432918	0.665074	0.999821
FBgn0000037	'mAChR-A	1736.9	-0.906705	2.2753	-0.3985	0.690262	0.999821
FBgn0000038	'nAChRbeta1	2057.48	1.08465	2.69926	0.401832	0.687808	0.999821
FBgn0000042	'Act5C	20244.5	-0.237974	2.1059	-0.113003	0.910028	0.999821
FBgn0000043	'Act42A	3091.42	-2.07108	2.50951	-0.825296	0.409204	0.999821
FBgn0000064	'Ald	14537	0.641284	2.13363	0.300559	0.76375	0.999821
FBgn0000083	'AnxB9	1162	-1.81997	2.6543	-0.685668	0.492922	0.999821
FBgn0000097	'aop	532.468	0.821451	2.96675	0.276886	0.781867	0.999821
FBgn0000108	'Appl	23483.6	-0.366468	2.11987	-0.172873	0.862752	0.999821
FBgn0000114	'bru1	754.514	1.25353	2.3205	0.540197	0.589061	0.999821
FBgn0000116	'Argk	5816.9	-1.49183	2.12283	-0.702756	0.482208	0.999821
FBgn0000117	'arm	4240.53	-0.107036	2.30309	-0.0464751	0.962932	0.999821
FBgn0000150	'awd	41.6215	2.11693	3.04822	0.69448	0.487381	0.999821
FBgn0000181	'bic	2291.74	0.356576	2.35079	0.151683	0.879437	0.999821
FBgn0000183	'BicD	1533.53	1.10757	2.44067	0.453798	0.649974	0.999821
FBgn0000212	'brm	406.437	-0.232624	2.82223	-0.0824257	0.934308	0.999821
FBgn0000253	'Cam	42742.7	0.307771	2.12306	0.144966	0.884738	0.999821
FBgn0000259	'CkIIbeta	3175.98	-0.164281	2.23851	-0.0733887	0.941497	0.999821
FBgn0000273	'Pka-C1	5491.49	0.114082	2.11319	0.0539859	0.956946	0.999821
FBgn0000287	'salr	1284.74	-0.883973	2.68566	-0.329145	0.742046	0.999821
FBgn0000289	'cg	896.195	0.82388	2.40137	0.343087	0.731533	0.999821
FBgn0000307	'chif	1192.55	1.984	2.17945	0.910324	0.362652	0.999821
FBgn0000308	'chic	13538.9	0.269781	2.13879	0.126137	0.899623	0.999821
FBgn0000319	'Chc	1568.56	1.4243	2.18773	0.651038	0.515022	0.999821
FBgn0000346	'comt	1083.72	-0.206773	3.11864	-0.0663023	0.947137	0.999821
FBgn0000352	'cos	527.005	-0.249526	2.25595	-0.110608	0.911927	0.999821
FBgn0000382	'csw	3802.29	-0.143707	2.12081	-0.0677602	0.945977	0.999821
FBgn0000414	'Dab	2352.06	-1.22219	2.51464	-0.486029	0.626947	0.999821
FBgn0000416	'Sap-r	1633.3	-1.33756	2.1335	-0.62693	0.530705	0.999821
FBgn0000479	'dnc	6536.7	0.568421	2.12334	0.267702	0.788929	0.999821
FBgn0000529	'bsh	56.6834	0.00599406	2.75842	0.002173	0.998266	0.999821
FBgn0000535	'eag	1154.87	-2.72415	2.69814	-1.00964	0.312669	0.999821
FBgn0000541	'E(bx)	4333.05	-0.286945	2.1289	-0.134786	0.892781	0.999821
FBgn0000546	'EcR	2989.21	0.661389	2.33495	0.283256	0.77698	0.999821
FBgn0000557	'eEF1alpha2	16017.5	-0.327624	2.10171	-0.155884	0.876124	0.999821
FBgn0000559	'eEF2	6061.8	-0.359938	2.15211	-0.167249	0.867174	0.999821
FBgn0000567	'Eip74EF	4678.42	-0.986228	2.27041	-0.434384	0.66401	0.999821
FBgn0000568	'Eip75B	3914.32	0.899847	2.14307	0.419887	0.674568	0.999821
FBgn0000575	'emc	2276.99	-0.985337	2.26366	-0.435285	0.663355	0.999821
FBgn0000579	'Eno	2360.89	1.20602	2.12595	0.567285	0.570521	0.999821
FBgn0000581	'E(Pc)	1070.98	-0.474696	2.3183	-0.20476	0.837759	0.999821
FBgn0000611	'exd	1248.78	2.69353	2.6689	1.00923	0.312865	0.999821
FBgn0000633	'CG17716	7269.14	-1.35769	2.1693	-0.625866	0.531403	0.999821
FBgn0000635	'Fas2	10525.7	-0.612729	2.1228	-0.288643	0.772855	0.999821
FBgn0000636	'Fas3	1349.56	-2.27504	2.72757	-0.834089	0.404231	0.999821
FBgn0000723	'FER	786.034	-0.861643	3.14737	-0.273766	0.784264	0.999821
FBgn0001087	'g	546.483	0.25798	2.90572	0.0887836	0.929254	0.999821
FBgn0001091	'Gapdh1	596.529	-1.70618	2.18974	-0.779169	0.43588	0.999821
FBgn0001092	'Gapdh2	2341.61	0.173509	2.11986	0.0818492	0.934767	0.999821
FBgn0001098	'Gdh	1687.66	1.42303	2.62878	0.541328	0.588282	0.999821
FBgn0001105	'Gbeta13F	9516.37	0.974621	2.11858	0.460035	0.645491	0.999821
FBgn0001108	'DCTN1-p150	235.788	-1.83658	3.05198	-0.601766	0.54733	0.999821
FBgn0001122	'Galphao	14920.3	0.115656	2.12318	0.0544727	0.956559	0.999821
FBgn0001123	'Galphas	1250.75	3.30533	2.87377	1.15017	0.250072	0.999821
FBgn0001128	'Gpdh	326.22	0.696338	2.82121	0.246822	0.805046	0.999821
FBgn0001139	'gro	904.387	-2.30484	2.86816	-0.803594	0.421631	0.999821
FBgn0001142	'Gs1	456.091	1.68417	2.90699	0.57935	0.562353	0.999821
FBgn0001149	'GstD1	2048.68	-1.94244	2.76999	-0.701247	0.483149	0.999821
FBgn0001186	'Hex-A	6817.99	0.9291	2.11519	0.439252	0.660479	0.999821
FBgn0001206	'Hmr	188.334	2.51045	3.17477	0.790752	0.429089	0.999821
FBgn0001215	'Hrb98DE	3093.93	0.446704	2.10272	0.212441	0.831763	0.999821
FBgn0001218	'Hsc70-3	11271	0.213556	2.12961	0.100279	0.920123	0.999821
FBgn0001220	'Hsc70-5	544.723	-1.9112	3.14825	-0.607068	0.543806	0.999821
FBgn0001222	'Hsf	919.349	-1.01709	3.15854	-0.322012	0.747444	0.999821
FBgn0001224	'Hsp23	5467.64	-0.515757	2.10934	-0.244512	0.806835	0.999821
FBgn0001226	'Hsp27	229.031	2.32199	3.46279	0.670553	0.502505	0.999821
FBgn0001227	'Hsp67Ba	1070.59	0.384552	2.19079	0.175531	0.860663	0.999821
FBgn0001230	'Hsp68	584.963	-1.50074	2.75143	-0.54544	0.585451	0.999821
FBgn0001233	'Hsp83	7075.13	0.203418	2.14177	0.0949766	0.924333	0.999821
FBgn0001234	'Hsromega	35811.6	0.65326	2.09763	0.311429	0.755475	0.999821
FBgn0001235	'hth	4520.34	0.257916	2.48015	0.103992	0.917176	0.999821
FBgn0001247	'Ide	1631.73	1.78702	2.68394	0.665819	0.505527	0.999821
FBgn0001250	'if	62.3082	0.31401	3.0272	0.10373	0.917384	0.999821
FBgn0001258	'ImpL3	3778.9	-0.771112	2.29369	-0.336189	0.736728	0.999821
FBgn0001291	'Jra	439.553	1.38807	2.65321	0.523168	0.600858	0.999821
FBgn0001297	'kay	1314.85	0.0280694	2.70296	0.0103847	0.991714	0.999821
FBgn0001301	'kel	568.424	-0.0584877	3.12268	-0.01873	0.985057	0.999821
FBgn0001308	'Khc	1145.13	1.19508	2.15991	0.5533	0.580058	0.999821
FBgn0001316	'klar	397.772	-0.0307296	3.12025	-0.00984845	0.992142	0.999821
FBgn0001325	'Kr	430.722	1.33514	3.27591	0.407564	0.683594	0.999821
FBgn0001404	'egh	2342.08	0.300491	2.20006	0.136583	0.89136	0.999821
FBgn0001624	'dlg1	3768.84	0.434372	2.17993	0.19926	0.842059	0.999821
FBgn0001941	'ifc	1010.17	-2.62172	2.72244	-0.963005	0.335545	0.999821
FBgn0001942	'eIF4A	3109.93	-0.022233	2.11353	-0.0105193	0.991607	0.999821
FBgn0001961	'Arpc1	18.9521	-2.32844	3.01662	-0.771868	0.440193	0.999821
FBgn0001978	'stc	257.773	-1.92647	2.89411	-0.665652	0.505634	0.999821
FBgn0001991	'Ca-alpha1D	2000.08	0.568922	2.15907	0.263503	0.792163	0.999821
FBgn0001994	'crp	2354.03	1.19779	2.51391	0.476465	0.633743	0.999821
FBgn0002044	'swm	652.259	2.01434	2.23138	0.902733	0.366668	0.999821
FBgn0002183	'dre4	233.65	-1.6115	3.10049	-0.519754	0.603235	0.999821
FBgn0002413	'dco	847.26	0.585073	2.70016	0.216681	0.828457	0.999821
FBgn0002431	'hyd	1080.79	0.167265	2.16789	0.0771554	0.9385	0.999821
FBgn0002521	'pho	787.258	0.598129	3.59476	0.166389	0.867851	0.999821
FBgn0002525	'Lam	481.282	0.300104	2.72556	0.110107	0.912324	0.999821
FBgn0002526	'LanA	7230.49	-0.181689	2.11401	-0.0859451	0.93151	0.999821
FBgn0002566	'lt	570.192	0.552788	2.77161	0.199447	0.841913	0.999821
FBgn0002579	'RpL36	340.224	-0.1556	2.74926	-0.0565971	0.954866	0.999821
FBgn0002590	'RpS5a	303.793	-1.03473	2.66765	-0.387879	0.698105	0.999821
FBgn0002645	'Map205	2181.34	1.02063	2.23615	0.456422	0.648086	0.999821
FBgn0002719	'Men	2077.86	1.23604	2.1721	0.569052	0.569321	0.999821
FBgn0002723	'Met	363.358	-0.781369	3.06349	-0.255059	0.798678	0.999821
FBgn0002780	'mod	807.854	-0.602422	3.19165	-0.188749	0.850289	0.999821
FBgn0002781	'mod(mdg4)	652.098	-2.00209	2.46204	-0.813184	0.416113	0.999821
FBgn0002783	'mor	1198.43	-0.960366	3.23429	-0.296932	0.766518	0.999821
FBgn0002787	'Rpn8	116.352	1.60821	3.41026	0.471581	0.637226	0.999821
FBgn0002914	'Myb	262.143	-0.708158	2.75306	-0.257226	0.797005	0.999821
FBgn0002917	'na	4272.58	-0.205758	2.19362	-0.0937982	0.925269	0.999821
FBgn0002921	'Atpalpha	45194	-0.570429	2.11275	-0.269994	0.787165	0.999821
FBgn0002945	'nkd	1130.44	1.45875	2.68615	0.543064	0.587086	0.999821
FBgn0003042	'Pc	15.1594	-1.23359	2.90333	-0.424888	0.670918	0.999821
FBgn0003048	'pcx	517.07	3.40805	3.08152	1.10596	0.268742	0.999821
FBgn0003071	'Pfk	3471.8	-0.00342298	2.20165	-0.00155473	0.99876	0.999821
FBgn0003074	'Pgi	2065.81	-0.590225	2.24589	-0.262802	0.792703	0.999821
FBgn0003091	'Pkc53E	755.085	1.80611	2.19623	0.822367	0.410868	0.999821
FBgn0003093	'Pkc98E	4010.01	0.534213	2.10829	0.253387	0.799969	0.999821
FBgn0003139	'PpV	118.383	-1.42259	3.46601	-0.410442	0.681482	0.999821
FBgn0003162	'Pu	210.552	-0.16144	3.16048	-0.0510808	0.959261	0.999821
FBgn0003165	'pum	9227.33	0.243255	2.13841	0.113755	0.909432	0.999821
FBgn0003169	'put	708.448	2.04326	3.26832	0.625171	0.531859	0.999821
FBgn0003175	'px	706.628	-0.230554	2.28741	-0.100793	0.919715	0.999821
FBgn0003204	'ras	134.687	1.70503	2.31308	0.737125	0.461046	0.999821
FBgn0003205	'Ras85D	764.454	-0.707924	3.13537	-0.225786	0.821368	0.999821
FBgn0003209	'raw	323.271	-1.66127	3.09255	-0.537185	0.59114	0.999821
FBgn0003210	'rb	1313.58	-1.43926	3.01251	-0.47776	0.632821	0.999821
FBgn0003218	'rdgB	1218.3	1.3899	2.48313	0.559739	0.575657	0.999821
FBgn0003255	'rk	24.7113	0.536469	3.32515	0.161337	0.871828	0.999821
FBgn0003256	'rl	632.361	1.8542	2.88897	0.641822	0.520989	0.999821
FBgn0003261	'Rm62	3421.46	-0.186721	2.19803	-0.0849493	0.932302	0.999821
FBgn0003274	'RpLP2	428.961	-1.36242	3.12592	-0.435846	0.662948	0.999821
FBgn0003277	'RpII215	2411.89	-0.498383	2.42812	-0.205255	0.837373	0.999821
FBgn0003279	'RpL4	35.3839	-0.412085	2.60013	-0.158486	0.874074	0.999821
FBgn0003310	'S	2995.74	0.770236	2.35546	0.327	0.743668	0.999821
FBgn0003334	'Scm	418.452	0.91161	3.5609	0.256006	0.797947	0.999821
FBgn0003345	'sd	1593	-1.24632	2.16262	-0.576302	0.564411	0.999821
FBgn0003353	'sei	1946.68	2.72599	2.94103	0.926884	0.353987	0.999821
FBgn0003360	'sesB	11351.7	0.479177	2.14817	0.223063	0.823487	0.999821
FBgn0003371	'sgg	9922.93	-2.25115	2.18781	-1.02895	0.303502	0.999821
FBgn0003372	'Sgs1	308.341	-3.54261	3.43428	-1.03155	0.302285	0.999821
FBgn0003380	'Sh	12687.8	-0.144036	2.12256	-0.0678598	0.945897	0.999821
FBgn0003386	'Shaw	1874.66	-0.497706	2.15092	-0.231393	0.81701	0.999821
FBgn0003392	'shi	3818.65	-0.0300461	2.17144	-0.013837	0.98896	0.999821
FBgn0003415	'skd	2491.02	-0.43632	2.10362	-0.207414	0.835687	0.999821
FBgn0003423	'slgA	4413.57	-0.551831	2.13916	-0.257967	0.796433	0.999821
FBgn0003429	'slo	8025.41	-0.254455	2.18101	-0.116668	0.907123	0.999821
FBgn0003435	'sm	6997.77	0.12777	2.10008	0.0608403	0.951486	0.999821
FBgn0003447	'sn	2372.66	0.91343	2.18945	0.417195	0.676536	0.999821
FBgn0003449	'snf	184.193	2.88318	3.41304	0.844755	0.398248	0.999821
FBgn0003462	'Sod1	259.383	-0.463871	2.79591	-0.16591	0.868227	0.999821
FBgn0003464	'sol	1950.31	-2.20593	2.67814	-0.823682	0.41012	0.999821
FBgn0003499	'sr	3900.07	-0.0211892	2.22402	-0.00952745	0.992398	0.999821
FBgn0003502	'Btk29A	3290.16	0.0060657	2.15159	0.00281917	0.997751	0.999821
FBgn0003514	'sqh	281.918	1.0234	2.86536	0.357164	0.720969	0.999821
FBgn0003517	'sta	157.206	-2.58594	2.80197	-0.922902	0.356058	0.999821
FBgn0003520	'stau	1786.07	-1.30107	2.709	-0.480276	0.631031	0.999821
FBgn0003607	'Su(var)205	678.072	0.481885	3.25016	0.148265	0.882134	0.999821
FBgn0003612	'Su(var)2-10	388.044	0.674662	2.7689	0.243657	0.807496	0.999821
FBgn0003638	'su(w[a])	828.535	-0.838834	2.30929	-0.363244	0.716423	0.999821
FBgn0003656	'sws	1743.23	-1.2354	2.74116	-0.450687	0.652216	0.999821
FBgn0003676	'CCT1	662.197	-2.06853	2.79885	-0.739066	0.459867	0.999821
FBgn0003716	'tkv	87.2148	-0.72206	2.5698	-0.280979	0.778726	0.999821
FBgn0003721	'Tm1	2978.92	-0.0791017	2.2347	-0.0353969	0.971763	0.999821
FBgn0003748	'Treh	372.762	0.924535	3.1685	0.29179	0.770447	0.999821
FBgn0003862	'trx	2038.57	-0.501396	2.41674	-0.207468	0.835644	0.999821
FBgn0003882	'tub	225.213	-2.31466	3.50026	-0.661283	0.508431	0.999821
FBgn0003884	'alphaTub84B	9043.51	-1.15757	2.11728	-0.546723	0.584569	0.999821
FBgn0003885	'alphaTub84D	869.642	1.48492	3.16779	0.468756	0.639244	0.999821
FBgn0003896	'tup	298.188	-0.178303	2.76184	-0.0645596	0.948525	0.999821
FBgn0003941	'RpL40	969.605	-2.42877	2.64137	-0.919509	0.357829	0.999821
FBgn0003943	'Ubi-p63E	2315.24	-1.91563	2.37826	-0.805475	0.420546	0.999821
FBgn0003969	'vap	1073.65	0.737321	2.77478	0.265723	0.790453	0.999821
FBgn0003984	'vn	1403.37	-0.217423	2.73922	-0.0793739	0.936735	0.999821
FBgn0003996	'w	428.304	0.872055	2.51275	0.347052	0.728553	0.999821
FBgn0004055	'uzip	536.33	-1.58998	2.74539	-0.579144	0.562492	0.999821
FBgn0004103	'Pp1-87B	1366.42	-0.865794	2.21716	-0.390497	0.696169	0.999821
FBgn0004108	'Nrt	1053.49	-0.396823	2.91	-0.136365	0.891532	0.999821
FBgn0004168	'5-HT1A	1405.63	-0.0494092	2.76619	-0.0178618	0.985749	0.999821
FBgn0004177	'mts	2527.74	0.553046	2.11425	0.26158	0.793645	0.999821
FBgn0004179	'Csp	4441.26	0.39609	2.12028	0.186811	0.851809	0.999821
FBgn0004191	'snRNA:U2:34ABa	768.604	-1.14217	3.22959	-0.353659	0.723594	0.999821
FBgn0004198	'ct	409.064	-1.08734	3.54629	-0.306613	0.759138	0.999821
FBgn0004227	'nonA	471.873	-0.746384	3.13481	-0.238095	0.811807	0.999821
FBgn0004237	'Hrb87F	1086.4	0.842081	2.80065	0.300674	0.763663	0.999821
FBgn0004242	'Syt1	16822	-0.0560249	2.107	-0.0265898	0.978787	0.999821
FBgn0004244	'Rdl	14000.9	0.197317	2.10519	0.0937287	0.925325	0.999821
FBgn0004362	'HmgD	1235.74	0.316294	2.23187	0.141717	0.887304	0.999821
FBgn0004363	'porin	4029.9	-1.42748	2.15669	-0.661884	0.508046	0.999821
FBgn0004369	'Ptp99A	5248.71	-0.417273	2.12436	-0.196423	0.844279	0.999821
FBgn0004370	'Ptp10D	2050.75	-1.64507	2.73863	-0.600691	0.548046	0.999821
FBgn0004373	'fwd	2226.14	0.825364	2.37182	0.347987	0.72785	0.999821
FBgn0004380	'Klp64D	102.653	0.174063	3.02416	0.0575575	0.954101	0.999821
FBgn0004381	'Klp68D	968.583	0.658211	3.15682	0.208504	0.834835	0.999821
FBgn0004387	'Klp98A	1093.63	1.367	2.98643	0.457738	0.647141	0.999821
FBgn0004390	'RasGAP1	1486.14	-0.110484	2.18452	-0.0505759	0.959663	0.999821
FBgn0004394	'pdm2	145.494	-2.00661	3.4756	-0.577343	0.563708	0.999821
FBgn0004395	'unk	1983.93	1.4631	2.77667	0.526928	0.598244	0.999821
FBgn0004401	'Pep	1347.13	-0.136228	2.60052	-0.0523848	0.958222	0.999821
FBgn0004403	'RpS14a	1223.4	-3.2836	2.74798	-1.19492	0.23212	0.999821
FBgn0004419	'me31B	309.967	0.686927	2.38377	0.288169	0.773218	0.999821
FBgn0004432	'Cyp1	3549.93	-2.59843	2.30383	-1.12788	0.259373	0.999821
FBgn0004435	'Galphaq	1423.94	0.127671	2.39152	0.0533852	0.957425	0.999821
FBgn0004436	'Ubc6	3421.6	-0.628339	2.39321	-0.26255	0.792897	0.999821
FBgn0004449	'Ten-m	4471.62	0.560457	2.13537	0.262464	0.792964	0.999821
FBgn0004456	'mew	96.2122	1.97419	3.36981	0.585847	0.557979	0.999821
FBgn0004507	'GlyP	6457.06	-0.907358	2.15451	-0.421144	0.67365	0.999821
FBgn0004509	'Fur1	2604.1	0.591463	2.2986	0.257315	0.796936	0.999821
FBgn0004573	'5-HT7	425.122	-1.61221	2.91803	-0.5525	0.580606	0.999821
FBgn0004574	'Rop	1200.01	0.71572	2.12761	0.336396	0.736572	0.999821
FBgn0004575	'Syn	8537.57	0.0510259	2.14192	0.0238225	0.980994	0.999821
FBgn0004580	'Cbp53E	6450.75	0.183561	2.11656	0.0867259	0.930889	0.999821
FBgn0004584	'Rrp1	320.406	-2.83222	3.22006	-0.879555	0.379101	0.999821
FBgn0004587	'B52	2410.06	1.26557	2.37087	0.533801	0.59348	0.999821
FBgn0004598	'Fur2	1396.48	0.200014	2.17882	0.091799	0.926858	0.999821
FBgn0004606	'zfh1	2369.11	0.146675	2.219	0.0660999	0.947298	0.999821
FBgn0004607	'zfh2	2564.45	0.345546	2.38855	0.144668	0.884973	0.999821
FBgn0004611	'Plc21C	3280.27	0.196711	2.26767	0.0867458	0.930874	0.999821
FBgn0004619	'GluRIA	2392.16	-0.72759	2.28044	-0.319056	0.749684	0.999821
FBgn0004636	'Rap1	1354.23	-0.81891	2.15122	-0.380673	0.703446	0.999821
FBgn0004638	'drk	1104.77	0.21518	2.35416	0.091404	0.927172	0.999821
FBgn0004648	'svr	5559.39	0.00766574	2.12729	0.00360353	0.997125	0.999821
FBgn0004655	'wapl	210.161	-0.548724	3.08361	-0.177949	0.858763	0.999821
FBgn0004656	'fs(1)h	2908.13	-0.485213	2.17686	-0.222896	0.823617	0.999821
FBgn0004687	'Mlc-c	118.138	1.25149	3.08391	0.405813	0.68488	0.999821
FBgn0004698	'Xpc	806.104	-2.30867	2.31615	-0.99677	0.318876	0.999821
FBgn0004828	'His3.3B	4042.65	-0.324504	2.2565	-0.143809	0.885651	0.999821
FBgn0004838	'Hrb27C	12073.9	-0.224758	2.1333	-0.105357	0.916093	0.999821
FBgn0004841	'TkR86C	368.233	-2.06299	2.98618	-0.690845	0.489663	0.999821
FBgn0004858	'elB	92.9752	-0.438744	3.48185	-0.126009	0.899725	0.999821
FBgn0004860	'ph-d	1211.95	-1.71756	3.17038	-0.541754	0.587988	0.999821
FBgn0004864	'hop	208.386	2.5973	3.4447	0.753999	0.45085	0.999821
FBgn0004867	'RpS2	250.059	0.882282	2.73486	0.322606	0.746994	0.999821
FBgn0004868	'Gdi	1396.2	0.630543	2.1691	0.290694	0.771286	0.999821
FBgn0004875	'enc	5167.22	-1.78658	2.32167	-0.769525	0.441582	0.999821
FBgn0004876	'cdi	822.761	-0.1947	2.42496	-0.0802901	0.936007	0.999821
FBgn0004880	'scrt	5530.6	-0.0838137	2.16506	-0.038712	0.96912	0.999821
FBgn0004885	'tok	1147.17	-2.39945	2.48706	-0.964776	0.334657	0.999821
FBgn0004888	'Scsalpha	149.286	0.433616	3.14673	0.137799	0.890399	0.999821
FBgn0004889	'tws	1974.15	-0.957089	2.73883	-0.349451	0.726751	0.999821
FBgn0004907	'14-3-3zeta	28796.9	-0.140819	2.10594	-0.0668674	0.946687	0.999821
FBgn0004919	'gol	1214.2	1.99665	3.17578	0.628712	0.529537	0.999821
FBgn0004921	'Ggamma1	10944	-1.07536	2.12511	-0.506028	0.612837	0.999821
FBgn0004924	'Top1	1747.33	0.486379	2.11923	0.229508	0.818474	0.999821
FBgn0005198	'gig	631.721	2.57072	3.09152	0.831537	0.40567	0.999821
FBgn0005278	'Sam-S	1848.66	-1.57745	2.11541	-0.745694	0.455852	0.999821
FBgn0005386	'ash1	1170.66	-2.0857	2.92288	-0.713576	0.47549	0.999821
FBgn0005427	'ewg	907.74	-0.775825	2.61262	-0.296953	0.766502	0.999821
FBgn0005533	'RpS17	965.445	-1.7337	2.26904	-0.764068	0.444827	0.999821
FBgn0005536	'Mbs	1736.29	-0.231434	2.10783	-0.109797	0.91257	0.999821
FBgn0005564	'Shal	2079.93	-1.27059	2.37734	-0.53446	0.593023	0.999821
FBgn0005585	'Calr	1390.49	-1.77715	2.28448	-0.777921	0.436616	0.999821
FBgn0005586	'Rab3	16150.4	0.427894	2.17105	0.19709	0.843757	0.999821
FBgn0005593	'RpL7	888.565	-1.95265	2.29673	-0.850188	0.395221	0.999821
FBgn0005616	'msl-2	1796.57	-1.69117	2.74791	-0.615437	0.538266	0.999821
FBgn0005626	'ple	16109.4	-0.558458	2.10951	-0.264733	0.791215	0.999821
FBgn0005631	'robo1	3247.76	-1.27831	2.23014	-0.573196	0.566512	0.999821
FBgn0005632	'faf	4002.84	-0.443712	2.12363	-0.208941	0.834495	0.999821
FBgn0005640	'Eip63E	1591.05	0.265582	2.29362	0.115791	0.907818	0.999821
FBgn0005642	'wdn	488.207	-0.172458	3.22283	-0.0535115	0.957324	0.999821
FBgn0005649	'Rox8	311.571	1.17675	2.30297	0.510969	0.609373	0.999821
FBgn0005658	'Ets65A	2343.15	-0.92349	2.43734	-0.378893	0.704768	0.999821
FBgn0005671	'Vha55	7585.75	-0.221859	2.23944	-0.0990688	0.921084	0.999821
FBgn0005674	'GluProRS	1386.69	1.58599	2.78159	0.570172	0.568561	0.999821
FBgn0005677	'dac	2097.34	-1.94811	2.41952	-0.805163	0.420725	0.999821
FBgn0008635	'betaCOP	79.519	-2.47361	3.35325	-0.737675	0.460712	0.999821
FBgn0010014	'CanB	2501.97	0.650503	2.29544	0.283389	0.776879	0.999821
FBgn0010051	'Itp-r83A	636.253	2.6355	2.83345	0.930137	0.3523	0.999821
FBgn0010078	'RpL23	203.833	-1.60168	2.56991	-0.623243	0.533125	0.999821
FBgn0010100	'Acon	525.342	1.71133	2.47683	0.690938	0.489605	0.999821
FBgn0010113	'hdc	3129.47	-0.151083	2.52759	-0.0597733	0.952336	0.999821
FBgn0010114	'hig	645.915	-1.34296	2.68345	-0.500459	0.616752	0.999821
FBgn0010197	'Gyc32E	809.822	1.69273	3.37406	0.501688	0.615887	0.999821
FBgn0010198	'RpS15Aa	1789.39	-3.22872	2.80774	-1.14994	0.250171	0.999821
FBgn0010217	'ATPsynbeta	3018.22	-0.116276	2.15892	-0.0538585	0.957048	0.999821
FBgn0010228	'HmgZ	2067.24	-1.02526	2.71953	-0.376997	0.706176	0.999821
FBgn0010235	'Klc	1491.63	0.347096	2.32925	0.149016	0.881541	0.999821
FBgn0010240	'Lcch3	1384.4	2.55062	2.82748	0.902083	0.367013	0.999821
FBgn0010247	'Parp	315.262	-1.63995	3.53065	-0.464488	0.642298	0.999821
FBgn0010265	'RpS13	1052.59	0.455385	2.75936	0.165033	0.868918	0.999821
FBgn0010278	'Ssrp	214.126	-3.17076	3.13563	-1.0112	0.311919	0.999821
FBgn0010280	'Taf4	1209.93	0.752883	2.15543	0.349295	0.726868	0.999821
FBgn0010288	'Uch	554.039	0.399333	2.90465	0.137481	0.890651	0.999821
FBgn0010300	'brat	9172.17	0.285283	2.13696	0.133499	0.893798	0.999821
FBgn0010303	'hep	468.946	0.361535	2.50883	0.144105	0.885417	0.999821
FBgn0010309	'pigeon	219.095	-1.07747	3.49675	-0.308135	0.75798	0.999821
FBgn0010313	'corto	4349.61	-1.4434	2.30172	-0.627097	0.530596	0.999821
FBgn0010328	'woc	203.705	1.52831	2.68533	0.569133	0.569266	0.999821
FBgn0010333	'Rac1	2111.41	-2.78372	2.49608	-1.11524	0.264748	0.999821
FBgn0010339	'128up	70.5774	-0.899195	3.11908	-0.288288	0.773126	0.999821
FBgn0010341	'Cdc42	550.489	-0.814283	2.33763	-0.348337	0.727587	0.999821
FBgn0010348	'Arf79F	3003.63	0.0680739	2.16398	0.0314577	0.974905	0.999821
FBgn0010350	'CdsA	1777.71	-0.317113	2.2745	-0.139421	0.889117	0.999821
FBgn0010352	'Nc73EF	773.899	-0.339857	2.20028	-0.154461	0.877246	0.999821
FBgn0010355	'Taf1	203.579	0.803915	2.73173	0.294288	0.768538	0.999821
FBgn0010379	'Akt1	621.649	0.557607	3.16465	0.176199	0.860138	0.999821
FBgn0010380	'AP-1-2beta	805.949	0.568826	2.32851	0.244287	0.807008	0.999821
FBgn0010399	'Nmdar1	1282.19	-0.100359	2.28526	-0.0439158	0.964972	0.999821
FBgn0010409	'RpL18A	620.293	-1.96321	2.90652	-0.675449	0.49939	0.999821
FBgn0010415	'Sdc	2363.65	0.318137	2.4182	0.13156	0.895333	0.999821
FBgn0010422	'TfIIS	29.9489	-0.317492	2.61249	-0.121529	0.903272	0.999821
FBgn0010434	'cora	2582.39	0.105151	2.17762	0.0482871	0.961487	0.999821
FBgn0010435	'emp	370.963	0.669401	3.58433	0.186758	0.85185	0.999821
FBgn0010473	'tutl	6646.91	-0.0295976	2.0976	-0.0141102	0.988742	0.999821
FBgn0010488	'NAT1	5570.15	1.38536	2.19906	0.629978	0.528709	0.999821
FBgn0010501	'Dcp-1	393.207	-1.33894	2.81745	-0.475231	0.634622	0.999821
FBgn0010548	'Aldh-III	927.873	-1.71534	2.19012	-0.783215	0.433501	0.999821
FBgn0010638	'Sec61beta	143.058	-1.89565	3.05223	-0.621071	0.534553	0.999821
FBgn0010762	'simj	832.275	2.50251	2.85555	0.876367	0.380831	0.999821
FBgn0010772	'Xe7	402.841	1.53055	2.6516	0.577216	0.563793	0.999821
FBgn0010812	'unc-45	172.86	-1.00448	3.07153	-0.32703	0.743645	0.999821
FBgn0010825	'Gug	1549.5	-0.47118	2.29841	-0.205002	0.83757	0.999821
FBgn0010894	'sinu	612.585	-0.559248	3.14417	-0.177868	0.858827	0.999821
FBgn0010905	'Spn	3562.92	-0.407194	2.37834	-0.171209	0.864059	0.999821
FBgn0010909	'msn	1850.96	-0.905097	2.30264	-0.39307	0.694268	0.999821
FBgn0011016	'SsRbeta	81.958	2.27246	3.35347	0.677644	0.497997	0.999821
FBgn0011204	'cue	137.617	1.17021	3.48069	0.336202	0.736719	0.999821
FBgn0011206	'bol	1308.44	0.000611711	2.72021	0.000224876	0.999821	0.999821
FBgn0011211	'blw	2175.95	-1.63298	2.35288	-0.694033	0.487662	0.999821
FBgn0011217	'eff	5940.3	-0.760453	2.18827	-0.347513	0.728206	0.999821
FBgn0011224	'heph	6434.95	-0.305599	2.15516	-0.141799	0.887239	0.999821
FBgn0011225	'jar	611.251	0.195076	3.18553	0.0612383	0.951169	0.999821
FBgn0011230	'poe	6262.42	-0.431432	2.13634	-0.201949	0.839957	0.999821
FBgn0011259	'Sema1a	9012.01	0.393824	2.1244	0.185381	0.85293	0.999821
FBgn0011260	'Sema2a	2462.94	-0.469179	2.27157	-0.206544	0.836366	0.999821
FBgn0011272	'RpL13	20.8334	1.76701	3.25318	0.543164	0.587017	0.999821
FBgn0011284	'RpS4	2633.03	0.741301	2.18397	0.339428	0.734287	0.999821
FBgn0011286	'RyR	1728.04	-0.755851	2.13711	-0.353679	0.723579	0.999821
FBgn0011288	'Snap25	4543.76	-0.662437	2.17709	-0.304277	0.760917	0.999821
FBgn0011361	'ND-ACP	22.9978	-1.10431	2.90962	-0.379539	0.704288	0.999821
FBgn0011481	'Ssdp	2537.83	-0.68033	2.38009	-0.285843	0.774999	0.999821
FBgn0011582	'Dop1R1	3421.38	-0.156107	2.2289	-0.0700377	0.944164	0.999821
FBgn0011586	'e(r)	213.84	-1.38293	3.4876	-0.396526	0.691717	0.999821
FBgn0011592	'fra	667.705	1.43606	2.64932	0.542049	0.587785	0.999821
FBgn0011604	'Iswi	144.535	0.582975	2.79822	0.208338	0.834965	0.999821
FBgn0011642	'Zyx	256.124	-1.16831	2.63856	-0.442785	0.657921	0.999821
FBgn0011648	'Mad	58.4321	2.21996	3.38566	0.655695	0.51202	0.999821
FBgn0011656	'Mef2	3562.64	0.706294	2.15954	0.327057	0.743625	0.999821
FBgn0011661	'Moe	319.15	0.67977	2.67696	0.253934	0.799547	0.999821
FBgn0011666	'msi	2685.97	-1.00206	2.20634	-0.454174	0.649704	0.999821
FBgn0011672	'Mvl	270.034	1.25356	2.77281	0.452088	0.651205	0.999821
FBgn0011710	'Sep1	242.4	1.43397	2.80054	0.512033	0.608628	0.999821
FBgn0011726	'tsr	2495.23	-0.592198	2.2925	-0.258319	0.79616	0.999821
FBgn0011737	'Wee1	276.03	-2.52962	3.0962	-0.817008	0.413924	0.999821
FBgn0011739	'wts	757.886	-2.76744	3.13567	-0.882567	0.377471	0.999821
FBgn0011742	'Arp2	817.713	0.939303	2.93144	0.320424	0.748647	0.999821
FBgn0011745	'Arp1	142.893	-2.43281	3.05648	-0.795951	0.426061	0.999821
FBgn0011747	'Ank	2455.02	1.42531	2.2021	0.64725	0.51747	0.999821
FBgn0011754	'PhKgamma	1091.78	-1.03776	2.36702	-0.438423	0.66108	0.999821
FBgn0011760	'ctp	12605.1	0.173834	2.12567	0.0817787	0.934823	0.999821
FBgn0011763	'Dp	1032.43	-1.47419	2.50067	-0.589519	0.555513	0.999821
FBgn0011766	'E2f1	654.406	-0.955166	2.31702	-0.412239	0.680165	0.999821
FBgn0011769	'Fdx1	236.303	-2.57177	3.4758	-0.739908	0.459356	0.999821
FBgn0011771	'Hem	671.185	0.837126	2.66345	0.314301	0.753292	0.999821
FBgn0011817	'nmo	6700.65	0.717914	2.14345	0.334935	0.737674	0.999821
FBgn0011826	'Pp2B-14D	944.129	1.51665	2.24814	0.674626	0.499913	0.999821
FBgn0012051	'CalpA	1527.54	1.65637	2.52494	0.656006	0.51182	0.999821
FBgn0012058	'Cdc27	22.6338	0.79753	3.28844	0.242526	0.808373	0.999821
FBgn0013276	'Hsp70Ab	797.238	-0.392351	3.02963	-0.129505	0.896958	0.999821
FBgn0013278	'Hsp70Bb	492.677	1.40649	2.75108	0.511252	0.609175	0.999821
FBgn0013305	'Nmda1	1379.72	-1.2925	2.16462	-0.597104	0.550438	0.999821
FBgn0013334	'Sap47	15766.7	-0.0553022	2.10765	-0.0262388	0.979067	0.999821
FBgn0013342	'nSyb	26757.2	0.326883	2.11226	0.154755	0.877014	0.999821
FBgn0013343	'Syx1A	6405.97	-0.854559	2.10301	-0.406351	0.684485	0.999821
FBgn0013467	'igl	1315.98	2.00413	2.67149	0.750194	0.453138	0.999821
FBgn0013576	'mtd	6986.14	0.62568	2.14137	0.292187	0.770144	0.999821
FBgn0013672	'mt:ATPase6	7353.26	0.653047	2.19249	0.297856	0.765813	0.999821
FBgn0013673	'mt:ATPase8	33.6277	1.55441	2.55809	0.607645	0.543423	0.999821
FBgn0013674	'mt:CoI	87961	0.461956	2.12808	0.217076	0.828149	0.999821
FBgn0013675	'mt:CoII	5871.26	-0.358077	2.18507	-0.163874	0.86983	0.999821
FBgn0013676	'mt:CoIII	35412.5	-0.00179009	2.13047	-0.000840234	0.99933	0.999821
FBgn0013678	'mt:Cyt-b	19282.9	0.391273	2.12068	0.184504	0.853618	0.999821
FBgn0013679	'mt:ND1	5269.96	-0.267725	2.22434	-0.120362	0.904197	0.999821
FBgn0013680	'mt:ND2	328.255	0.438622	2.47819	0.176993	0.859514	0.999821
FBgn0013684	'mt:ND5	6965.09	0.553328	2.25084	0.245832	0.805813	0.999821
FBgn0013686	'mt:lrRNA	11411.2	1.70955	2.20026	0.776976	0.437173	0.999821
FBgn0013726	'pnut	634.895	2.72818	2.5997	1.04942	0.293983	0.999821
FBgn0013733	'shot	16636	-0.130237	2.12708	-0.0612279	0.951178	0.999821
FBgn0013749	'Arf102F	540.727	-1.90714	3.3221	-0.574078	0.565915	0.999821
FBgn0013756	'Mtor	1344.13	0.0247963	2.20906	0.0112248	0.991044	0.999821
FBgn0013759	'CASK	3801.36	0.0858659	2.21905	0.0386949	0.969134	0.999821
FBgn0013765	'cnn	1554.23	1.66977	2.71809	0.614318	0.539005	0.999821
FBgn0013770	'Cp1	303.677	-0.119408	3.09867	-0.0385353	0.969261	0.999821
FBgn0013799	'Deaf1	1098.53	-2.70133	2.85838	-0.945058	0.344629	0.999821
FBgn0013954	'FK506-bp2	283.139	0.527443	2.40817	0.219022	0.826633	0.999821
FBgn0013973	'Gycbeta100B	2832.11	-0.370616	2.194	-0.168923	0.865857	0.999821
FBgn0013981	'His4r	565.119	-0.703461	2.89039	-0.243379	0.807712	0.999821
FBgn0013987	'MAPk-Ak2	306.774	-1.82569	3.14336	-0.580807	0.56137	0.999821
FBgn0013995	'Calx	1422.86	-1.08967	2.18745	-0.498146	0.618381	0.999821
FBgn0013997	'Nrx-IV	391.514	-0.949533	2.66496	-0.356303	0.721614	0.999821
FBgn0014002	'Pdi	2486.35	-0.899095	2.14271	-0.419607	0.674772	0.999821
FBgn0014007	'Ptp69D	1150.7	1.81513	2.65095	0.684709	0.493527	0.999821
FBgn0014009	'Rab2	471.075	-0.894173	2.71733	-0.329063	0.742108	0.999821
FBgn0014010	'Rab5	2254.03	-0.947114	2.32537	-0.407296	0.683791	0.999821
FBgn0014020	'Rho1	3939.06	-0.956161	2.17436	-0.439744	0.660122	0.999821
FBgn0014024	'Rnp4F	129.279	1.71741	3.46916	0.495051	0.620564	0.999821
FBgn0014026	'RpL7A	1023.22	0.0102925	2.57643	0.00399488	0.996813	0.999821
FBgn0014029	'Sep2	154.886	0.238112	3.46764	0.068667	0.945255	0.999821
FBgn0014037	'Su(Tpl)	1555.78	-0.462164	2.23807	-0.206501	0.836399	0.999821
FBgn0014075	'Ugt	876.6	0.109082	2.74324	0.039764	0.968281	0.999821
FBgn0014133	'bif	1346.59	-2.14036	2.73787	-0.781762	0.434354	0.999821
FBgn0014163	'fax	18956.5	0.314161	2.09609	0.14988	0.88086	0.999821
FBgn0014184	'Oda	1311.71	0.0998506	2.23391	0.0446977	0.964348	0.999821
FBgn0014455	'Ahcy	141.833	-1.39695	3.49125	-0.400128	0.689062	0.999821
FBgn0014859	'Hr38	5822.26	0.574675	2.14538	0.267867	0.788802	0.999821
FBgn0014870	'Psi	627.616	-0.976842	2.44552	-0.399442	0.689568	0.999821
FBgn0014906	'Hydr2	917.904	-0.207038	2.94109	-0.0703951	0.943879	0.999821
FBgn0015024	'CkIalpha	2392.6	1.5398	2.42566	0.634794	0.525563	0.999821
FBgn0015221	'Fer2LCH	956.113	-1.87167	2.23699	-0.83669	0.402767	0.999821
FBgn0015222	'Fer1HCH	621.685	-0.072819	2.75979	-0.0263857	0.97895	0.999821
FBgn0015229	'glec	578.81	-2.49509	2.45211	-1.01753	0.308903	0.999821
FBgn0015245	'Hsp60A	774.803	1.19274	2.66717	0.447191	0.654737	0.999821
FBgn0015268	'Nap1	71.1267	-2.68225	2.96301	-0.905246	0.365335	0.999821
FBgn0015269	'Nf1	6577.64	-0.90467	2.23712	-0.40439	0.685926	0.999821
FBgn0015278	'Pi3K68D	782.048	1.61298	2.30818	0.698809	0.484672	0.999821
FBgn0015279	'Pi3K92E	1039.5	-0.527465	2.57177	-0.205098	0.837496	0.999821
FBgn0015283	'Rpn10	47.4216	-0.391363	3.36871	-0.116176	0.907513	0.999821
FBgn0015371	'chn	3168.95	-2.57025	2.34498	-1.09607	0.27305	0.999821
FBgn0015380	'drl	509.751	2.36881	2.33978	1.0124	0.311345	0.999821
FBgn0015399	'kek1	1720.13	-1.40784	2.32219	-0.606255	0.544346	0.999821
FBgn0015400	'kek2	2159.07	-1.07111	2.15843	-0.496243	0.619723	0.999821
FBgn0015402	'ksr	86.8722	2.34108	2.1906	1.06869	0.285208	0.999821
FBgn0015519	'nAChRalpha3	2507.09	-0.478213	2.39423	-0.199735	0.841688	0.999821
FBgn0015520	'nonA-l	228.349	-0.887178	3.50609	-0.253039	0.800238	0.999821
FBgn0015558	'tty	1671.42	1.74736	2.15314	0.811541	0.417055	0.999821
FBgn0015577	'alpha-Est9	378.269	-0.490197	3.14678	-0.155777	0.876208	0.999821
FBgn0015589	'Apc	3063.32	0.714641	2.21254	0.322996	0.746698	0.999821
FBgn0015600	'toc	4412.09	1.27264	2.14575	0.593099	0.553115	0.999821
FBgn0015609	'CadN	15194.5	0.235441	2.11551	0.111293	0.911384	0.999821
FBgn0015622	'Cnx99A	702.498	-1.14635	2.4468	-0.468513	0.639418	0.999821
FBgn0015664	'Dref	900.648	-1.7943	3.23635	-0.554423	0.57929	0.999821
FBgn0015721	'ktub	115.817	-0.142978	3.45828	-0.0413438	0.967022	0.999821
FBgn0015737	'Hmu	1802.27	-0.627423	2.1389	-0.293339	0.769263	0.999821
FBgn0015754	'Lis-1	3544.3	-0.215807	2.23105	-0.0967287	0.922942	0.999821
FBgn0015756	'RpL9	293.82	0.0077978	2.66111	0.00293028	0.997662	0.999821
FBgn0015772	'Nak	354.471	0.590847	2.63388	0.224326	0.822504	0.999821
FBgn0015774	'NetB	5946.51	1.84151	2.2485	0.818996	0.412788	0.999821
FBgn0015777	'nrv2	649.867	-0.777172	3.29684	-0.235732	0.81364	0.999821
FBgn0015778	'rin	4523.32	-0.790885	2.2023	-0.359119	0.719506	0.999821
FBgn0015789	'Rab10	2605.79	0.313463	2.37879	0.131774	0.895163	0.999821
FBgn0015791	'Rab14	614.595	-2.50077	2.69548	-0.927764	0.35353	0.999821
FBgn0015795	'Rab7	600.046	0.411097	2.85207	0.14414	0.88539	0.999821
FBgn0015797	'Rab6	1173.56	-0.180821	2.7066	-0.0668076	0.946735	0.999821
FBgn0015834	'eIF3i	102.091	0.499066	3.18928	0.156482	0.875653	0.999821
FBgn0015838	'Vang	1030.32	-2.39212	2.21811	-1.07845	0.280834	0.999821
FBgn0015949	'hrg	1683.56	-0.247489	2.28487	-0.108316	0.913745	0.999821
FBgn0016041	'Tom40	315.025	0.382431	2.87488	0.133025	0.894174	0.999821
FBgn0016059	'Sema1b	110.036	-3.30667	3.35235	-0.986374	0.32395	0.999821
FBgn0016061	'side	2069.56	-0.511678	2.11365	-0.242082	0.808716	0.999821
FBgn0016070	'smg	99.8501	-2.78778	2.84605	-0.979529	0.327319	0.999821
FBgn0016120	'ATPsynD	538.84	0.780303	2.83446	0.275292	0.783092	0.999821
FBgn0016122	'Acer	66.4509	-0.506696	3.41245	-0.148484	0.881961	0.999821
FBgn0016126	'CaMKI	3015.41	-0.145462	2.39961	-0.060619	0.951663	0.999821
FBgn0016641	'PTP-ER	108.152	0.747056	3.44407	0.216911	0.828278	0.999821
FBgn0016672	'Ipp	162.322	-0.351687	3.04588	-0.115463	0.908078	0.999821
FBgn0016685	'Nlp	1193.38	1.84429	2.54296	0.725255	0.468296	0.999821
FBgn0016694	'Pdp1	883.107	-1.79639	2.38461	-0.753325	0.451255	0.999821
FBgn0016696	'Pitslre	1502.14	2.86116	2.69192	1.06287	0.28784	0.999821
FBgn0016701	'Rab4	139.207	-2.41165	3.04488	-0.792036	0.42834	0.999821
FBgn0016726	'RpL29	417.617	0.931618	3.13247	0.297407	0.766156	0.999821
FBgn0016756	'Usp47	1029.16	0.462115	2.25416	0.205005	0.837568	0.999821
FBgn0016797	'fz2	1261.6	0.864246	2.37866	0.363333	0.716356	0.999821
FBgn0016917	'Stat92E	2958.2	0.247556	2.22809	0.111107	0.911532	0.999821
FBgn0016930	'Dyrk2	3569.58	-1.61826	2.25219	-0.718526	0.472433	0.999821
FBgn0016977	'spen	15793.3	0.285666	2.13794	0.133617	0.893705	0.999821
FBgn0016983	'smid	671.404	0.358291	3.58477	0.0999479	0.920386	0.999821
FBgn0017418	'ari-1	419.947	-0.539303	3.10028	-0.173953	0.861903	0.999821
FBgn0017545	'RpS3A	2104.14	0.644278	2.86464	0.224908	0.822051	0.999821
FBgn0017572	'Mo25	593.093	1.40576	2.14715	0.654713	0.512653	0.999821
FBgn0017579	'RpL14	169.524	-2.50657	2.70858	-0.925418	0.354749	0.999821
FBgn0017581	'Lk6	4892.89	0.550022	2.24565	0.244927	0.806513	0.999821
FBgn0017590	'klg	1314.6	0.108913	2.72904	0.0399089	0.968166	0.999821
FBgn0019624	'COX5A	958.871	-1.06999	2.52124	-0.424391	0.671281	0.999821
FBgn0019650	'toy	2492.55	-0.822069	2.52467	-0.325615	0.744716	0.999821
FBgn0019661	'roX1	11897.2	1.08105	2.11872	0.510236	0.609886	0.999821
FBgn0019890	'Smg5	659.784	2.43075	3.06837	0.792197	0.428246	0.999821
FBgn0019925	'Surf4	697.923	0.59268	3.14533	0.188431	0.850538	0.999821
FBgn0019936	'RpS20	156.284	-0.0818114	3.19842	-0.0255787	0.979593	0.999821
FBgn0019938	'RpI1	1032.03	-0.273006	3.24779	-0.0840588	0.93301	0.999821
FBgn0019960	'Mitofilin	183.346	-0.706551	3.10983	-0.227199	0.820269	0.999821
FBgn0019968	'Khc-73	5688.69	-0.527008	2.18308	-0.241406	0.809241	0.999821
FBgn0019990	'Gcn2	416.896	0.032563	3.09125	0.0105339	0.991595	0.999821
FBgn0020224	'Cbl	423.571	-2.36058	2.76822	-0.852743	0.393802	0.999821
FBgn0020238	'14-3-3epsilon	21403.3	-0.387851	2.11839	-0.183088	0.854729	0.999821
FBgn0020251	'sfl	1589.22	-0.179112	2.74929	-0.0651483	0.948056	0.999821
FBgn0020255	'Ran	1248.55	-0.00240236	2.69047	-0.000892912	0.999288	0.999821
FBgn0020257	'Ppa	525.193	1.77707	2.8008	0.634487	0.525763	0.999821
FBgn0020279	'lig	1981.49	-0.763037	2.33892	-0.326235	0.744246	0.999821
FBgn0020304	'drongo	549.467	-0.224499	2.57462	-0.0871969	0.930515	0.999821
FBgn0020306	'dom	2689.32	-2.32959	2.17302	-1.07205	0.283697	0.999821
FBgn0020307	'dve	2424	-0.742261	2.15612	-0.344258	0.730652	0.999821
FBgn0020309	'crol	1195.98	0.400229	2.27554	0.175883	0.860386	0.999821
FBgn0020369	'Rpt6	29.9241	-2.07817	3.30508	-0.62878	0.529493	0.999821
FBgn0020386	'Pdk1	2462.74	0.149834	2.16507	0.0692054	0.944826	0.999821
FBgn0020392	'Nmt	1259.41	-2.36263	2.68995	-0.878317	0.379772	0.999821
FBgn0020440	'Fak	2757.09	-0.0403522	2.20204	-0.0183249	0.98538	0.999821
FBgn0020493	'Dad	1348.39	-0.934191	2.72512	-0.342808	0.731743	0.999821
FBgn0020496	'CtBP	1496.68	0.584593	2.31909	0.252079	0.80098	0.999821
FBgn0020497	'emb	2106.3	-2.61629	2.90694	-0.900014	0.368113	0.999821
FBgn0020503	'CLIP-190	3072.29	-0.660624	2.46908	-0.267558	0.789039	0.999821
FBgn0020618	'Rack1	816.157	-0.698842	2.39239	-0.292111	0.770202	0.999821
FBgn0020620	'RN-tre	526.315	-0.323946	2.83016	-0.114462	0.908871	0.999821
FBgn0020621	'Pkn	821.345	-1.95112	3.21574	-0.606741	0.544023	0.999821
FBgn0020622	'Pi3K21B	404.214	1.73033	2.74015	0.631473	0.527731	0.999821
FBgn0020626	'Osbp	275.25	-0.118287	2.79401	-0.042336	0.966231	0.999821
FBgn0020653	'Trxr-1	1248.27	-2.6185	3.62661	-0.722025	0.470279	0.999821
FBgn0020767	'Spred	2733.44	-1.12094	2.17135	-0.51624	0.605687	0.999821
FBgn0020910	'RpL3	1640.28	-0.652413	2.15665	-0.302513	0.762261	0.999821
FBgn0021760	'chb	2324.98	0.396689	2.23045	0.177851	0.85884	0.999821
FBgn0021800	'Reph	2072.95	2.45397	2.67308	0.918031	0.358603	0.999821
FBgn0021818	'cnk	140.584	-1.55441	3.43426	-0.452619	0.650823	0.999821
FBgn0021872	'Xbp1	389.515	0.065139	2.42333	0.0268799	0.978555	0.999821
FBgn0021895	'ytr	1089.26	-2.39832	2.43483	-0.985003	0.324622	0.999821
FBgn0021979	'l(2)k09913	231.39	0.635909	3.07195	0.207005	0.836006	0.999821
FBgn0022023	'eIF3h	189.159	1.2045	3.09235	0.38951	0.696899	0.999821
FBgn0022097	'Vha36-1	762.293	-0.421451	3.16437	-0.133187	0.894046	0.999821
FBgn0022153	'l(2)k05819	80.8054	-1.2925	3.0074	-0.429776	0.667359	0.999821
FBgn0022213	'Cse1	70.6769	-1.26877	3.39776	-0.373413	0.708841	0.999821
FBgn0022238	'lolal	849.374	-1.29715	2.39816	-0.540895	0.58858	0.999821
FBgn0022349	'CG1910	683.148	-1.07382	2.79296	-0.384473	0.700628	0.999821
FBgn0022382	'Pka-R2	3814.94	0.5154	2.27863	0.226188	0.821055	0.999821
FBgn0022764	'Sin3A	2018.13	-1.34628	2.14803	-0.626753	0.530821	0.999821
FBgn0022893	'Df31	6608.22	1.02724	2.14546	0.478798	0.632082	0.999821
FBgn0022935	'D19A	15.0581	-0.592487	2.90989	-0.203611	0.838657	0.999821
FBgn0022959	'yps	4892.2	-0.841577	2.18048	-0.385959	0.699527	0.999821
FBgn0022984	'qkr58E-3	428.405	-2.81386	3.12022	-0.901815	0.367155	0.999821
FBgn0022985	'qkr58E-2	851.902	1.44139	2.70147	0.533558	0.593647	0.999821
FBgn0022986	'qkr58E-1	1528.04	-1.60885	2.40256	-0.669643	0.503085	0.999821
FBgn0022987	'qkr54B	2656.22	-0.429927	2.14024	-0.200877	0.840795	0.999821
FBgn0023023	'CRMP	2075.01	-0.22135	2.23801	-0.0989051	0.921214	0.999821
FBgn0023081	'gek	398.524	0.00790285	2.73557	0.00288893	0.997695	0.999821
FBgn0023083	'fray	570.593	2.97104	3.102	0.957782	0.338173	0.999821
FBgn0023094	'cyc	41.9599	3.63569	3.26756	1.11266	0.265854	0.999821
FBgn0023095	'caps	698.101	-0.835061	3.15379	-0.26478	0.791179	0.999821
FBgn0023097	'bon	468.117	1.50775	2.79246	0.539937	0.589241	0.999821
FBgn0023143	'Uba1	3080.39	0.700987	2.15046	0.32597	0.744447	0.999821
FBgn0023169	'AMPKalpha	221.111	0.00498922	3.19938	0.00155943	0.998756	0.999821
FBgn0023170	'RpL39	1804.05	-2.0148	3.31111	-0.608498	0.542857	0.999821
FBgn0023174	'Prosbeta2	263.177	1.96746	2.5877	0.760312	0.447068	0.999821
FBgn0023175	'Prosalpha7	62.7867	-0.272159	3.39342	-0.0802022	0.936076	0.999821
FBgn0023179	'amon	7716.33	-0.884714	2.17159	-0.407403	0.683712	0.999821
FBgn0023213	'eIF4G1	4348.87	1.55667	2.2594	0.688974	0.49084	0.999821
FBgn0023215	'Mnt	1475.67	-0.432638	2.69357	-0.160619	0.872393	0.999821
FBgn0023407	'B4	1388.4	0.810519	2.36011	0.343425	0.731279	0.999821
FBgn0023416	'Ac3	1851.08	0.604592	2.88864	0.2093	0.834214	0.999821
FBgn0023508	'Ocrl	52.3876	-0.0669657	3.39527	-0.0197232	0.984264	0.999821
FBgn0023510	'Rbcn-3B	888.015	-0.756865	2.57931	-0.293437	0.769188	0.999821
FBgn0023518	'trr	561.306	-3.51644	3.09298	-1.13691	0.255576	0.999821
FBgn0023524	'CG3078	605.702	1.01079	2.70476	0.373708	0.708622	0.999821
FBgn0023526	'CG2865	1216.3	1.93863	2.69097	0.720419	0.471267	0.999821
FBgn0023528	'CG2924	786.573	1.20584	2.39067	0.504393	0.613985	0.999821
FBgn0023529	'CG2918	1707.05	-1.53728	2.85993	-0.537523	0.590907	0.999821
FBgn0023531	'CG32809	2781.94	-0.136813	2.31925	-0.0589899	0.95296	0.999821
FBgn0024179	'wit	523.977	1.08648	2.88803	0.3762	0.706768	0.999821
FBgn0024183	'vig	2262.9	-1.42317	2.80055	-0.508173	0.611332	0.999821
FBgn0024187	'syd	400.036	0.95449	2.44736	0.390007	0.696531	0.999821
FBgn0024189	'sns	1092.52	0.420125	2.23305	0.18814	0.850767	0.999821
FBgn0024232	'gprs	2456.26	0.085426	2.34321	0.0364569	0.970918	0.999821
FBgn0024236	'foi	871.809	0.804019	2.71745	0.295873	0.767327	0.999821
FBgn0024238	'Fim	943.521	-0.623921	2.99455	-0.208352	0.834954	0.999821
FBgn0024277	'trio	2680.04	1.30218	2.43899	0.533901	0.59341	0.999821
FBgn0024285	'Srp54	17.1395	0.716597	2.77754	0.257997	0.796409	0.999821
FBgn0024291	'Sirt1	3037.03	-1.14162	2.16964	-0.52618	0.598763	0.999821
FBgn0024320	'Npc1a	428.701	-0.439752	3.27645	-0.134216	0.893232	0.999821
FBgn0024321	'NK7.1	1881.7	-1.26617	2.38644	-0.530569	0.595717	0.999821
FBgn0024326	'Mkk4	720.099	2.2393	2.73133	0.819859	0.412297	0.999821
FBgn0024352	'Stip1	298.742	-0.460917	2.93096	-0.157258	0.875041	0.999821
FBgn0024432	'Dlc90F	31.6424	0.898042	3.31777	0.270676	0.78664	0.999821
FBgn0024555	'flfl	3050.6	-1.98409	2.28947	-0.866618	0.386151	0.999821
FBgn0024728	'Slip1	189.027	0.520463	3.18609	0.163355	0.870239	0.999821
FBgn0024732	'Drep1	911.464	-0.894763	3.25511	-0.274879	0.783409	0.999821
FBgn0024733	'RpL10	2612.7	0.85291	2.27988	0.374104	0.708327	0.999821
FBgn0024734	'PRL-1	1112.22	-2.42181	3.19572	-0.757829	0.448553	0.999821
FBgn0024804	'Dbp80	611.165	-0.0463353	3.18879	-0.0145307	0.988407	0.999821
FBgn0024806	'DIP2	3889.69	-1.69302	2.13533	-0.79286	0.42786	0.999821
FBgn0024807	'DIP1	2792.98	-0.647715	2.14704	-0.301678	0.762898	0.999821
FBgn0024814	'Clc	77.7365	2.81685	3.34954	0.840967	0.400366	0.999821
FBgn0024836	'stan	938.6	0.655623	2.27802	0.287804	0.773497	0.999821
FBgn0024841	'Pcd	54.3616	0.790385	3.09618	0.255277	0.798509	0.999821
FBgn0024921	'Tnpo	1017.13	-0.413296	2.35768	-0.175297	0.860846	0.999821
FBgn0024941	'RSG7	1609.55	-0.232887	2.15232	-0.108203	0.913835	0.999821
FBgn0024944	'Oamb	1854.18	1.42029	2.6659	0.53276	0.5942	0.999821
FBgn0024958	'Irp-1A	191.583	0.874612	3.03532	0.288145	0.773236	0.999821
FBgn0024963	'GluClalpha	5269.18	0.523073	2.13931	0.244506	0.806839	0.999821
FBgn0024985	'CG11448	2180.8	0.971096	2.25016	0.431568	0.666056	0.999821
FBgn0024996	'eIF2Bbeta	66.6865	2.28776	3.34136	0.684679	0.493546	0.999821
FBgn0025394	'inc	1199.14	-1.83063	2.63357	-0.695112	0.486985	0.999821
FBgn0025455	'CycT	914.465	-0.305324	2.25371	-0.135476	0.892235	0.999821
FBgn0025457	'Bub3	160.014	1.54646	3.11037	0.497196	0.619051	0.999821
FBgn0025525	'bab2	1414.9	-1.5531	2.67559	-0.580469	0.561599	0.999821
FBgn0025549	'unc-119	620.787	-2.08853	2.64568	-0.789413	0.42987	0.999821
FBgn0025608	'Faf2	63.7947	3.23376	2.92771	1.10453	0.269362	0.999821
FBgn0025625	'Sik2	78.0455	0.21057	3.02289	0.0696585	0.944465	0.999821
FBgn0025628	'CG4199	453.393	-3.52684	3.05766	-1.15344	0.248728	0.999821
FBgn0025639	'Hmt4-20	1607.41	3.06579	2.70081	1.13514	0.256317	0.999821
FBgn0025641	'DAAM	519.391	-1.67338	2.93457	-0.570228	0.568523	0.999821
FBgn0025674	'CycK	331.227	2.48527	3.07406	0.808466	0.418822	0.999821
FBgn0025682	'scf	505.01	-3.70858	3.16352	-1.1723	0.241078	0.999821
FBgn0025702	'Srpk79D	1288.05	-0.304276	2.3561	-0.129144	0.897244	0.999821
FBgn0025724	'beta'COP	397.924	1.07535	3.13991	0.342479	0.73199	0.999821
FBgn0025726	'unc-13	13846.5	-0.692862	2.12469	-0.326099	0.744349	0.999821
FBgn0025740	'PlexB	826.083	-0.192543	2.2944	-0.0839187	0.933121	0.999821
FBgn0025741	'PlexA	4040.85	0.58455	2.27574	0.256861	0.797286	0.999821
FBgn0025790	'TBPH	195.861	3.45608	3.05345	1.13186	0.257694	0.999821
FBgn0025800	'Smox	3492.12	-0.235875	2.27827	-0.103533	0.91754	0.999821
FBgn0025809	'Paf-AHalpha	1202.75	1.60566	2.84517	0.564344	0.57252	0.999821
FBgn0025836	'RhoGAP1A	1201.46	-0.599814	3.24585	-0.184794	0.853391	0.999821
FBgn0025864	'Crag	404.783	1.84601	2.88129	0.640687	0.521726	0.999821
FBgn0025865	'Cortactin	605.254	-0.0320779	2.68105	-0.0119647	0.990454	0.999821
FBgn0025866	'CalpB	693.536	0.624864	3.22438	0.193793	0.846338	0.999821
FBgn0025885	'Inos	296.293	3.09376	2.63329	1.17486	0.24005	0.999821
FBgn0025936	'Eph	1703.89	0.263077	2.77877	0.0946738	0.924574	0.999821
FBgn0026059	'Mhcl	2507.85	-0.241329	2.4133	-0.0999993	0.920345	0.999821
FBgn0026076	'UBL3	1501.35	-1.09169	2.73952	-0.398496	0.690265	0.999821
FBgn0026083	'tyf	1237.95	0.711191	2.3221	0.30627	0.759399	0.999821
FBgn0026084	'cib	3873.37	0.459555	2.12275	0.21649	0.828606	0.999821
FBgn0026086	'Adar	954.958	-0.203912	2.25626	-0.0903762	0.927988	0.999821
FBgn0026160	'tna	2240.88	0.211516	2.20584	0.0958889	0.923609	0.999821
FBgn0026179	'siz	2469.92	0.315629	2.23886	0.140978	0.887888	0.999821
FBgn0026189	'prominin-like	6656.18	-1.59594	2.28481	-0.6985	0.484865	0.999821
FBgn0026196	'nop5	80.9914	2.06033	3.37309	0.610815	0.541322	0.999821
FBgn0026197	'noe	1890.71	1.4044	2.19033	0.641183	0.521404	0.999821
FBgn0026206	'mei-P26	10579.4	0.17324	2.14915	0.0806087	0.935753	0.999821
FBgn0026238	'gus	266.54	2.54734	2.60956	0.976158	0.328986	0.999821
FBgn0026250	'eIF1A	1183.35	-0.0554911	2.30234	-0.0241021	0.980771	0.999821
FBgn0026252	'msk	1120.55	-0.908579	2.27172	-0.399952	0.689192	0.999821
FBgn0026259	'eIF5B	761.223	1.92241	3.12833	0.614517	0.538874	0.999821
FBgn0026262	'bip2	4000.77	-1.75438	2.31828	-0.756761	0.449193	0.999821
FBgn0026313	'X11L	1554.63	1.23195	2.38451	0.516645	0.605404	0.999821
FBgn0026316	'Ubc10	645.632	-2.24276	2.79853	-0.801407	0.422896	0.999821
FBgn0026323	'Tak1	203.381	-2.33539	2.76804	-0.843695	0.39884	0.999821
FBgn0026370	'SRPK	2043.03	-0.343174	2.55476	-0.134327	0.893144	0.999821
FBgn0026375	'RhoGAPp190	7005.36	-1.22987	2.11929	-0.580323	0.561697	0.999821
FBgn0026376	'Rgl	302.21	0.613899	3.1281	0.196253	0.844412	0.999821
FBgn0026379	'Pten	395.853	2.23395	2.93151	0.762049	0.446031	0.999821
FBgn0026401	'Nipped-B	3172.51	0.890736	2.86394	0.311017	0.755787	0.999821
FBgn0026409	'Mpcp2	880.741	1.62979	2.27688	0.7158	0.474115	0.999821
FBgn0026418	'Hsc70Cb	1495.1	0.203567	2.24276	0.0907665	0.927678	0.999821
FBgn0026427	'Su(var)2-HP2	2721.96	-0.598892	2.42454	-0.247013	0.804899	0.999821
FBgn0026432	'Grip163	223.515	1.9788	3.1272	0.63277	0.526884	0.999821
FBgn0026438	'Eaat2	3546.43	0.292124	2.49348	0.117155	0.906737	0.999821
FBgn0026479	'Drp1	576.07	0.361272	2.70211	0.1337	0.89364	0.999821
FBgn0026533	'Dek	1075.62	-1.43043	2.63954	-0.541922	0.587872	0.999821
FBgn0026573	'ADD1	404.296	-2.12303	3.51712	-0.603627	0.546092	0.999821
FBgn0026575	'hang	3785.12	0.713001	2.19686	0.324554	0.745518	0.999821
FBgn0026577	'CG8677	1574.48	0.590757	2.24215	0.263478	0.792182	0.999821
FBgn0026597	'Axn	466.35	3.55974	3.47246	1.02514	0.305299	0.999821
FBgn0026619	'Taz	86.7079	-0.658629	3.10709	-0.211976	0.832126	0.999821
FBgn0026620	'tacc	1640.29	1.25877	2.66873	0.471674	0.63716	0.999821
FBgn0026718	'fu12	168.107	2.52322	3.09968	0.814026	0.41563	0.999821
FBgn0026777	'Rad23	2551.04	0.120557	2.86252	0.0421156	0.966407	0.999821
FBgn0026869	'Thd1	3466.99	0.627535	2.14677	0.292316	0.770045	0.999821
FBgn0027066	'Eb1	1310.51	0.92014	2.72689	0.337432	0.735791	0.999821
FBgn0027079	'ValRS	109.736	0.813278	3.46853	0.234473	0.814618	0.999821
FBgn0027083	'MetRS-m	173.105	2.74108	3.04518	0.900139	0.368047	0.999821
FBgn0027095	'Manf	623.13	-1.46994	3.29708	-0.445831	0.655719	0.999821
FBgn0027101	'Dyrk3	2215.28	-2.25406	2.37442	-0.949311	0.342462	0.999821
FBgn0027111	'miple1	4846.74	-0.58733	2.21727	-0.264889	0.791095	0.999821
FBgn0027279	'l(1)G0196	607.17	0.44602	2.29409	0.194422	0.845846	0.999821
FBgn0027291	'l(1)G0156	437.768	0.404401	2.91806	0.138585	0.889778	0.999821
FBgn0027296	'temp	1039.69	-0.436062	3.0234	-0.144229	0.88532	0.999821
FBgn0027339	'jim	4258.22	0.263635	2.37184	0.111152	0.911496	0.999821
FBgn0027356	'Amph	443.669	1.89483	2.73743	0.692193	0.488816	0.999821
FBgn0027491	'Cdk5alpha	1544.55	-2.4625	2.23167	-1.10344	0.269837	0.999821
FBgn0027492	'wdb	3818.14	1.10437	2.18117	0.506319	0.612633	0.999821
FBgn0027495	'Smyd4-4	110.22	3.45703	3.06133	1.12926	0.25879	0.999821
FBgn0027498	'CG2061	554.302	3.54427	3.125	1.13417	0.256724	0.999821
FBgn0027499	'wde	1205.24	1.72071	2.28356	0.753518	0.451139	0.999821
FBgn0027503	'CG11970	879.641	-1.97631	2.28277	-0.865752	0.386626	0.999821
FBgn0027505	'Rab3-GAP	87.0845	-0.0613822	3.04057	-0.0201877	0.983894	0.999821
FBgn0027515	'CG7115	215.254	-1.52559	2.53268	-0.602361	0.546934	0.999821
FBgn0027525	'LTV1	133.65	3.58131	3.35779	1.06657	0.286168	0.999821
FBgn0027529	'tapas	825.412	-0.435873	2.60858	-0.167092	0.867298	0.999821
FBgn0027548	'nito	519.345	0.768603	3.00958	0.255385	0.798426	0.999821
FBgn0027550	'CG6495	379.997	-0.320792	3.23657	-0.0991147	0.921047	0.999821
FBgn0027567	'CG8108	472.441	-1.04261	2.8129	-0.370651	0.710897	0.999821
FBgn0027568	'Cand1	305.185	-0.16724	3.19593	-0.052329	0.958267	0.999821
FBgn0027575	'GABA-B-R2	1887.97	0.448376	2.3229	0.193024	0.84694	0.999821
FBgn0027580	'PCB	480.362	2.99041	3.12929	0.955618	0.339265	0.999821
FBgn0027582	'CG6230	115.95	-3.56453	3.36301	-1.05992	0.28918	0.999821
FBgn0027588	'GCS2alpha	962.474	0.0313844	2.13768	0.0146815	0.988286	0.999821
FBgn0027596	'Kank	1090.73	0.705171	3.18815	0.221185	0.824948	0.999821
FBgn0027599	'CG2790	799.718	2.15305	3.07564	0.700033	0.483907	0.999821
FBgn0027603	'Ulp1	1796.66	-0.693266	2.77572	-0.24976	0.802773	0.999821
FBgn0027610	'Dic1	401.765	1.32756	2.72461	0.487248	0.626082	0.999821
FBgn0027616	'YT521-B	1101.92	-0.234681	2.20049	-0.10665	0.915067	0.999821
FBgn0027619	'eIF3j	240.721	-2.53288	2.93366	-0.863387	0.387925	0.999821
FBgn0027620	'Acf	1266.1	-1.12968	2.89707	-0.38994	0.696581	0.999821
FBgn0027654	'jdp	776.344	-0.7368	3.02317	-0.243717	0.80745	0.999821
FBgn0027779	'VhaSFD	1237.85	-0.902267	2.26627	-0.398129	0.690535	0.999821
FBgn0027835	'Dp1	4668.07	-2.03367	2.27217	-0.895036	0.370768	0.999821
FBgn0027865	'Tsp96F	173.26	-2.27901	2.73091	-0.834525	0.403985	0.999821
FBgn0027866	'CG9776	380.898	0.784437	2.99205	0.262174	0.793187	0.999821
FBgn0027885	'Aac11	595.961	-0.807507	2.70256	-0.298794	0.765097	0.999821
FBgn0027932	'Akap200	4327.47	0.0840021	2.1061	0.0398853	0.968185	0.999821
FBgn0027948	'msps	3462.26	-0.338519	2.20112	-0.153794	0.877772	0.999821
FBgn0027951	'MTA1-like	509.768	-0.326393	2.49977	-0.130569	0.896116	0.999821
FBgn0028325	'l(1)G0334	774.245	-2.46023	3.25901	-0.754902	0.450308	0.999821
FBgn0028331	'l(1)G0289	1130.94	-0.00124986	2.68791	-0.000464993	0.999629	0.999821
FBgn0028341	'Ptpmeg2	1922.65	1.04352	2.41737	0.431673	0.665979	0.999821
FBgn0028343	'Ankle2	144.336	0.254722	3.47648	0.0732699	0.941591	0.999821
FBgn0028360	'Cdc7	197.971	-0.278694	2.69844	-0.10328	0.917741	0.999821
FBgn0028372	'isopeptidase-T-3	692.269	0.258972	3.61025	0.0717326	0.942815	0.999821
FBgn0028374	'Hug	15434.9	-0.866403	2.79783	-0.30967	0.756812	0.999821
FBgn0028397	'Tob	1802.49	-1.03357	2.2215	-0.465257	0.641747	0.999821
FBgn0028399	'TMS1	966.734	-0.0410945	2.14811	-0.0191305	0.984737	0.999821
FBgn0028400	'Syt4	3167.03	1.83808	2.2982	0.799792	0.423831	0.999821
FBgn0028406	'Drep4	146.548	0.753525	3.44089	0.218991	0.826657	0.999821
FBgn0028408	'Drep2	5761.29	0.64213	2.13132	0.301283	0.763199	0.999821
FBgn0028421	'Kap3	885.732	1.33424	2.47923	0.538167	0.590462	0.999821
FBgn0028425	'JhI-21	652.942	-0.0736196	2.41284	-0.0305116	0.975659	0.999821
FBgn0028426	'JhI-1	508.49	-1.30331	3.5971	-0.362322	0.717111	0.999821
FBgn0028471	'Nab2	329.527	3.21901	3.19333	1.00804	0.313435	0.999821
FBgn0028480	'CG17841	805.828	2.52656	2.70046	0.935601	0.349478	0.999821
FBgn0028481	'CG4341	2645.15	-0.81798	2.14161	-0.381947	0.702501	0.999821
FBgn0028490	'CG31705	540.074	-0.959654	3.6168	-0.265332	0.790754	0.999821
FBgn0028496	'CG30116	2260.43	0.160755	2.33458	0.0688581	0.945103	0.999821
FBgn0028497	'CG3530	169.399	0.256523	2.78587	0.0920801	0.926634	0.999821
FBgn0028509	'CenG1A	129.533	0.491911	2.49492	0.197166	0.843698	0.999821
FBgn0028539	'CG31731	295.558	2.29225	2.77329	0.826545	0.408495	0.999821
FBgn0028550	'Atf3	3994.92	-1.0082	2.39748	-0.420523	0.674103	0.999821
FBgn0028554	'x16	1017.43	-1.2943	2.92854	-0.441961	0.658518	0.999821
FBgn0028577	'hfp	520.526	0.39232	3.23505	0.121272	0.903476	0.999821
FBgn0028579	'phtf	539.165	2.23922	2.63629	0.849383	0.395668	0.999821
FBgn0028644	'beat-Ic	2301.64	-1.06309	3.23026	-0.329105	0.742077	0.999821
FBgn0028645	'beat-Ib	45.2561	0.860559	3.39158	0.253734	0.799701	0.999821
FBgn0028662	'VhaPPA1-1	780.004	2.26989	2.53456	0.895574	0.37048	0.999821
FBgn0028671	'Vha100-1	1916.18	1.92058	2.25391	0.852113	0.394152	0.999821
FBgn0028684	'Rpt5	43.8896	-0.10285	3.34771	-0.0307224	0.975491	0.999821
FBgn0028686	'Rpt3	437.665	-1.38904	3.18686	-0.435867	0.662933	0.999821
FBgn0028688	'Rpn7	173.762	1.44714	3.17737	0.455453	0.648784	0.999821
FBgn0028690	'Rpn5	642.95	-1.42314	2.38704	-0.596195	0.551045	0.999821
FBgn0028691	'Rpn9	183.896	0.243679	3.10522	0.0784738	0.937451	0.999821
FBgn0028692	'Rpn2	1419.58	-2.25569	2.40178	-0.939172	0.347642	0.999821
FBgn0028695	'Rpn1	375.021	2.22484	3.11846	0.713444	0.475571	0.999821
FBgn0028703	'Nhe3	1619.07	-0.367664	2.7843	-0.132049	0.894945	0.999821
FBgn0028704	'Nckx30C	13138.4	0.372826	2.11119	0.176595	0.859826	0.999821
FBgn0028717	'Lnk	294.619	2.57864	3.05379	0.844405	0.398443	0.999821
FBgn0028734	'Fmr1	1099.09	-1.15835	2.23235	-0.51889	0.603838	0.999821
FBgn0028743	'Dhit	3937.55	-0.386701	2.16645	-0.178496	0.858334	0.999821
FBgn0028862	'dao	493.655	-3.50743	3.51221	-0.998637	0.31797	0.999821
FBgn0028863	'CG4587	1411.09	-1.06471	2.28143	-0.466685	0.640725	0.999821
FBgn0028875	'nAChRalpha5	5920.39	-0.0316759	2.1274	-0.0148895	0.98812	0.999821
FBgn0028879	'CG15270	2291.53	0.94498	2.14145	0.441281	0.65901	0.999821
FBgn0028899	'CG31817	47.3746	-1.31465	2.74369	-0.479154	0.631829	0.999821
FBgn0028953	'CG14478	2337.86	2.59782	2.25366	1.15271	0.249029	0.999821
FBgn0028965	'A16	182.704	0.436066	3.09125	0.141065	0.887819	0.999821
FBgn0028968	'gammaCOP	73.4948	-2.53177	3.03286	-0.834781	0.403841	0.999821
FBgn0028969	'deltaCOP	174.84	2.19892	3.43446	0.640251	0.52201	0.999821
FBgn0028974	'xmas-2	314.083	0.853401	3.51008	0.243128	0.807906	0.999821
FBgn0028979	'tio	491.469	3.41451	3.10707	1.09895	0.271791	0.999821
FBgn0028982	'Spt6	752.883	-2.05934	2.66969	-0.771377	0.440484	0.999821
FBgn0028996	'onecut	3777.76	1.25794	2.18756	0.575044	0.565261	0.999821
FBgn0028999	'nerfin-1	1868.83	0.978169	2.37748	0.411432	0.680756	0.999821
FBgn0029088	'disp	658.34	1.62653	2.47658	0.656765	0.511332	0.999821
FBgn0029113	'Uba2	359.803	-0.573391	3.24204	-0.176861	0.859617	0.999821
FBgn0029133	'REG	363.633	1.27463	3.56487	0.357552	0.720678	0.999821
FBgn0029134	'Prosbeta5	236.282	-2.73587	3.14473	-0.869985	0.384309	0.999821
FBgn0029152	'Mkrn1	1019.25	0.369203	2.73212	0.135134	0.892506	0.999821
FBgn0029155	'Men-b	2579.3	-1.28838	2.1646	-0.595206	0.551706	0.999821
FBgn0029157	'ssh	273.291	-0.584965	2.24686	-0.260348	0.794595	0.999821
FBgn0029176	'eEF1gamma	3058.96	-1.26733	2.13448	-0.593743	0.552684	0.999821
FBgn0029504	'CHES-1-like	1111.63	1.01714	2.48372	0.409523	0.682156	0.999821
FBgn0029506	'Tsp42Ee	357.294	2.54913	3.19561	0.797697	0.425046	0.999821
FBgn0029594	'CG14806	273.223	1.93769	3.49629	0.554214	0.579432	0.999821
FBgn0029663	'CG10804	869.377	-2.30765	2.51041	-0.919234	0.357973	0.999821
FBgn0029685	'CG2938	674.225	0.876169	3.61366	0.24246	0.808424	0.999821
FBgn0029687	'Vap33	3614.58	1.40755	2.17787	0.646295	0.518088	0.999821
FBgn0029688	'lva	296.567	-1.56724	3.15865	-0.496174	0.619772	0.999821
FBgn0029708	'CG3556	6283.2	0.509888	2.13063	0.239313	0.810863	0.999821
FBgn0029711	'Usf	223.639	1.93387	3.10939	0.621944	0.533979	0.999821
FBgn0029720	'CG3009	47.5913	0.307775	2.86281	0.107508	0.914386	0.999821
FBgn0029768	'SPR	2118.11	1.32263	2.16406	0.611181	0.54108	0.999821
FBgn0029785	'RpL35	886.825	1.35009	2.2053	0.612201	0.540405	0.999821
FBgn0029789	'PGAP1	128.825	-0.506608	3.44537	-0.14704	0.8831	0.999821
FBgn0029801	'CG15771	275.619	0.921195	2.65331	0.347187	0.728451	0.999821
FBgn0029814	'CG15765	3720.38	-0.406341	2.11513	-0.192112	0.847654	0.999821
FBgn0029822	'CG12236	572.511	-0.120801	2.81548	-0.0429061	0.965776	0.999821
FBgn0029834	'CG5937	2160.46	0.491211	2.32601	0.211182	0.832745	0.999821
FBgn0029854	'CG3566	844.121	1.0788	2.55893	0.421582	0.67333	0.999821
FBgn0029864	'CG15894	1791.62	2.10661	2.91813	0.721905	0.470353	0.999821
FBgn0029868	'ND-B16.6	84.7183	2.9811	3.1078	0.959231	0.337442	0.999821
FBgn0029881	'pigs	2372.07	0.479548	2.25412	0.212743	0.831528	0.999821
FBgn0029894	'CG14440	50.7972	2.49115	2.47006	1.00854	0.313196	0.999821
FBgn0029895	'CG14441	664.663	1.2439	3.60113	0.345419	0.729779	0.999821
FBgn0029899	'CG14438	606.269	-1.19683	3.11451	-0.384275	0.700774	0.999821
FBgn0029903	'pod1	5712.91	-1.68479	2.24091	-0.751834	0.452151	0.999821
FBgn0029905	'Nf-YC	86.8419	-2.17739	3.36787	-0.646518	0.517944	0.999821
FBgn0029911	'CG14435	153.441	2.79101	2.7493	1.01517	0.310025	0.999821
FBgn0029912	'CG4557	86.0541	1.6608	3.43314	0.483755	0.62856	0.999821
FBgn0029939	'CG9650	488.514	1.5964	2.62605	0.60791	0.543247	0.999821
FBgn0029941	'CG1677	1055.4	-0.0242596	2.30475	-0.0105259	0.991602	0.999821
FBgn0029974	'dpr14	325.049	-0.381366	2.89486	-0.131739	0.895191	0.999821
FBgn0029975	'spidey	246.949	0.932699	2.62592	0.35519	0.722448	0.999821
FBgn0029976	'snz	931.288	2.97077	2.83234	1.04887	0.294236	0.999821
FBgn0029979	'mahe	4644.68	-1.08099	2.23883	-0.482836	0.629212	0.999821
FBgn0029986	'CG15332	25.3723	3.07186	3.22964	0.951145	0.341531	0.999821
FBgn0029992	'Upf2	867.222	1.01629	2.53066	0.401591	0.687985	0.999821
FBgn0029996	'UbcE2H	1331.96	1.95598	2.22991	0.877157	0.380401	0.999821
FBgn0029997	'CG2258	1402.15	-2.17284	2.71049	-0.801642	0.42276	0.999821
FBgn0030018	'slpr	135.252	-3.81229	3.38092	-1.12759	0.259494	0.999821
FBgn0030034	'CG10555	62.2338	2.35157	3.3184	0.708645	0.478545	0.999821
FBgn0030038	'CG1440	1580.27	0.670307	2.37427	0.282321	0.777697	0.999821
FBgn0030049	'Trf4-1	1689.35	0.043768	2.21068	0.0197984	0.984204	0.999821
FBgn0030087	'CG7766	657.855	-0.21537	2.60719	-0.082606	0.934165	0.999821
FBgn0030089	'AP-1gamma	511.403	1.23114	3.22484	0.381768	0.702633	0.999821
FBgn0030090	'fend	543.038	1.17909	2.73433	0.431216	0.666311	0.999821
FBgn0030109	'CG12121	1015.27	3.63267	3.14677	1.15441	0.24833	0.999821
FBgn0030151	'CG1354	1176.18	-1.94914	2.27301	-0.857517	0.391159	0.999821
FBgn0030206	'CG2889	67.0213	-2.45577	3.37306	-0.728054	0.466581	0.999821
FBgn0030208	'PPP4R2r	570.948	1.20496	2.54058	0.474286	0.635296	0.999821
FBgn0030243	'CG2186	500.488	-1.11254	2.43657	-0.456602	0.647957	0.999821
FBgn0030245	'CG1637	697.969	-2.44319	2.75422	-0.887071	0.37504	0.999821
FBgn0030263	'CG2076	272.223	-3.60867	3.19531	-1.12937	0.258744	0.999821
FBgn0030266	'CG11122	789.592	-2.13451	2.51784	-0.847757	0.396573	0.999821
FBgn0030268	'Klp10A	519.014	1.92416	3.12379	0.61597	0.537914	0.999821
FBgn0030276	'Dlic	757.918	-0.49554	2.43009	-0.203918	0.838417	0.999821
FBgn0030286	'CG1657	112.053	3.51302	2.91868	1.20363	0.228732	0.999821
FBgn0030309	'CG1572	1387.5	0.157815	2.76183	0.0571413	0.954433	0.999821
FBgn0030328	'Amun	1058.85	-0.217307	2.15089	-0.101031	0.919526	0.999821
FBgn0030329	'prtp	472.482	-1.03652	2.81131	-0.368696	0.712355	0.999821
FBgn0030330	'Tango10	1033.87	-0.226413	3.07949	-0.0735229	0.94139	0.999821
FBgn0030336	'CG1578	21.3978	-2.9072	2.96885	-0.979234	0.327464	0.999821
FBgn0030344	'Nrd1	710.328	0.126398	3.15844	0.0400192	0.968078	0.999821
FBgn0030366	'Usp7	2327.83	-1.75563	2.60283	-0.674507	0.499989	0.999821
FBgn0030391	'Rab40	145.634	2.04368	3.47207	0.588604	0.556127	0.999821
FBgn0030400	'CG11138	1591.37	-1.38967	2.52588	-0.550173	0.582201	0.999821
FBgn0030412	'Tomosyn	3212.02	-0.281906	2.10048	-0.13421	0.893236	0.999821
FBgn0030418	'CG4004	407.834	-2.38314	2.32334	-1.02574	0.305014	0.999821
FBgn0030466	'CG15744	20.4087	2.48765	3.2567	0.763857	0.444953	0.999821
FBgn0030478	'CG1640	1440.23	2.43545	2.43731	0.999238	0.317679	0.999821
FBgn0030479	'Rbp1-like	2253.67	-0.934059	2.35329	-0.396916	0.691429	0.999821
FBgn0030486	'Set2	408.013	-1.76294	2.88845	-0.610342	0.541636	0.999821
FBgn0030505	'NFAT	531.625	0.208844	2.33825	0.0893161	0.928831	0.999821
FBgn0030508	'CG15760	128.797	3.80662	3.37235	1.12877	0.258993	0.999821
FBgn0030514	'CG9941	256.807	2.07687	3.45991	0.600267	0.548328	0.999821
FBgn0030519	'CG11151	632.958	-1.22469	2.19503	-0.557938	0.576887	0.999821
FBgn0030520	'Pdcd4	5386.02	-1.02975	2.14881	-0.479219	0.631783	0.999821
FBgn0030521	'CtsB1	129.201	2.3373	3.40612	0.686207	0.492583	0.999821
FBgn0030530	'jub	135.44	0.121496	3.04744	0.0398682	0.968198	0.999821
FBgn0030574	'CG9413	1272.05	-1.49963	2.47784	-0.605216	0.545036	0.999821
FBgn0030581	'CG14408	654.328	0.0878453	2.13851	0.0410778	0.967234	0.999821
FBgn0030600	'hiw	2724.56	0.939683	2.16591	0.433851	0.664396	0.999821
FBgn0030608	'Lsd-2	822.626	-2.3416	3.58314	-0.653504	0.513432	0.999821
FBgn0030613	'Rab3-GEF	3663.77	-0.561316	2.15958	-0.259919	0.794926	0.999821
FBgn0030631	'CG6227	87.6866	-3.05165	2.99072	-1.02037	0.307551	0.999821
FBgn0030672	'CG9281	2110.9	-1.83496	2.96294	-0.619303	0.535717	0.999821
FBgn0030674	'CG8184	1303.84	0.137124	2.1437	0.0639662	0.948997	0.999821
FBgn0030680	'CG8944	718.813	-2.03035	2.87318	-0.706657	0.47978	0.999821
FBgn0030703	'MSBP	179.462	0.71068	3.19898	0.222158	0.824191	0.999821
FBgn0030706	'Lrp4	3430.05	-0.0687403	2.13533	-0.0321919	0.974319	0.999821
FBgn0030716	'CG9170	1255.83	1.30319	2.5035	0.520549	0.602681	0.999821
FBgn0030724	'Nipsnap	338.4	2.44569	2.68585	0.910583	0.362515	0.999821
FBgn0030742	'CG9919	344.143	1.80188	2.70378	0.666429	0.505137	0.999821
FBgn0030749	'AnxB11	1369.17	0.118342	2.46426	0.0480235	0.961698	0.999821
FBgn0030752	'CG9947	656.758	0.482218	2.50161	0.192763	0.847145	0.999821
FBgn0030790	'CG4768	143.955	2.03367	2.74463	0.740964	0.458715	0.999821
FBgn0030791	'CG9132	1997.91	-0.293709	2.20647	-0.133112	0.894104	0.999821
FBgn0030809	'Ubr1	2628.74	-0.816438	2.35975	-0.345985	0.729354	0.999821
FBgn0030812	'wcy	1362.44	1.86125	2.18961	0.850035	0.395306	0.999821
FBgn0030847	'CG12991	720.261	-1.15338	2.41168	-0.478247	0.632474	0.999821
FBgn0030854	'CG8289	614.719	3.3666	3.03097	1.11074	0.266682	0.999821
FBgn0030869	'Socs16D	666.308	-0.616714	2.52469	-0.244273	0.80702	0.999821
FBgn0030873	'CG15814	352.723	-0.00824307	3.19193	-0.00258247	0.997939	0.999821
FBgn0030892	'CG7206	335.433	-3.31349	3.48588	-0.950545	0.341835	0.999821
FBgn0030897	'Frq1	1393.5	0.253711	2.23536	0.113499	0.909635	0.999821
FBgn0030913	'CG6123	574.489	0.358648	3.1282	0.11465	0.908722	0.999821
FBgn0030997	'CG7990	571.328	2.26162	2.79704	0.808574	0.41876	0.999821
FBgn0031006	'rictor	215.644	0.864978	3.13549	0.275867	0.782651	0.999821
FBgn0031023	'CG14200	620.999	1.17915	3.27733	0.359789	0.719005	0.999821
FBgn0031030	'Tao	787.807	-1.63096	2.4575	-0.663666	0.506904	0.999821
FBgn0031037	'CG14207	878.034	-0.34242	2.68168	-0.127689	0.898395	0.999821
FBgn0031043	'Naa20A	557.074	-0.0612679	2.29063	-0.0267472	0.978661	0.999821
FBgn0031044	'MKP-4	155.074	1.64615	3.14081	0.524115	0.600199	0.999821
FBgn0031047	'Rcd-1	41.3263	0.703772	3.37115	0.208763	0.834633	0.999821
FBgn0031057	'Ubqn	1029.28	2.79877	2.40564	1.16342	0.244659	0.999821
FBgn0031064	'CG12531	6892.84	-0.205029	2.13249	-0.0961452	0.923405	0.999821
FBgn0031065	'CG14234	1043.68	-2.22236	2.68011	-0.829205	0.406989	0.999821
FBgn0031069	'Pmp70	791.31	1.3926	2.74596	0.507144	0.612054	0.999821
FBgn0031081	'Nep3	3018.07	-1.83688	2.41763	-0.759784	0.447384	0.999821
FBgn0031090	'Rab35	1717.7	-0.385374	2.44888	-0.157367	0.874956	0.999821
FBgn0031107	'HERC2	704.025	1.38066	2.27843	0.605969	0.544536	0.999821
FBgn0031116	'CG1695	1687.09	1.48024	2.22172	0.666259	0.505246	0.999821
FBgn0031118	'RhoGAP19D	1455.83	-1.63173	2.33831	-0.697824	0.485287	0.999821
FBgn0031143	'CG1532	299.697	-4.0797	3.4396	-1.1861	0.235584	0.999821
FBgn0031149	'Stt3A	460.736	-0.82902	2.14247	-0.386945	0.698797	0.999821
FBgn0031150	'bves	143.194	-0.193461	3.46367	-0.0558543	0.955458	0.999821
FBgn0031170	'CG1718	331.478	-0.0665256	3.2902	-0.0202193	0.983868	0.999821
FBgn0031183	'CG14621	412.652	-2.5394	3.55786	-0.713744	0.475385	0.999821
FBgn0031187	'Usp2	2212.74	-2.04535	2.54031	-0.805157	0.420729	0.999821
FBgn0031190	'CG12576	1642.44	-0.683644	2.21681	-0.30839	0.757785	0.999821
FBgn0031194	'CG17598	556.42	0.542914	3.27585	0.165732	0.868368	0.999821
FBgn0031216	'Zir	1972.3	-1.74855	2.5699	-0.680398	0.496253	0.999821
FBgn0031239	'CG17075	1128.58	0.0458022	2.21391	0.0206884	0.983494	0.999821
FBgn0031245	'CG3625	438.918	2.24337	3.56767	0.628805	0.529477	0.999821
FBgn0031258	'CG4297	450.593	2.65254	3.11562	0.851368	0.394565	0.999821
FBgn0031260	'Spp	848.722	-0.402214	2.47658	-0.162407	0.870985	0.999821
FBgn0031266	'Sf3b1	384.375	1.46473	2.71373	0.53975	0.589369	0.999821
FBgn0031275	'GABA-B-R3	2919.02	0.328686	2.1512	0.152792	0.878562	0.999821
FBgn0031285	'CG3662	2772.54	0.219019	2.40229	0.0911707	0.927357	0.999821
FBgn0031294	'IA-2	82571.7	-0.231361	2.10168	-0.110084	0.912343	0.999821
FBgn0031306	'CG4577	3211.22	-0.716147	2.10819	-0.339698	0.734084	0.999821
FBgn0031307	'MFS3	1264.63	2.79202	2.50804	1.11323	0.265611	0.999821
FBgn0031318	'CG4887	580.311	-0.0357547	2.38347	-0.0150011	0.988031	0.999821
FBgn0031319	'CG4896	78.8304	1.37815	3.0288	0.455016	0.649098	0.999821
FBgn0031374	'Wdr62	2362.37	0.257664	2.14886	0.119907	0.904557	0.999821
FBgn0031377	'CG15356	148.436	-0.137791	2.51895	-0.0547017	0.956376	0.999821
FBgn0031390	'tho2	454.316	-0.68812	3.12884	-0.219928	0.825927	0.999821
FBgn0031401	'papi	932.432	-2.68444	3.15785	-0.850084	0.395279	0.999821
FBgn0031414	'eys	1819.35	-0.0381748	2.19588	-0.0173847	0.98613	0.999821
FBgn0031420	'Atxn7	669.203	-2.19727	3.32542	-0.660749	0.508773	0.999821
FBgn0031437	'Arpc5	63.135	3.36414	3.33688	1.00817	0.313373	0.999821
FBgn0031450	'Hrs	118.724	2.51265	3.03512	0.827858	0.407751	0.999821
FBgn0031453	'Bacc	7143.9	-0.107685	2.13624	-0.0504088	0.959797	0.999821
FBgn0031474	'CG2991	619.968	-2.73826	3.22129	-0.850052	0.395296	0.999821
FBgn0031492	'CG3542	618.355	-0.16981	3.16158	-0.0537105	0.957166	0.999821
FBgn0031497	'SerRS	22.9955	-1.57809	3.00865	-0.524516	0.59992	0.999821
FBgn0031568	'CG10019	2174.43	0.904657	2.16612	0.41764	0.67621	0.999821
FBgn0031571	'bark	728.837	-1.09422	2.90347	-0.376868	0.706272	0.999821
FBgn0031575	'Cep97	294.169	-0.184976	2.46892	-0.074922	0.940277	0.999821
FBgn0031602	'CG15431	614.463	1.56134	2.75787	0.566142	0.571297	0.999821
FBgn0031632	'CG15628	2182.24	0.102193	2.15396	0.0474444	0.962159	0.999821
FBgn0031636	'CG12194	215.986	0.485811	2.65004	0.183322	0.854545	0.999821
FBgn0031637	'mxt	368.804	1.51325	3.12248	0.484629	0.627939	0.999821
FBgn0031681	'pgant5	444.081	0.20366	2.92046	0.0697354	0.944404	0.999821
FBgn0031697	'CG14024	486.953	-0.389012	2.48202	-0.156732	0.875456	0.999821
FBgn0031698	'Ncoa6	618.338	1.98388	2.65722	0.746601	0.455304	0.999821
FBgn0031738	'CG9171	537.593	2.64071	3.20201	0.824705	0.409539	0.999821
FBgn0031753	'CG13999	336.464	-0.948833	3.53747	-0.268224	0.788527	0.999821
FBgn0031759	'lid	591.982	-0.960293	2.44637	-0.392538	0.694661	0.999821
FBgn0031762	'CG9098	1314.73	1.9429	2.40327	0.808439	0.418838	0.999821
FBgn0031770	'CG13995	2353.1	1.96452	2.28849	0.858434	0.390653	0.999821
FBgn0031813	'CG9527	53.5194	1.55023	3.34483	0.463471	0.643027	0.999821
FBgn0031836	'CG11050	113.5	2.79786	3.4165	0.818926	0.412829	0.999821
FBgn0031842	'Tango1	1597.44	0.144155	2.50618	0.0575201	0.954131	0.999821
FBgn0031866	'Nlg2	2722.84	-0.699834	2.35802	-0.296789	0.766628	0.999821
FBgn0031883	'Caper	751.312	-0.806395	2.88553	-0.279462	0.779891	0.999821
FBgn0031885	'Mnn1	456.613	0.457548	2.79092	0.163942	0.869777	0.999821
FBgn0031893	'MICU1	556.422	-0.607701	3.58364	-0.169576	0.865343	0.999821
FBgn0031896	'CG4502	630.575	-2.09218	2.82041	-0.741801	0.458208	0.999821
FBgn0031897	'CG13784	106.597	3.11327	3.11074	1.00081	0.316917	0.999821
FBgn0031947	'CG7154	89.3836	-1.58684	3.40198	-0.466447	0.640895	0.999821
FBgn0031950	'Herp	32.579	0.935847	3.34115	0.280097	0.779403	0.999821
FBgn0031952	'cdc14	2855.61	-2.18327	2.43465	-0.896749	0.369853	0.999821
FBgn0031955	'CG14535	1447.45	3.14347	2.7212	1.15518	0.248017	0.999821
FBgn0031980	'RpL36A	377.749	-2.67489	2.2396	-1.19436	0.232338	0.999821
FBgn0031981	'CG7466	85.7894	0.546601	2.99274	0.182642	0.855079	0.999821
FBgn0031985	'mon2	1382.13	-1.33873	2.51907	-0.531439	0.595115	0.999821
FBgn0031988	'CG8668	215.515	-1.2605	2.64615	-0.476352	0.633824	0.999821
FBgn0031990	'PAPLA1	681.732	-0.339637	2.26455	-0.14998	0.880781	0.999821
FBgn0031996	'CG8460	353.129	2.3314	3.50088	0.665946	0.505446	0.999821
FBgn0032000	'CG8372	144.763	-2.22963	3.0773	-0.724543	0.468732	0.999821
FBgn0032018	'CG7806	479.861	2.41996	3.03869	0.796383	0.425809	0.999821
FBgn0032021	'CG7781	4269.69	-0.0541319	2.15803	-0.025084	0.979988	0.999821
FBgn0032151	'nAChRalpha6	9570.23	0.206147	2.10183	0.0980799	0.921869	0.999821
FBgn0032200	'CG5676	901.134	-3.1433	3.58896	-0.875825	0.381125	0.999821
FBgn0032208	'Ufd4	2851.7	2.27361	2.40713	0.944533	0.344898	0.999821
FBgn0032217	'CG4972	492.041	-0.26549	2.79465	-0.0949997	0.924315	0.999821
FBgn0032221	'Schip1	227.118	-0.40685	3.11708	-0.130523	0.896153	0.999821
FBgn0032225	'CG5022	256.625	2.20744	2.99345	0.737423	0.460865	0.999821
FBgn0032242	'CG5355	1364.36	-0.618968	2.75986	-0.224275	0.822543	0.999821
FBgn0032249	'TBC1D16	122.83	1.52783	3.41297	0.447655	0.654403	0.999821
FBgn0032258	'CG7456	15.7403	1.80102	3.30247	0.545357	0.585508	0.999821
FBgn0032295	'CG12299	417.567	-2.01281	2.9385	-0.68498	0.493357	0.999821
FBgn0032297	'CG17124	2906.07	1.97194	2.83159	0.696407	0.486174	0.999821
FBgn0032305	'CG6700	942.277	-1.24833	2.14869	-0.580972	0.561259	0.999821
FBgn0032348	'CG4751	401.305	-0.189699	3.04978	-0.0622006	0.950403	0.999821
FBgn0032363	'Dlg5	1119.67	2.67405	2.7289	0.979902	0.327135	0.999821
FBgn0032398	'CG6766	545.88	-2.43382	3.2022	-0.760048	0.447226	0.999821
FBgn0032399	'CG6785	200.694	-3.44512	3.45557	-0.996975	0.318777	0.999821
FBgn0032400	'CG6770	274.719	-1.33844	2.81517	-0.475439	0.634474	0.999821
FBgn0032444	'CCT4	824.922	-0.0984808	2.33197	-0.0422308	0.966315	0.999821
FBgn0032455	'Pih1D1	384.923	1.33075	2.79888	0.475459	0.63446	0.999821
FBgn0032467	'CG9934	1150.41	-1.97918	3.28192	-0.603057	0.546471	0.999821
FBgn0032475	'Sfmbt	327.291	2.24993	2.34086	0.961156	0.336474	0.999821
FBgn0032479	'CG16974	1143.56	-0.810963	2.70654	-0.299631	0.764459	0.999821
FBgn0032481	'CG16972	346.502	-0.157508	2.84626	-0.0553387	0.955869	0.999821
FBgn0032484	'kek4	358.245	-2.42111	3.4954	-0.692656	0.488525	0.999821
FBgn0032485	'CG9426	214.482	2.06625	3.20689	0.644317	0.51937	0.999821
FBgn0032506	'CG9395	1176.26	-2.20027	2.44483	-0.899971	0.368136	0.999821
FBgn0032514	'CG9302	1215.34	-1.37841	3.24367	-0.424953	0.670871	0.999821
FBgn0032515	'loqs	149.327	2.94442	2.92899	1.00527	0.314768	0.999821
FBgn0032518	'RpL24	267.292	2.93081	2.83015	1.03557	0.300404	0.999821
FBgn0032587	'CG5953	259.558	1.77022	2.70099	0.655398	0.512212	0.999821
FBgn0032600	'BuGZ	1339.92	1.31048	2.4257	0.540249	0.589025	0.999821
FBgn0032614	'CG13284	397.153	-1.31453	3.54334	-0.370985	0.710649	0.999821
FBgn0032633	'Lrch	1008.05	0.842692	2.77959	0.303171	0.761759	0.999821
FBgn0032656	'CG5674	293.924	1.64669	3.23959	0.508301	0.611243	0.999821
FBgn0032666	'CG5758	1570.19	1.34909	3.19085	0.422799	0.672442	0.999821
FBgn0032717	'CG10600	351.978	1.67116	2.77645	0.601905	0.547237	0.999821
FBgn0032723	'ssp3	527.049	-2.27517	2.65834	-0.855861	0.392075	0.999821
FBgn0032724	'CG10428	22.2497	0.0754864	2.94946	0.0255933	0.979582	0.999821
FBgn0032731	'Swip-1	1277.95	2.22737	2.36498	0.941813	0.346288	0.999821
FBgn0032748	'CG10492	141.023	3.07687	3.01267	1.02131	0.307109	0.999821
FBgn0032797	'Hasp	1069.65	0.707207	2.19127	0.322739	0.746893	0.999821
FBgn0032798	'CG10132	494.319	-2.75716	3.16619	-0.870813	0.383856	0.999821
FBgn0032817	'CG10631	5172.6	0.19589	2.31497	0.0846191	0.932564	0.999821
FBgn0032859	'Arpc2	300.149	0.131491	3.07045	0.0428246	0.965841	0.999821
FBgn0032876	'Cen	1485.67	0.409586	2.74853	0.14902	0.881538	0.999821
FBgn0032880	'TM9SF2	541.082	-0.251866	2.82983	-0.0890042	0.929079	0.999821
FBgn0032895	'twit	1395.04	-1.90848	2.83927	-0.672173	0.501474	0.999821
FBgn0032910	'CG9265	136.41	-2.36372	3.46057	-0.683043	0.49458	0.999821
FBgn0032911	'tadr	319.809	1.55087	3.25187	0.476917	0.633421	0.999821
FBgn0032925	'CG9246	768.849	-0.448755	3.23723	-0.138623	0.889748	0.999821
FBgn0032946	'nrv3	22607.6	0.105549	2.10589	0.0501211	0.960026	0.999821
FBgn0032949	'Lamp1	757.941	-0.908558	2.73306	-0.332432	0.739563	0.999821
FBgn0032955	'CG2201	2035.59	-1.11252	2.42049	-0.459626	0.645785	0.999821
FBgn0032956	'Cul2	126.371	-1.14768	3.45432	-0.332246	0.739703	0.999821
FBgn0032957	'CG2225	2163.99	1.29126	2.24422	0.575374	0.565039	0.999821
FBgn0032974	'CG3651	502.97	3.1307	2.64571	1.18331	0.236686	0.999821
FBgn0032979	'Clamp	464.175	-1.1493	3.20646	-0.358432	0.72002	0.999821
FBgn0032987	'RpL21	1283.1	0.912823	2.42901	0.3758	0.707065	0.999821
FBgn0032988	'Tif-IA	643.146	-0.195564	2.43769	-0.080225	0.936058	0.999821
FBgn0033010	'Atf6	239.541	2.40903	3.44258	0.699774	0.484069	0.999821
FBgn0033029	'Not3	1126.3	-0.33859	2.69528	-0.125623	0.90003	0.999821
FBgn0033052	'SCAP	1032.59	-2.56084	3.63881	-0.703756	0.481585	0.999821
FBgn0033062	'Ars2	576.878	-0.236667	3.59155	-0.0658953	0.947461	0.999821
FBgn0033108	'CG15236	2065.5	-1.23415	2.28125	-0.540999	0.588508	0.999821
FBgn0033153	'Gadd45	19.9993	3.49961	3.18562	1.09857	0.271958	0.999821
FBgn0033159	'Dscam1	7335.87	0.102243	2.11999	0.0482281	0.961534	0.999821
FBgn0033166	'Eaf	1328.26	1.36672	2.6127	0.523107	0.6009	0.999821
FBgn0033188	'Drat	1634.09	0.833021	2.2269	0.374073	0.70835	0.999821
FBgn0033191	'CG1598	125.165	3.16646	3.03126	1.0446	0.296207	0.999821
FBgn0033192	'Corin	1548.13	-0.0316048	2.34211	-0.0134942	0.989234	0.999821
FBgn0033194	'Vps13	4324.68	-0.73501	2.14235	-0.343086	0.731534	0.999821
FBgn0033206	'DCTN4-p62	341.58	0.777305	3.13099	0.248262	0.803932	0.999821
FBgn0033212	'LRR	1252.24	0.643544	2.7681	0.232486	0.816161	0.999821
FBgn0033224	'Nop17l	675.843	-1.23776	3.27573	-0.377859	0.705535	0.999821
FBgn0033236	'CG14764	204.02	-1.39476	3.21261	-0.434152	0.664178	0.999821
FBgn0033244	'CG8726	1402.2	0.413233	2.68941	0.153652	0.877884	0.999821
FBgn0033246	'ACC	1568.1	0.128095	2.25257	0.056866	0.954652	0.999821
FBgn0033250	'CG14762	2137.65	0.515498	2.52594	0.204081	0.83829	0.999821
FBgn0033260	'Cul4	666.607	-3.47526	2.89708	-1.19957	0.230305	0.999821
FBgn0033313	'Cirl	7058.35	0.404382	2.10969	0.191678	0.847995	0.999821
FBgn0033352	'PAN2	389.932	1.77173	3.51281	0.504363	0.614007	0.999821
FBgn0033356	'CG8229	123.37	-1.48416	3.0386	-0.488436	0.625241	0.999821
FBgn0033368	'CG13743	1974.53	0.58757	2.21035	0.265826	0.790373	0.999821
FBgn0033405	'CG13954	315.797	-1.84808	2.49796	-0.739833	0.459401	0.999821
FBgn0033426	'CG1814	77.303	0.852313	3.14562	0.270952	0.786428	0.999821
FBgn0033434	'CG1902	1110.34	0.840388	2.82196	0.297803	0.765853	0.999821
FBgn0033438	'Mmp2	156.193	1.58071	3.01363	0.524521	0.599916	0.999821
FBgn0033460	'Sec24AB	2030.65	-2.36844	2.38825	-0.991705	0.321341	0.999821
FBgn0033463	'CG1513	1832.09	-0.172701	3.2718	-0.0527846	0.957904	0.999821
FBgn0033476	'oys	1407.08	-1.48244	2.36787	-0.626064	0.531273	0.999821
FBgn0033484	'CG2269	38319.8	-0.00703904	2.11	-0.00333604	0.997338	0.999821
FBgn0033504	'CAP	1301.18	-1.99397	2.40816	-0.828007	0.407666	0.999821
FBgn0033529	'CG17765	432.111	3.22698	3.15887	1.02156	0.306988	0.999821
FBgn0033538	'CG11883	1166.7	2.40312	2.29797	1.04576	0.295673	0.999821
FBgn0033544	'CG7220	1539.41	2.00441	2.32709	0.861337	0.389052	0.999821
FBgn0033571	'Rpb5	15.2697	0.330821	3.68288	0.0898267	0.928425	0.999821
FBgn0033581	'CG12391	119.181	-2.30154	3.41279	-0.674386	0.500066	0.999821
FBgn0033627	'CG13204	365.598	-3.2126	3.15186	-1.01927	0.308074	0.999821
FBgn0033636	'tou	3297.75	-1.06796	2.27261	-0.469926	0.638408	0.999821
FBgn0033638	'CG9005	1197.39	-0.340513	2.43262	-0.139978	0.888677	0.999821
FBgn0033639	'CG9003	793.413	2.69131	3.12523	0.861156	0.389152	0.999821
FBgn0033649	'pyr	919.376	3.28528	3.2481	1.01145	0.311802	0.999821
FBgn0033652	'ths	1487.19	1.45875	2.49304	0.585127	0.558462	0.999821
FBgn0033657	'Sln	593.811	3.11049	2.81218	1.10608	0.268693	0.999821
FBgn0033661	'CG13185	456.55	-0.743511	2.64908	-0.280667	0.778966	0.999821
FBgn0033663	'ERp60	1326.66	-0.732382	2.18722	-0.334846	0.737741	0.999821
FBgn0033698	'CG8858	162.459	-1.20408	3.47066	-0.34693	0.728644	0.999821
FBgn0033699	'RpS11	950.396	-1.23898	2.38726	-0.518999	0.603762	0.999821
FBgn0033713	'CG8841	301.175	-0.168183	2.87317	-0.0585358	0.953322	0.999821
FBgn0033738	'DUBAI	572.823	0.917798	2.67571	0.343011	0.73159	0.999821
FBgn0033739	'Dyb	1334.72	1.24026	2.67168	0.464224	0.642487	0.999821
FBgn0033751	'CG8818	409.077	1.74582	3.1499	0.554247	0.57941	0.999821
FBgn0033783	'CG17019	236.162	-0.126598	3.49866	-0.0361848	0.971135	0.999821
FBgn0033791	'Drl-2	1978.8	-1.48172	2.19013	-0.676545	0.498695	0.999821
FBgn0033793	'CG3955	464.401	-0.478911	3.57927	-0.133801	0.89356	0.999821
FBgn0033816	'CG4679	83.2623	-2.46608	3.3785	-0.729932	0.465432	0.999821
FBgn0033844	'bbc	450.002	0.0144959	2.90143	0.00499611	0.996014	0.999821
FBgn0033848	'CG13330	986.83	-0.542298	2.33925	-0.231825	0.816674	0.999821
FBgn0033853	'CG6145	306.791	-2.62119	3.14412	-0.833681	0.404461	0.999821
FBgn0033863	'CG13337	541.468	-1.44068	3.31562	-0.434513	0.663916	0.999821
FBgn0033872	'CG6329	5695.51	0.240696	2.19027	0.109893	0.912494	0.999821
FBgn0033876	'Syngr	2595.59	1.93888	2.43153	0.797392	0.425223	0.999821
FBgn0033886	'Rpn13	158.976	1.35127	2.72146	0.496525	0.619524	0.999821
FBgn0033902	'eIF3m	2387.85	-2.94591	2.5352	-1.16201	0.245233	0.999821
FBgn0033906	'CG8331	65.4867	1.394	3.41233	0.408519	0.682893	0.999821
FBgn0033915	'CG8485	688.841	2.00137	2.47259	0.80942	0.418273	0.999821
FBgn0033924	'CG8613	76.3482	-1.86611	3.40235	-0.548478	0.583364	0.999821
FBgn0033926	'Arc1	3544.37	-1.6185	2.72436	-0.594084	0.552456	0.999821
FBgn0033929	'Tfb1	37.3425	2.81963	3.27114	0.861971	0.388703	0.999821
FBgn0033934	'CG17385	554.344	-1.64484	2.79216	-0.589093	0.555799	0.999821
FBgn0033958	'jef	4234.76	2.4054	2.16714	1.10994	0.267024	0.999821
FBgn0033984	'Lap1	437.203	0.787037	3.23563	0.243241	0.807819	0.999821
FBgn0033987	'ckn	1021.13	0.497708	2.13398	0.23323	0.815583	0.999821
FBgn0033988	'pcs	421.228	-3.437	2.91781	-1.17794	0.238821	0.999821
FBgn0034025	'GalNAc-T1	131.842	1.8226	3.44398	0.529214	0.596657	0.999821
FBgn0034046	'tun	652.227	1.59568	2.12823	0.749765	0.453396	0.999821
FBgn0034051	'Mlf	1504.13	-1.85373	2.26654	-0.817871	0.413431	0.999821
FBgn0034057	'CG8314	38.8991	1.04008	3.10698	0.334757	0.737808	0.999821
FBgn0034069	'CG8401	1228.69	-0.87398	2.74457	-0.31844	0.750151	0.999821
FBgn0034070	'SP2353	2262.84	2.47235	2.32006	1.06564	0.286588	0.999821
FBgn0034072	'Dg	6922.64	-0.0537011	2.13785	-0.0251192	0.97996	0.999821
FBgn0034087	'clu	1349.73	0.0743909	2.30151	0.0323227	0.974215	0.999821
FBgn0034091	'mrj	96.6656	2.09447	3.3802	0.61963	0.535501	0.999821
FBgn0034135	'Syn2	672.251	-1.04797	3.59276	-0.29169	0.770523	0.999821
FBgn0034136	'DAT	34626.8	-0.096391	2.13243	-0.0452024	0.963946	0.999821
FBgn0034138	'RpS15	696.002	0.309148	2.81442	0.109844	0.912533	0.999821
FBgn0034145	'CG5065	1609.37	0.360228	2.25467	0.159769	0.873063	0.999821
FBgn0034158	'CG5522	690.674	-0.0919247	3.13008	-0.0293681	0.976571	0.999821
FBgn0034180	'Ehbp1	638.945	-0.296303	3.24531	-0.0913021	0.927253	0.999821
FBgn0034181	'CG8963	565.186	0.967961	2.35684	0.410703	0.68129	0.999821
FBgn0034184	'CG9646	1279.36	-0.0729367	2.20434	-0.0330878	0.973605	0.999821
FBgn0034230	'CG4853	299.353	3.11993	3.43887	0.907256	0.364272	0.999821
FBgn0034237	'eIF3b	5858.38	-2.01618	2.18314	-0.923524	0.355734	0.999821
FBgn0034240	'MESR4	2155.59	1.53328	2.31459	0.662442	0.507688	0.999821
FBgn0034246	'Dcr-2	35677.6	-0.203381	2.10008	-0.0968444	0.92285	0.999821
FBgn0034258	'eIF3c	676.534	0.24975	2.99647	0.0833481	0.933575	0.999821
FBgn0034261	'HPS4	316.527	-1.21828	2.88288	-0.422593	0.672592	0.999821
FBgn0034277	'OstDelta	74.2576	-1.14969	3.01892	-0.380829	0.70333	0.999821
FBgn0034282	'Mapmodulin	1634.16	0.533931	2.15385	0.247895	0.804215	0.999821
FBgn0034300	'CG5098	900.1	-0.721708	2.27652	-0.317023	0.751226	0.999821
FBgn0034312	'CG10916	287.171	-1.21565	3.52574	-0.344794	0.730249	0.999821
FBgn0034356	'CG10924	366.076	3.44978	3.17275	1.08732	0.276897	0.999821
FBgn0034389	'Mctp	393.6	0.0815554	2.8267	0.0288518	0.976983	0.999821
FBgn0034400	'CG15099	2340.7	-0.308308	2.23591	-0.137889	0.890328	0.999821
FBgn0034420	'CG10737	1007.84	-1.5732	2.20399	-0.713796	0.475353	0.999821
FBgn0034451	'TBCB	375.255	2.33994	3.13424	0.746574	0.455321	0.999821
FBgn0034476	'Toll-7	555.223	-0.172723	2.44332	-0.0706918	0.943643	0.999821
FBgn0034488	'CG11208	124.838	-1.69913	3.05051	-0.557	0.577528	0.999821
FBgn0034501	'CG13868	2526.42	-1.77684	2.45571	-0.723555	0.469339	0.999821
FBgn0034504	'CG8929	703.925	0.0905126	2.97685	0.0304055	0.975744	0.999821
FBgn0034529	'FAM21	378.298	0.528426	2.9989	0.176207	0.860131	0.999821
FBgn0034567	'CG15651	185.08	3.20987	2.81124	1.1418	0.253538	0.999821
FBgn0034577	'cpa	545.684	3.61768	3.07242	1.17747	0.239008	0.999821
FBgn0034611	'MFS16	423.072	0.72484	2.78055	0.260682	0.794338	0.999821
FBgn0034643	'CG10321	27.3591	-1.39523	3.00019	-0.465049	0.641897	0.999821
FBgn0034644	'CG10082	1648.97	-2.47724	2.49469	-0.993005	0.320707	0.999821
FBgn0034691	'Synj	461.867	-0.578845	3.09814	-0.186837	0.851789	0.999821
FBgn0034697	'GM130	164.708	-0.380589	3.4672	-0.109769	0.912593	0.999821
FBgn0034720	'Liprin-gamma	3102.19	-1.95707	2.32859	-0.840452	0.400655	0.999821
FBgn0034722	'Rtf1	177.654	2.71279	3.06347	0.885528	0.375872	0.999821
FBgn0034723	'CG13506	851.46	0.0504777	2.83365	0.0178137	0.985787	0.999821
FBgn0034731	'CG10384	1111.38	-1.88148	3.20679	-0.586718	0.557393	0.999821
FBgn0034742	'CG4294	537.89	-1.08817	2.94686	-0.369264	0.711931	0.999821
FBgn0034763	'RYBP	1806.88	-1.75945	2.32565	-0.756541	0.449325	0.999821
FBgn0034786	'CG13531	683.089	2.95696	3.56845	0.82864	0.407308	0.999821
FBgn0034788	'CG13532	492.286	-0.79476	2.73796	-0.290274	0.771606	0.999821
FBgn0034789	'PIP5K59B	1920.72	0.684855	2.25185	0.30413	0.761029	0.999821
FBgn0034792	'YME1L	95.8188	1.80329	3.42834	0.525995	0.598892	0.999821
FBgn0034802	'CNBP	4678.03	-1.19321	2.21226	-0.539364	0.589636	0.999821
FBgn0034853	'Ice1	161.243	-2.61169	3.07671	-0.84886	0.395959	0.999821
FBgn0034854	'Golgin245	891.933	1.83625	2.64755	0.693567	0.487954	0.999821
FBgn0034946	'CG3065	355.195	-2.67419	3.49267	-0.765659	0.443879	0.999821
FBgn0034951	'CG3860	985.867	-1.16884	2.8803	-0.405806	0.684885	0.999821
FBgn0034959	'CG11388	1190.7	-2.21245	3.14558	-0.703351	0.481837	0.999821
FBgn0034968	'RpL12	325.254	2.34526	2.86046	0.819889	0.412279	0.999821
FBgn0034976	'CG4049	590.845	1.82655	2.7497	0.664274	0.506515	0.999821
FBgn0034978	'CG3257	614.693	2.91427	2.61194	1.11575	0.26453	0.999821
FBgn0034989	'CG3356	435.073	-3.27669	3.21723	-1.01848	0.308449	0.999821
FBgn0035001	'Slik	2187	-1.43562	2.13443	-0.672602	0.5012	0.999821
FBgn0035010	'CG13579	649.582	1.08751	2.19995	0.494334	0.621071	0.999821
FBgn0035016	'CG4612	2998.38	0.632476	2.72034	0.232499	0.81615	0.999821
FBgn0035020	'CG13585	301.506	1.81077	3.53861	0.511717	0.608849	0.999821
FBgn0035024	'CG11414	115.689	1.0527	3.42257	0.307577	0.758404	0.999821
FBgn0035032	'ATPsynF	151.936	1.93296	2.72053	0.710508	0.477389	0.999821
FBgn0035033	'CG3548	47.6459	2.51667	3.35138	0.750934	0.452692	0.999821
FBgn0035040	'CG4741	227.246	0.601611	3.51758	0.17103	0.8642	0.999821
FBgn0035041	'CG13594	1156.07	-2.10468	2.20006	-0.956646	0.338746	0.999821
FBgn0035060	'Eps-15	1003.4	0.109717	2.36654	0.0463618	0.963022	0.999821
FBgn0035083	'Tina-1	332.107	-1.42566	3.00553	-0.474347	0.635253	0.999821
FBgn0035086	'CG12851	1013.54	0.0666629	2.37149	0.0281101	0.977574	0.999821
FBgn0035101	'p130CAS	403.686	1.02402	2.77721	0.368722	0.712335	0.999821
FBgn0035106	'rno	2026.05	-1.34766	2.13533	-0.631123	0.52796	0.999821
FBgn0035121	'Tudor-SN	3309.05	-0.174038	2.25248	-0.0772651	0.938413	0.999821
FBgn0035142	'Hipk	13057.6	0.164262	2.10699	0.0779605	0.937859	0.999821
FBgn0035146	'CG13893	278.006	0.135304	3.14934	0.0429627	0.965731	0.999821
FBgn0035158	'CG13895	231.444	3.14065	3.01841	1.0405	0.298109	0.999821
FBgn0035170	'dpr20	1171.46	2.28944	2.26363	1.0114	0.311823	0.999821
FBgn0035173	'CG13907	367.398	-0.401414	3.32554	-0.120706	0.903924	0.999821
FBgn0035205	'Ctr9	2080.14	-1.75624	2.43633	-0.720854	0.471	0.999821
FBgn0035227	'Iml1	216.901	2.24564	2.39894	0.936095	0.349224	0.999821
FBgn0035232	'CG12099	1633.04	-1.14212	2.39757	-0.476365	0.633814	0.999821
FBgn0035236	'CG12004	1289.89	1.30803	2.34449	0.557918	0.576901	0.999821
FBgn0035237	'CG13917	1774.46	1.14162	2.12376	0.537548	0.590889	0.999821
FBgn0035244	'ABCB7	65.2111	-1.99793	2.63294	-0.758822	0.447959	0.999821
FBgn0035245	'GC	1847.11	3.17548	2.7342	1.16139	0.245483	0.999821
FBgn0035246	'CG13928	7610.05	-0.40769	2.13495	-0.19096	0.848557	0.999821
FBgn0035253	'CG7971	1598.75	-0.479463	2.1245	-0.225683	0.821448	0.999821
FBgn0035287	'CG13937	229.576	-1.36642	3.20648	-0.426142	0.670005	0.999821
FBgn0035321	'CG1275	2473.25	-1.78322	2.69035	-0.662822	0.507445	0.999821
FBgn0035370	'Non2	299.648	-1.52032	2.67081	-0.569234	0.569197	0.999821
FBgn0035371	'AhcyL1	348.749	1.87301	3.17713	0.589527	0.555507	0.999821
FBgn0035397	'CG11486	2141.74	-0.699047	2.27992	-0.30661	0.75914	0.999821
FBgn0035400	'CG11537	1088.7	0.257979	2.39876	0.107547	0.914355	0.999821
FBgn0035402	'Usp5	206.351	0.990666	3.5013	0.282943	0.777221	0.999821
FBgn0035416	'gry	528.724	-2.06123	3.12565	-0.659456	0.509603	0.999821
FBgn0035420	'CG14967	750.762	-0.101521	3.16336	-0.0320926	0.974398	0.999821
FBgn0035423	'eIF1	796.026	-1.99317	3.13597	-0.635581	0.525049	0.999821
FBgn0035424	'CG11505	4028.71	-0.563221	2.13253	-0.264109	0.791696	0.999821
FBgn0035437	'Strip	212.212	-0.144021	3.05233	-0.047184	0.962367	0.999821
FBgn0035438	'PHGPx	550.694	-2.54824	3.54295	-0.719242	0.471992	0.999821
FBgn0035471	'Sc2	155.527	2.749	2.76663	0.993627	0.320405	0.999821
FBgn0035473	'mge	475.611	1.20251	2.6078	0.461123	0.644711	0.999821
FBgn0035477	'CG14982	289.112	0.134157	3.527	0.0380371	0.969658	0.999821
FBgn0035481	'CG12605	1200.01	1.35839	2.85142	0.47639	0.633797	0.999821
FBgn0035504	'Teh4	492.738	-0.800199	2.87934	-0.277911	0.781081	0.999821
FBgn0035519	'CG1309	565.885	-0.920466	3.2472	-0.283464	0.776821	0.999821
FBgn0035526	'CG1316	218.233	1.55653	2.209	0.704631	0.48104	0.999821
FBgn0035528	'CG15012	161.858	-1.32993	3.11609	-0.426794	0.669529	0.999821
FBgn0035538	'DopEcR	3801.82	0.287366	2.13522	0.134583	0.892941	0.999821
FBgn0035540	'Syx17	272.488	-2.27304	2.76211	-0.822936	0.410544	0.999821
FBgn0035542	'DOR	323.527	0.122745	3.17413	0.0386703	0.969153	0.999821
FBgn0035558	'CG11357	789.276	-0.287529	2.31525	-0.124189	0.901165	0.999821
FBgn0035600	'Cyt-c1	401.001	-1.18395	2.96681	-0.399063	0.689847	0.999821
FBgn0035601	'Uev1A	642.589	1.71753	3.13745	0.547429	0.584084	0.999821
FBgn0035622	'TM9SF3	130.488	-1.07389	3.02201	-0.355355	0.722324	0.999821
FBgn0035631	'Txl	543.723	-1.83362	3.155	-0.581179	0.56112	0.999821
FBgn0035648	'CG13288	134.182	0.793899	3.00906	0.263836	0.791907	0.999821
FBgn0035676	'ssp6	788.157	0.522147	2.75131	0.189781	0.849481	0.999821
FBgn0035688	'CG10289	2116.97	2.24458	2.25197	0.996716	0.318903	0.999821
FBgn0035692	'Sf3b6	1378.43	-2.37883	2.80086	-0.849323	0.395702	0.999821
FBgn0035708	'CG8398	789.527	-1.86019	3.17743	-0.585438	0.558253	0.999821
FBgn0035713	'velo	816.428	-1.97509	2.36755	-0.834235	0.404149	0.999821
FBgn0035715	'CG10103	90.0737	-1.44567	3.40148	-0.425011	0.670829	0.999821
FBgn0035719	'tow	894.722	-3.14677	2.7112	-1.16066	0.245782	0.999821
FBgn0035720	'CG10077	4100.92	-1.12255	2.16246	-0.519108	0.603686	0.999821
FBgn0035733	'CG8641	1299.6	-1.52894	2.31553	-0.660299	0.509062	0.999821
FBgn0035753	'RpL18	61.6016	-0.724089	3.38066	-0.214186	0.830402	0.999821
FBgn0035756	'unc-13-4A	395.499	-0.621284	2.66051	-0.233521	0.815357	0.999821
FBgn0035763	'CG8602	390.17	-3.40031	3.48803	-0.97485	0.329635	0.999821
FBgn0035771	'Sec63	618.701	-1.70805	3.58884	-0.475935	0.634121	0.999821
FBgn0035772	'Sh3beta	656.345	1.64714	2.40992	0.683486	0.4943	0.999821
FBgn0035793	'CG7546	725.022	-0.228983	2.2285	-0.102752	0.91816	0.999821
FBgn0035807	'CG7492	151.583	-0.330752	3.07859	-0.107436	0.914443	0.999821
FBgn0035833	'CG7565	590.465	0.0958842	2.70179	0.0354891	0.97169	0.999821
FBgn0035850	'Atg18a	29.3169	1.62067	3.2922	0.492276	0.622524	0.999821
FBgn0035851	'MED24	308.375	3.37371	3.43639	0.98176	0.326218	0.999821
FBgn0035853	'UbcE2M	119.934	0.627079	3.09344	0.202713	0.83936	0.999821
FBgn0035879	'GAPcenA	3017.22	-2.08011	2.17338	-0.957088	0.338523	0.999821
FBgn0035903	'CG6765	642.202	-1.47008	2.79127	-0.526672	0.598421	0.999821
FBgn0035906	'GstO2	131.279	-1.6877	3.42437	-0.49285	0.622119	0.999821
FBgn0035914	'CG6282	478.175	2.46387	2.87677	0.856471	0.391737	0.999821
FBgn0035936	'Tsp66E	2214.49	0.573677	2.33471	0.245717	0.805901	0.999821
FBgn0035945	'CG5026	550.707	2.28436	3.54389	0.644592	0.519192	0.999821
FBgn0035978	'UGP	678.402	0.774582	3.57888	0.216432	0.828651	0.999821
FBgn0035986	'CG4022	567.736	1.85296	3.11952	0.59399	0.552519	0.999821
FBgn0035987	'CG3689	393.626	0.00675632	3.55074	0.00190279	0.998482	0.999821
FBgn0035989	'CG3967	1404.92	-1.04831	2.3442	-0.447192	0.654736	0.999821
FBgn0036004	'Jarid2	833.587	-0.34919	2.13523	-0.163538	0.870095	0.999821
FBgn0036028	'CG16717	308.278	-1.40557	3.06471	-0.458632	0.646498	0.999821
FBgn0036043	'CG8177	1674.2	-1.35818	2.33231	-0.58233	0.560344	0.999821
FBgn0036053	'iPLA2-VIA	447.231	1.15574	3.11635	0.370863	0.71074	0.999821
FBgn0036058	'CG6707	318.697	2.76591	3.4632	0.798658	0.424489	0.999821
FBgn0036059	'nudE	2033.98	-0.660344	3.2432	-0.203609	0.838659	0.999821
FBgn0036099	'CG11811	40.9671	-0.87003	3.39251	-0.256456	0.797599	0.999821
FBgn0036104	'CG6418	927.497	-0.131033	2.83467	-0.046225	0.963131	0.999821
FBgn0036111	'Aps	1170.22	0.273375	2.10973	0.129578	0.8969	0.999821
FBgn0036134	'FoxK	1379.03	2.25671	2.2624	0.997486	0.318529	0.999821
FBgn0036144	'GlcAT-P	1756.45	-0.305804	2.73491	-0.111815	0.91097	0.999821
FBgn0036165	'chrb	10499.2	-0.6983	2.30784	-0.302578	0.762212	0.999821
FBgn0036180	'Duba	560.212	0.050179	3.58338	0.0140033	0.988827	0.999821
FBgn0036202	'CG6024	4116.1	0.318078	2.12573	0.149632	0.881055	0.999821
FBgn0036213	'RpL10Ab	909.991	-0.153566	2.21243	-0.0694104	0.944663	0.999821
FBgn0036257	'RhoGAP68F	1092.56	-0.84732	2.16744	-0.390931	0.695848	0.999821
FBgn0036258	'eIF3l	440.839	1.42303	2.77172	0.51341	0.607665	0.999821
FBgn0036272	'CG4300	1731.1	-1.47674	2.46292	-0.599588	0.548781	0.999821
FBgn0036290	'CG10638	138.978	3.51745	3.4061	1.03269	0.301748	0.999821
FBgn0036302	'sowah	384.599	-2.01193	3.53949	-0.568423	0.569747	0.999821
FBgn0036305	'CG10984	160.767	-2.6425	3.4162	-0.773521	0.439214	0.999821
FBgn0036316	'CG10960	2658.73	-0.306372	2.48621	-0.123228	0.901926	0.999821
FBgn0036318	'Wbp2	76.7136	-3.09984	2.96361	-1.04597	0.295576	0.999821
FBgn0036334	'CG11267	67.2907	-0.815083	3.08933	-0.263838	0.791904	0.999821
FBgn0036340	'SRm160	407.559	1.65501	2.92318	0.566167	0.57128	0.999821
FBgn0036368	'CG10738	826.055	-0.640597	2.73191	-0.234487	0.814607	0.999821
FBgn0036374	'Spt20	463.454	2.67294	2.33871	1.14292	0.253074	0.999821
FBgn0036391	'CG17364	409.615	-0.975202	2.70997	-0.359857	0.718954	0.999821
FBgn0036398	'upSET	2976.33	1.55196	2.20277	0.704548	0.481091	0.999821
FBgn0036446	'CG9384	833.681	-2.30796	3.58801	-0.643242	0.520067	0.999821
FBgn0036448	'mop	2063.67	-0.401287	2.25451	-0.177993	0.858728	0.999821
FBgn0036449	'bmm	406.709	-1.69674	3.13376	-0.541439	0.588205	0.999821
FBgn0036451	'CG9425	2911.34	-2.08981	2.21949	-0.941574	0.346411	0.999821
FBgn0036454	'CG17839	47.7315	2.12356	3.31764	0.640083	0.522119	0.999821
FBgn0036484	'Pex3	85.5998	1.98014	3.37706	0.586349	0.557641	0.999821
FBgn0036485	'FucTA	1298.5	1.1444	2.2691	0.504342	0.614021	0.999821
FBgn0036494	'Toll-6	1444.17	0.492259	2.14879	0.229086	0.818802	0.999821
FBgn0036515	'AIMP2	49.9875	-0.157451	3.00916	-0.052324	0.958271	0.999821
FBgn0036518	'RhoGAP71E	1531.57	-0.50571	2.30016	-0.219859	0.825981	0.999821
FBgn0036519	'CG7650	27.0117	-1.03783	2.89689	-0.358256	0.720152	0.999821
FBgn0036522	'CG7372	486.035	3.60366	3.53252	1.02014	0.307662	0.999821
FBgn0036534	'DCP2	2641.74	-0.67358	2.21542	-0.304041	0.761096	0.999821
FBgn0036538	'CG15715	599.671	-1.24335	3.57403	-0.347884	0.727927	0.999821
FBgn0036544	'sff	3160.22	1.07796	2.42215	0.445042	0.65629	0.999821
FBgn0036556	'CG5830	1499.78	1.93389	2.39331	0.808041	0.419067	0.999821
FBgn0036576	'CG5151	3028.17	1.42076	2.2427	0.633502	0.526406	0.999821
FBgn0036579	'CG5027	2368.95	-0.667136	2.54996	-0.261626	0.79361	0.999821
FBgn0036583	'CG13055	343.084	1.00644	2.79808	0.35969	0.719079	0.999821
FBgn0036584	'CG13054	72.7622	1.45577	3.40454	0.427595	0.668946	0.999821
FBgn0036621	'roq	766.648	1.7063	2.31736	0.736312	0.461541	0.999821
FBgn0036624	'RAF2	2614.17	-0.135092	2.33513	-0.057852	0.953867	0.999821
FBgn0036661	'CG9705	796.812	-0.059582	2.60683	-0.0228561	0.981765	0.999821
FBgn0036663	'CG9674	3317.72	0.433737	2.13879	0.202795	0.839295	0.999821
FBgn0036666	'TSG101	751	2.22658	2.41534	0.92185	0.356607	0.999821
FBgn0036668	'Zcchc7	475.155	0.45208	2.6845	0.168404	0.866266	0.999821
FBgn0036697	'rogdi	1500.59	-0.387053	2.74393	-0.141058	0.887824	0.999821
FBgn0036702	'CG6512	182.771	-1.30131	3.0831	-0.422078	0.672968	0.999821
FBgn0036714	'CG7692	269.948	-1.43275	3.14723	-0.45524	0.648937	0.999821
FBgn0036725	'CG18265	3331.77	-0.896751	2.1249	-0.422021	0.67301	0.999821
FBgn0036732	'Oatp74D	575.863	0.0961366	2.35705	0.0407869	0.967466	0.999821
FBgn0036734	'CG7564	683.009	-0.849711	2.89012	-0.294005	0.768754	0.999821
FBgn0036735	'Edc3	1638.97	1.18887	2.90546	0.409186	0.682403	0.999821
FBgn0036741	'CG7510	663.207	1.36802	2.79437	0.489563	0.624443	0.999821
FBgn0036746	'Crtc	92.8435	0.759223	2.65892	0.285538	0.775232	0.999821
FBgn0036762	'CG7430	141	1.74353	2.82745	0.616644	0.53747	0.999821
FBgn0036789	'AstC-R2	353.097	0.156027	3.10198	0.0502992	0.959884	0.999821
FBgn0036814	'CG14073	1782.79	1.50786	2.70832	0.556749	0.577699	0.999821
FBgn0036837	'CG18135	974.423	-0.170707	2.92589	-0.0583436	0.953475	0.999821
FBgn0036862	'Gbs-76A	4945.26	0.230524	2.17468	0.106004	0.915579	0.999821
FBgn0036882	'CG9279	875.576	2.59194	2.90819	0.891254	0.372793	0.999821
FBgn0036888	'CG9330	214.766	-2.44308	3.46855	-0.704352	0.481213	0.999821
FBgn0036896	'wnd	1468.23	-0.421756	2.20045	-0.191668	0.848002	0.999821
FBgn0036913	'Usp32	1002.25	-0.784447	2.85891	-0.274387	0.783787	0.999821
FBgn0036921	'RhoGDI	609.389	1.12012	2.66541	0.420241	0.67431	0.999821
FBgn0036926	'CG7646	541.016	0.115935	3.1753	0.0365114	0.970875	0.999821
FBgn0036935	'CG14186	4809.65	-0.0712064	2.27439	-0.031308	0.975024	0.999821
FBgn0036958	'CG17233	735.03	-2.46324	2.59515	-0.949171	0.342534	0.999821
FBgn0036974	'eRF1	512.534	-0.987989	2.85064	-0.346585	0.728903	0.999821
FBgn0036980	'RhoBTB	178.234	-1.42462	3.47403	-0.410077	0.681749	0.999821
FBgn0036984	'CG13248	1376.42	-1.76879	2.952	-0.599183	0.549051	0.999821
FBgn0036991	'CG5872	21.1583	-0.394823	2.92863	-0.134815	0.892758	0.999821
FBgn0037015	'cmpy	1295.77	-1.26315	2.42622	-0.520626	0.602627	0.999821
FBgn0037021	'CG11399	538.89	-1.42423	3.08257	-0.462026	0.644062	0.999821
FBgn0037026	'CG3634	148.44	-1.72787	3.0928	-0.558674	0.576384	0.999821
FBgn0037027	'HIPP1	99.0754	2.4967	3.38313	0.737984	0.460524	0.999821
FBgn0037028	'CG3618	1213.39	0.469994	2.3625	0.198939	0.84231	0.999821
FBgn0037060	'CG10508	1648.49	-1.33628	2.42066	-0.552032	0.580927	0.999821
FBgn0037063	'CG9391	48.4154	-1.54493	3.34196	-0.462284	0.643878	0.999821
FBgn0037074	'CG7324	186.565	0.103026	3.49165	0.0295063	0.976461	0.999821
FBgn0037081	'barc	198.922	0.80795	3.07111	0.263081	0.792488	0.999821
FBgn0037084	'Syx6	230.804	0.0468044	3.07203	0.0152356	0.987844	0.999821
FBgn0037098	'Wnk	3774.82	-0.99238	2.25025	-0.441009	0.659206	0.999821
FBgn0037107	'CG7166	278.752	0.139044	2.88765	0.0481511	0.961596	0.999821
FBgn0037108	'CG11306	504.959	-0.994151	3.58142	-0.277586	0.78133	0.999821
FBgn0037120	'CG11247	263.908	1.21076	2.74646	0.440843	0.659326	0.999821
[truncated: 15,738 more rows]

## Sheet: RawGeneCounts
	'Symbol	1_SA_KD	2_control	3_SA_KD	4_control	5_SA_KD	6_control
FBgn0000003	'7SLRNA:CR32864	80	49	141	40	34	32
FBgn0000008	'a	0	0	2381	1131	0	2
FBgn0000014	'abd-A	0	0	0	0	0	0
FBgn0000015	'Abd-B	0	0	677	0	0	0
FBgn0000017	'Abl	1162	3072	1637	3934	2172	6418
FBgn0000018	'abo	0	0	0	133	0	0
FBgn0000022	'ac	0	0	0	0	0	0
FBgn0000024	'Ace	3181	368	1313	4895	4858	6017
FBgn0000028	'acj6	0	0	0	0	0	0
FBgn0000032	'Acph-1	67	0	0	0	0	0
FBgn0000036	'nAChRalpha1	6885	2319	5498	4093	2184	702
FBgn0000037	'mAChR-A	2425	3355	2431	3514	57	803
FBgn0000038	'nAChRbeta1	2067	2213	7650	2347	1678	0
FBgn0000039	'nAChRalpha2	116	0	0	124	0	0
FBgn0000042	'Act5C	17047	16321	29528	28668	23513	28374
FBgn0000043	'Act42A	3363	1817	1311	4430	1	9821
FBgn0000044	'Act57B	4	0	0	555	0	0
FBgn0000045	'Act79B	8	0	0	0	0	0
FBgn0000046	'Act87E	0	0	0	0	0	0
FBgn0000047	'Act88F	0	0	0	0	0	0
FBgn0000052	'ade2	0	0	0	0	0	0
FBgn0000053	'ade3	0	0	0	0	0	0
FBgn0000055	'Adh	0	0	0	0	0	0
FBgn0000056	'Adhr	0	0	0	0	0	0
FBgn0000057	'adp	292	0	0	54	1	0
FBgn0000061	'al	0	0	0	0	0	0
FBgn0000063	'Mps1	0	0	0	216	0	0
FBgn0000064	'Ald	12050	8169	19537	26562	32099	7724
FBgn0000071	'Ama	0	0	0	1523	0	0
FBgn0000075	'amd	0	0	0	0	0	0
FBgn0000077	'amx	0	0	0	0	0	0
FBgn0000078	'Amy-d	0	0	0	0	0	0
FBgn0000079	'Amy-p	0	0	0	0	0	0
FBgn0000083	'AnxB9	1020	869	1077	2187	0	2974
FBgn0000084	'AnxB10	0	0	0	0	0	0
FBgn0000092	'CG2650	0	0	0	0	0	0
FBgn0000094	'Anp	0	0	0	0	0	0
FBgn0000097	'aop	6	0	337	1784	1911	7
FBgn0000100	'RpLP0	1414	6040	4	6191	333	6052
FBgn0000108	'Appl	19708	19737	23785	26634	31503	39190
FBgn0000109	'Aprt	0	0	0	0	0	0
FBgn0000114	'bru1	129	204	1806	1654	1976	47
FBgn0000115	'Arl1	123	0	0	0	0	0
FBgn0000116	'Argk	4376	7616	5266	6573	2238	12707
FBgn0000117	'arm	3060	358	1962	2574	8969	10807
FBgn0000119	'arr	0	0	0	344	86	1919
FBgn0000120	'Arr1	0	0	0	0	0	0
FBgn0000121	'Arr2	0	0	0	0	0	0
FBgn0000137	'ase	0	0	0	0	0	0
FBgn0000139	'ash2	0	0	0	0	0	0
FBgn0000140	'asp	4	0	1	0	5	0
FBgn0000146	'aub	0	0	0	0	0	0
FBgn0000147	'aurA	368	0	0	0	0	2746
FBgn0000150	'awd	220	0	41	71	0	1
FBgn0000152	'Axs	0	75	0	125	0	0
FBgn0000153	'b	0	0	0	0	0	0
FBgn0000157	'Dll	0	0	0	0	0	0
FBgn0000158	'bam	0	0	0	0	0	0
FBgn0000163	'baz	0	0	0	0	0	0
FBgn0000166	'bcd	0	0	0	0	0	0
FBgn0000173	'ben	217	22	646	5633	5775	0
FBgn0000179	'bi	0	0	0	0	0	0
FBgn0000180	'bib	59	0	0	0	0	3
FBgn0000181	'bic	1129	141	737	1368	6682	4844
FBgn0000182	'BicC	0	0	0	0	0	0
FBgn0000183	'BicD	16	634	1644	3160	5457	178
FBgn0000206	'boss	0	0	0	0	0	0
FBgn0000212	'brm	667	232	875	1645	0	3
FBgn0000216	'Brd	0	0	0	0	0	0
FBgn0000221	'brn	0	0	0	0	0	0
FBgn0000227	'Bsg25A	0	0	0	0	0	0
FBgn0000228	'Bsg25D	393	1	789	0	0	0
FBgn0000229	'bsk	3088	0	3557	200	1	5082
FBgn0000233	'btd	0	0	0	0	0	0
FBgn0000239	'bur	34	1056	0	1021	0	109
FBgn0000241	'bw	0	0	0	0	0	0
FBgn0000244	'by	0	0	86	0	0	255
FBgn0000246	'c(3)G	0	0	0	0	0	0
FBgn0000247	'ca	17	0	7	580	0	966
FBgn0000250	'cact	1032	0	0	1483	59	876
FBgn0000251	'cad	0	0	0	0	0	0
FBgn0000253	'Cam	75036	57549	55604	46971	47091	20155
FBgn0000256	'capu	0	0	0	0	0	0
FBgn0000257	'car	0	0	0	202	0	0
FBgn0000259	'CkIIbeta	7940	5184	3406	4941	381	1127
FBgn0000261	'Cat	0	0	263	456	0	0
FBgn0000273	'Pka-C1	4041	5143	8813	9463	8418	3931
FBgn0000274	'Pka-C2	0	0	0	0	0	0
FBgn0000276	'CecA1	0	0	0	0	0	0
FBgn0000277	'CecA2	0	0	0	0	0	0
FBgn0000278	'CecB	0	0	0	0	0	0
FBgn0000279	'CecC	0	0	0	0	0	0
FBgn0000280	'Cec-Psi1	0	0	0	0	0	0
FBgn0000281	'Cec2	0	0	0	0	0	0
FBgn0000283	'Cp190	3447	0	70	960	0	5
FBgn0000286	'Cf2	0	3	831	185	1107	3
FBgn0000287	'salr	1201	1449	2600	1091	0	2615
FBgn0000289	'cg	1348	3	3001	1689	359	826
FBgn0000299	'Col4a1	0	0	0	241	0	0
FBgn0000303	'ChAT	0	0	0	0	0	0
FBgn0000307	'chif	1440	560	917	957	4169	203
FBgn0000308	'chic	24619	4331	15880	16492	14873	20792
FBgn0000316	'cin	1693	0	0	0	0	0
FBgn0000317	'ck	0	0	0	213	0	0
FBgn0000318	'cl	0	0	0	122	0	0
FBgn0000319	'Chc	3285	208	1144	2488	3663	703
FBgn0000320	'eya	0	0	0	0	0	0
FBgn0000326	'clt	0	0	0	0	0	0
FBgn0000330	'cm	0	0	0	0	0	226
FBgn0000337	'cn	0	0	0	0	0	0
FBgn0000339	'cni	161	0	0	0	5208	195
FBgn0000346	'comt	0	2378	5	1328	3186	1
FBgn0000351	'cort	13	0	0	0	0	0
FBgn0000352	'cos	345	950	1635	794	72	152
FBgn0000355	'Cp15	0	0	0	0	0	0
FBgn0000356	'Cp16	0	0	0	0	0	0
FBgn0000357	'Cp18	0	0	0	0	0	0
FBgn0000358	'Cp19	0	0	0	0	0	0
FBgn0000359	'Cp36	0	0	0	0	0	0
FBgn0000360	'Cp38	0	0	0	0	0	0
FBgn0000370	'crc	732	0	5	1248	0	0
FBgn0000376	'crm	0	1942	56	0	0	1086
FBgn0000377	'crn	0	0	0	448	0	0
FBgn0000382	'csw	6636	3612	2633	7801	3988	2876
FBgn0000384	'cta	0	0	0	0	0	246
FBgn0000392	'cup	0	0	0	0	0	0
FBgn0000394	'cv	0	0	0	0	0	0
FBgn0000395	'cv-2	0	0	0	0	0	4185
FBgn0000404	'CycA	0	0	0	0	0	0
FBgn0000405	'CycB	0	0	0	0	0	0
FBgn0000406	'Cyt-b5-r	0	0	0	0	0	0
FBgn0000411	'D	0	972	0	0	0	0
FBgn0000412	'D1	382	5064	8	1060	2	10
FBgn0000414	'Dab	2376	1	1946	4292	1087	6903
FBgn0000416	'Sap-r	1067	3678	1257	3155	1142	899
FBgn0000422	'Ddc	2247	398	3478	662	2586	7962
FBgn0000426	'SmF	1135	0	0	164	0	0
FBgn0000427	'dec-1	0	0	0	0	0	0
FBgn0000439	'Dfd	455	16	0	0	0	2
FBgn0000442	'Pkg21D	0	0	0	0	0	0
FBgn0000447	'Dhod	0	0	0	968	0	0
FBgn0000448	'Hr3	32	5	25	785	0	0
FBgn0000449	'dib	0	0	0	0	0	0
FBgn0000451	'ect	0	0	0	0	0	0
FBgn0000454	'Dip-B	838	0	0	19	4824	30
FBgn0000455	'Dip-C	0	0	0	805	0	0
FBgn0000459	'disco	0	0	0	0	1	0
FBgn0000463	'Dl	0	0	0	0	0	0
FBgn0000464	'Lar	2918	0	487	90	60	2
FBgn0000473	'Cyp6a2	0	0	0	0	0	0
FBgn0000477	'DNaseII	0	0	0	0	0	0
FBgn0000479	'dnc	10420	7697	7697	4695	10493	4140
FBgn0000482	'dor	1	0	640	603	0	0
FBgn0000489	'Pka-C3	0	779	0	0	0	0
FBgn0000490	'dpp	0	0	0	0	0	0
FBgn0000492	'Dr	0	0	0	0	0	0
FBgn0000499	'dsh	41	0	1426	1	0	3
FBgn0000500	'Dsk	0	0	0	0	0	0
FBgn0000504	'dsx	0	0	0	0	0	0
FBgn0000520	'dwg	2	0	0	0	0	0
FBgn0000524	'dx	5	0	0	113	0	0
FBgn0000527	'e	0	0	0	0	0	0
FBgn0000529	'bsh	21	9	221	0	5	155
FBgn0000533	'ea	0	0	0	0	0	0
FBgn0000535	'eag	131	3530	1197	2560	0	456
FBgn0000536	'eas	29	1883	0	1255	0	1547
FBgn0000541	'E(bx)	3080	4170	3952	4707	6966	6451
FBgn0000542	'ec	0	0	0	0	499	0
FBgn0000543	'ecd	98	0	0	0	0	0
FBgn0000546	'EcR	8375	437	305	8893	4337	723
FBgn0000547	'ed	1	20	695	1063	7469	9
FBgn0000551	'Edg78E	0	0	0	0	0	0
FBgn0000552	'Edg84A	0	0	0	0	0	0
FBgn0000557	'eEF1alpha2	14995	20141	21108	21519	17376	16860
FBgn0000559	'eEF2	10746	2380	3862	10427	5028	10772
FBgn0000560	'eg	0	0	0	0	0	0
FBgn0000562	'egl	0	2649	35	1	0	0
FBgn0000564	'Eh	0	0	0	0	0	0
FBgn0000565	'Eip71CD	9	0	0	0	15	0
FBgn0000566	'Eip55E	5	0	0	0	0	0
FBgn0000567	'Eip74EF	8293	8486	3911	10581	179	2395
FBgn0000568	'Eip75B	5833	3669	6469	5215	6638	762
FBgn0000575	'emc	2401	220	2416	1775	1102	7461
FBgn0000576	'ems	0	0	0	0	0	0
FBgn0000577	'en	0	0	0	0	0	0
FBgn0000578	'ena	1149	1351	1537	948	326	15096
FBgn0000579	'Eno	5293	931	6314	2840	1488	1385
FBgn0000581	'E(Pc)	1190	2369	2034	1697	391	26
FBgn0000588	'esc	2373	0	0	390	0	5667
FBgn0000591	'E(spl)m8-HLH	0	0	0	0	0	0
FBgn0000592	'Est-6	63	0	0	0	0	1
FBgn0000594	'Est-P	0	0	0	0	0	0
FBgn0000606	'eve	0	0	0	0	0	0
FBgn0000611	'exd	5878	0	2010	731	474	517
FBgn0000615	'exu	0	0	0	0	0	0
FBgn0000617	'e(y)1	0	0	0	0	0	0
FBgn0000618	'e(y)2	0	0	1492	0	0	0
FBgn0000625	'eyg	0	0	1	0	0	0
FBgn0000629	'E(z)	2862	0	0	2199	0	0
FBgn0000633	'CG17716	2245	11897	4289	5343	7991	14341
FBgn0000635	'Fas2	16535	15425	10802	14203	4765	11638
FBgn0000636	'Fas3	1678	2865	72	2168	0	2085
FBgn0000639	'Fbp1	0	0	88	924	0	0
FBgn0000640	'Fbp2	0	0	0	969	0	0
FBgn0000644	'Fcp3C	0	0	0	0	0	0
FBgn0000658	'fj	0	0	0	0	0	0
FBgn0000659	'fkh	0	0	0	0	0	0
FBgn0000662	'fl(2)d	923	56	136	2287	22	7
FBgn0000667	'Actn	5	0	0	141	2863	0
FBgn0000709	'fliI	7	14	1675	1142	0	0
FBgn0000711	'flw	153	177	1	163	0	1546
FBgn0000715	'FMRFa	0	0	0	0	0	0
FBgn0000719	'fog	2	0	0	0	1	2
FBgn0000721	'for	0	0	0	0	1	0
FBgn0000723	'FER	1052	1158	1240	0	0	1709
FBgn0000808	'gd	0	0	0	0	0	0
FBgn0000810	'fs(1)K10	0	520	0	0	0	0
FBgn0000826	'png	0	0	0	0	1	0
FBgn0000927	'fs(1)Ya	0	0	0	3	0	0
FBgn0000928	'fs(1)Yb	0	0	0	0	0	0
FBgn0000964	'tj	38	0	0	0	0	0
FBgn0000996	'dup	0	0	1	0	38	0
FBgn0001075	'ft	0	0	0	0	0	0
FBgn0001077	'ftz	0	0	0	0	0	0
FBgn0001078	'ftz-f1	1455	0	342	0	0	0
FBgn0001079	'fu	676	0	0	327	0	0
FBgn0001083	'fw	0	0	0	0	0	0
FBgn0001084	'fy	0	0	0	0	0	0
FBgn0001085	'fz	962	0	0	480	0	0
FBgn0001086	'fzy	0	0	0	0	0	0
FBgn0001087	'g	2132	281	123	1839	3	0
FBgn0001089	'Gal	0	0	0	0	0	0
FBgn0001090	'bnb	22	0	0	1	0	0
FBgn0001091	'Gapdh1	261	258	353	554	416	2035
FBgn0001092	'Gapdh2	1610	2774	4517	2955	3297	1587
FBgn0001098	'Gdh	136	1974	26	855	7660	18
FBgn0001099	'gdl	0	0	0	0	0	0
FBgn0001104	'Galphai	0	0	0	0	0	0
FBgn0001105	'Gbeta13F	13149	3505	13821	9309	19069	9113
FBgn0001108	'DCTN1-p150	209	200	212	1375	0	0
FBgn0001112	'Gld	0	0	0	0	0	0
FBgn0001114	'Glt	0	0	0	180	0	0
FBgn0001120	'gnu	0	0	0	0	0	0
FBgn0001122	'Galphao	10468	17510	21190	21815	25289	9295
FBgn0001123	'Galphas	51	0	2015	1059	5724	8
FBgn0001124	'Got1	0	2434	881	3	0	0
FBgn0001125	'Got2	0	239	0	13	26	0
FBgn0001128	'Gpdh	474	0	1219	1131	12	19
FBgn0001133	'grau	0	0	0	0	0	0
FBgn0001134	'Grd	0	0	0	0	0	0
FBgn0001137	'grk	0	0	0	0	0	0
FBgn0001138	'grn	0	0	0	0	0	0
FBgn0001139	'gro	714	0	498	289	9	4197
FBgn0001142	'Gs1	0	3	134	894	2110	69
FBgn0001145	'Gs2	430	0	0	0	0	0
FBgn0001147	'gsb-n	0	0	0	0	0	0
FBgn0001148	'gsb	0	0	0	0	0	0
FBgn0001149	'GstD1	2000	6706	1400	3378	0	164
FBgn0001150	'gt	0	0	0	0	0	0
FBgn0001168	'h	0	1105	0	0	0	0
FBgn0001169	'H	384	155	0	119	1	185
FBgn0001170	'H2.0	0	0	0	0	0	0
FBgn0001174	'halo	0	0	0	0	0	0
FBgn0001179	'hay	7	0	0	0	0	0
FBgn0001180	'hb	270	117	2	10	0	0
FBgn0001185	'her	0	294	2833	0	0	0
FBgn0001186	'Hex-A	9408	2892	15875	11662	9115	3288
FBgn0001187	'Hex-C	0	0	0	0	0	0
FBgn0001189	'hfw	0	0	0	0	0	0
FBgn0001197	'His2Av	0	0	1660	136	0	0
FBgn0001202	'hook	0	19	0	0	0	0
FBgn0001206	'Hmr	72	0	1342	259	0	2
FBgn0001208	'Hn	0	0	0	0	0	0
FBgn0001215	'Hrb98DE	3286	2419	5276	4573	4790	2174
FBgn0001216	'Hsc70-1	0	0	0	0	0	0
FBgn0001217	'Hsc70-2	0	0	0	0	0	0
FBgn0001218	'Hsc70-3	11669	7259	8902	15087	22200	13180
FBgn0001220	'Hsc70-5	512	135	413	3783	0	0
FBgn0001222	'Hsf	0	1487	2104	3185	430	0
FBgn0001223	'Hsp22	0	0	0	0	0	0
FBgn0001224	'Hsp23	6727	8521	5486	6999	4694	5222
FBgn0001225	'Hsp26	1	4512	0	569	95	1013
FBgn0001226	'Hsp27	1117	0	0	356	269	0
FBgn0001227	'Hsp67Ba	981	1415	549	1352	2626	342
FBgn0001228	'CG4456	0	0	0	0	0	0
FBgn0001229	'Hsp67Bc	7	164	3	417	0	364
FBgn0001230	'Hsp68	982	1955	198	560	0	70
FBgn0001233	'Hsp83	9470	7807	10917	14424	8257	1771
FBgn0001234	'Hsromega	50491	27200	59575	42254	53847	25488
FBgn0001235	'hth	13689	7945	4777	5533	673	11
FBgn0001247	'Ide	1523	1052	1778	1612	5472	0
FBgn0001248	'Idh	325	8104	906	2002	34	0
FBgn0001250	'if	248	99	14	89	0	0
FBgn0001253	'ImpE1	0	0	0	15	0	0
FBgn0001254	'ImpE2	0	0	0	0	0	0
FBgn0001255	'ImpE3	0	0	0	1547	0	0
FBgn0001256	'ImpL1	0	0	0	0	0	0
FBgn0001257	'ImpL2	8943	9664	219	160	0	0
FBgn0001258	'ImpL3	2026	226	4907	2650	3652	11971
FBgn0001259	'in	0	0	0	0	0	0
FBgn0001263	'inaD	0	0	0	0	0	0
FBgn0001269	'inv	0	0	0	0	0	0
FBgn0001276	'ix	0	0	0	128	0	0
FBgn0001280	'janA	0	0	0	0	0	0
FBgn0001281	'janB	0	0	0	0	0	0
FBgn0001285	'Jon44E	0	0	0	0	0	0
FBgn0001291	'Jra	830	0	1665	805	132	205
FBgn0001296	'kar	4	0	0	0	0	0
FBgn0001297	'kay	3994	1072	1185	2702	0	954
FBgn0001301	'kel	573	539	1802	1779	0	0
FBgn0001308	'Khc	2326	203	2133	648	1575	1404
FBgn0001311	'kkv	0	0	0	0	0	0
FBgn0001313	'kl-2	0	0	0	0	0	0
FBgn0001316	'klar	167	429	1555	1138	0	0
FBgn0001319	'kn	1218	1	203	0	44	0
FBgn0001320	'kni	0	0	1	0	0	0
FBgn0001321	'knk	0	0	0	0	0	0
FBgn0001323	'knrl	0	0	0	0	0	0
FBgn0001324	'kto	1231	98	930	0	2021	7
FBgn0001325	'Kr	1680	0	759	1139	0	1
FBgn0001330	'kz	0	0	0	107	0	0
FBgn0001341	'l(1)1Bi	0	0	26	0	0	28
FBgn0001404	'egh	1282	550	2552	2267	5298	4104
FBgn0001491	'l(1)10Bb	0	0	828	0	937	0
FBgn0001565	'Hlc	869	0	0	9	23	0
FBgn0001612	'Grip91	1490	0	0	43	0	0
FBgn0001624	'dlg1	1326	4275	4834	2617	9174	3112
FBgn0001941	'ifc	79	2349	1164	3687	0	239
FBgn0001942	'eIF4A	4641	2925	3254	6711	3556	1797
FBgn0001961	'Arpc1	0	1	0	11	20	84
FBgn0001965	'Sos	55	501	0	998	0	180
FBgn0001967	'NimC3	0	0	0	0	0	0
FBgn0001970	'Pgant35A	354	0	0	0	0	0
FBgn0001974	'l(2)35Bd	0	0	0	0	0	0
FBgn0001977	'CIAPIN1	92	0	0	0	0	44
FBgn0001978	'stc	366	1	45	1771	0	82
FBgn0001981	'esg	769	0	60	0	0	0
FBgn0001983	'wor	0	0	0	0	0	0
FBgn0001986	'Mtr4	0	0	0	1	0	0
FBgn0001987	'Gli	0	0	0	0	0	0
FBgn0001989	'ND-B17	0	119	0	0	0	0
FBgn0001990	'wek	0	0	0	128	0	0
FBgn0001991	'Ca-alpha1D	5259	2162	3444	1757	692	1273
FBgn0001992	'Cyp303a1	0	0	0	0	0	0
FBgn0001994	'crp	2523	1213	11613	3762	2	512
FBgn0001995	'mRpL4	0	0	0	0	0	0
FBgn0002021	'l(2)37Bb	0	0	0	0	0	0
FBgn0002022	'Catsup	0	0	0	0	0	0
FBgn0002023	'Lim3	0	0	0	0	0	0
FBgn0002031	'l(2)37Cc	427	0	26	0	0	0
FBgn0002036	'CG10561	18	0	3	0	0	0
FBgn0002044	'swm	496	99	3744	388	232	405
FBgn0002069	'AspRS	0	0	1	351	0	2295
FBgn0002121	'l(2)gl	10	172	0	16	0	0
FBgn0002174	'l(2)tid	462	0	0	620	0	0
FBgn0002183	'dre4	398	781	42	300	0	0
FBgn0002283	'l(3)73Ah	82	0	0	154	0	0
FBgn0002284	'Prosbeta6	1	0	0	34	0	0
FBgn0002306	'sas	0	0	0	0	0	0
FBgn0002354	'l(3)87Df	0	0	0	0	0	0
FBgn0002413	'dco	2608	737	1139	1895	215	0
FBgn0002431	'hyd	2563	1076	1277	502	556	1496
FBgn0002440	'l(3)mbn	0	0	0	0	0	0
FBgn0002441	'l(3)mbt	6	0	0	821	0	0
FBgn0002466	'sti	624	0	0	0	0	0
FBgn0002521	'pho	1681	0	2233	2922	0	0
FBgn0002522	'lab	0	0	0	0	0	0
FBgn0002524	'lace	2	13	1900	0	0	0
FBgn0002525	'Lam	78	233	1783	1612	349	0
FBgn0002526	'LanA	5787	5143	14880	11064	6012	9947
FBgn0002531	'Lcp1	0	0	0	1	0	0
FBgn0002533	'Lcp2	0	0	0	373	0	0
FBgn0002534	'Lcp3	0	0	0	0	0	0
FBgn0002535	'Lcp4	0	0	0	571	0	0
FBgn0002542	'lds	0	1	311	1074	0	21
FBgn0002543	'robo2	117	0	2300	316	57	1
FBgn0002552	'lin	53	0	79	10	0	0
FBgn0002561	'l(1)sc	0	0	0	0	0	0
FBgn0002562	'Lsp1alpha	0	1	509	375	0	0
FBgn0002563	'Lsp1beta	1	0	0	2155	5686	0
FBgn0002564	'Lsp1gamma	0	0	0	5593	0	0
FBgn0002565	'Lsp2	0	0	0	954	0	0
FBgn0002566	'lt	835	1061	0	73	1446	162
FBgn0002567	'Rab32	34	0	0	0	0	0
FBgn0002569	'Mal-A2	0	0	0	0	0	0
FBgn0002570	'Mal-A1	0	0	0	0	0	0
FBgn0002571	'Mal-A3	0	0	0	0	0	0
FBgn0002573	'sens	0	0	0	0	0	0
FBgn0002576	'lz	0	0	0	0	0	0
FBgn0002577	'm	0	0	0	0	0	0
FBgn0002578	'Kaz-m1	0	0	0	0	0	0
FBgn0002579	'RpL36	439	17	914	1419	0	140
FBgn0002590	'RpS5a	54	435	464	1157	256	0
FBgn0002592	'E(spl)m2-BFM	0	0	0	0	0	0
FBgn0002593	'RpLP1	388	3365	29	925	72	30
FBgn0002609	'E(spl)m3-HLH	0	0	0	0	0	0
FBgn0002622	'RpS3	3	117	1630	1126	0	99
FBgn0002626	'RpL32	1570	0	9	333	13	0
FBgn0002629	'E(spl)m4-BFM	0	0	0	0	0	0
FBgn0002631	'E(spl)m5-HLH	0	1	0	0	0	0
FBgn0002632	'E(spl)m6-BFM	0	0	0	0	0	0
FBgn0002633	'E(spl)m7-HLH	0	0	0	0	0	0
FBgn0002638	'Rcc1	400	0	0	0	0	0
FBgn0002641	'mal	0	0	0	0	0	0
FBgn0002643	'mam	3938	20	927	812	971	43
FBgn0002645	'Map205	4017	3231	4313	255	2809	568
FBgn0002673	'twe	0	0	0	0	0	0
FBgn0002707	'mei-9	1388	0	0	0	0	0
FBgn0002709	'mei-218	66	0	0	0	0	0
FBgn0002715	'mei-S332	0	0	0	0	0	0
FBgn0002716	'mei-W68	4	0	26	151	0	0
FBgn0002719	'Men	935	981	5497	896	4547	1993
FBgn0002723	'Met	2	1161	1188	146	0	1
FBgn0002732	'E(spl)malpha-BFM	0	0	0	0	0	0
FBgn0002733	'E(spl)mbeta-HLH	0	0	0	0	0	0
FBgn0002734	'E(spl)mdelta-HLH	11	0	0	0	0	0
FBgn0002735	'E(spl)mgamma-HLH	0	0	0	0	0	0
FBgn0002736	'mago	0	0	0	0	0	0
FBgn0002772	'Mlc1	0	0	0	0	0	0
FBgn0002773	'Mlc2	0	3535	0	21	3146	0
FBgn0002774	'mle	2041	1	3022	192	6652	424
FBgn0002775	'msl-3	373	0	2282	18	0	0
FBgn0002778	'mnd	0	0	0	0	0	0
FBgn0002780	'mod	2163	2269	297	644	0	0
FBgn0002781	'mod(mdg4)	35	4	283	1867	595	1868
FBgn0002783	'mor	178	3726	3413	981	0	0
FBgn0002787	'Rpn8	295	0	0	268	307	0
FBgn0002789	'Mp20	0	0	0	0	0	0
FBgn0002791	'mr	497	0	0	0	0	0
FBgn0002838	'ms(3)K81	0	0	0	0	0	0
FBgn0002842	'sa	0	0	0	0	0	0
FBgn0002855	'Acp26Aa	0	0	0	0	0	0
FBgn0002856	'Acp26Ab	0	0	0	0	0	0
FBgn0002862	'Mst87F	0	0	0	0	0	0
FBgn0002863	'Acp95EF	0	0	0	0	0	0
FBgn0002865	'Mst98Ca	0	0	1	0	0	0
FBgn0002868	'MtnA	0	0	0	0	0	0
FBgn0002869	'MtnB	0	0	0	0	0	0
FBgn0002872	'mu2	10	0	0	1023	2	0
FBgn0002873	'mud	0	0	0	0	0	0
FBgn0002878	'mus101	0	0	0	27	0	0
FBgn0002887	'mus201	11	0	0	36	0	0
FBgn0002891	'mus205	390	0	0	0	0	0
FBgn0002899	'mus301	0	0	0	13	0	0
FBgn0002901	'mus304	0	0	1	2	0	0
FBgn0002905	'mus308	2146	0	0	160	0	0
FBgn0002906	'Blm	1089	0	0	1804	22	0
FBgn0002909	'mus312	0	0	0	0	0	0
FBgn0002914	'Myb	543	0	227	1336	12	113
FBgn0002917	'na	1857	1748	7213	2748	5881	9729
FBgn0002921	'Atpalpha	31455	42786	54928	57980	49705	75130
FBgn0002922	'nau	0	0	0	0	0	0
FBgn0002924	'ncd	0	0	0	0	0	0
FBgn0002926	'ndl	0	0	0	0	0	0
FBgn0002930	'nec	0	0	0	0	0	0
FBgn0002931	'net	0	0	0	0	0	0
FBgn0002932	'neur	0	1	0	0	0	0
FBgn0002933	'ng1	0	0	0	0	0	0
FBgn0002936	'ninaA	0	0	0	0	0	0
FBgn0002937	'ninaB	0	0	0	0	0	0
FBgn0002938	'ninaC	0	0	0	0	0	0
FBgn0002939	'ninaD	0	0	0	0	0	0
FBgn0002940	'ninaE	0	0	0	0	0	0
FBgn0002941	'slou	0	0	0	0	0	0
FBgn0002945	'nkd	13	1363	524	469	4871	1
FBgn0002948	'nod	0	0	0	0	0	0
FBgn0002962	'nos	0	0	0	0	0	0
FBgn0002973	'numb	1374	226	1520	0	55	0
FBgn0002985	'odd	0	0	0	0	0	0
FBgn0002989	'okr	0	0	0	0	0	0
FBgn0003002	'opa	1862	0	0	1	0	0
FBgn0003008	'or	1091	0	0	704	0	0
FBgn0003009	'ord	0	0	0	1	0	0
FBgn0003011	'ort	0	0	0	0	0	0
FBgn0003015	'osk	0	0	0	0	0	0
FBgn0003016	'osp	5	36	29	0	0	0
FBgn0003023	'otu	0	0	0	0	0	0
FBgn0003028	'ovo	0	0	0	0	0	0
FBgn0003034	'SP	0	0	0	0	0	0
FBgn0003041	'pbl	0	0	0	0	0	0
FBgn0003042	'Pc	18	0	19	88	0	7
FBgn0003044	'Pcl	0	0	2	0	1444	0
FBgn0003046	'Pcp	0	0	0	0	0	0
FBgn0003048	'pcx	2173	49	1637	331	0	0
FBgn0003053	'peb	0	0	0	0	0	0
FBgn0003057	'CG10598	0	0	0	0	0	0
FBgn0003060	'CG9757	0	0	0	0	0	0
FBgn0003062	'Fib	1	0	0	0	0	0
FBgn0003065	'CG2150	0	0	0	0	0	0
FBgn0003067	'Pepck	0	0	0	0	0	0
FBgn0003068	'per	0	0	5	0	0	0
FBgn0003071	'Pfk	528	1888	9449	6687	3822	3919
FBgn0003074	'Pgi	2299	103	2528	4929	1491	4039
FBgn0003076	'Pgm	367	591	552	2	295	0
FBgn0003079	'Raf	122	0	841	2	134	0
FBgn0003082	'phr	0	0	59	28	0	0
FBgn0003086	'Pig1	0	0	0	0	0	0
FBgn0003087	'pim	0	0	0	0	0	0
FBgn0003089	'pip	0	0	0	0	0	0
FBgn0003090	'pk	0	0	0	0	0	0
FBgn0003091	'Pkc53E	995	42	1359	627	1917	541
FBgn0003093	'Pkc98E	6181	3276	4255	4492	6802	3218
FBgn0003114	'plu	0	0	0	0	0	0
FBgn0003116	'pn	0	0	0	0	0	0
FBgn0003117	'pnr	0	0	0	0	0	0
FBgn0003118	'pnt	3	272	0	0	0	0
FBgn0003124	'polo	0	0	0	0	0	0
FBgn0003129	'Poxm	0	0	0	0	0	0
FBgn0003130	'Poxn	0	0	0	0	0	0
FBgn0003132	'Pp1-13C	0	0	0	0	0	0
FBgn0003134	'Pp1alpha-96A	2277	398	28	1371	11321	1
FBgn0003137	'Ppn	0	0	0	17	0	0
FBgn0003139	'PpV	242	436	0	55	0	0
FBgn0003140	'PpY-55A	0	0	0	0	0	0
FBgn0003141	'pr	612	0	0	0	297	0
FBgn0003145	'prd	0	0	0	0	0	0
FBgn0003149	'Prm	0	0	0	217	0	0
FBgn0003159	'CG2841	0	0	2	0	0	0
FBgn0003162	'Pu	113	0	0	1013	535	15
FBgn0003165	'pum	18828	7750	17018	8686	3734	10864
FBgn0003169	'put	1831	2	2911	1287	0	0
FBgn0003174	'pwn	0	0	0	0	0	0
FBgn0003175	'px	259	787	1783	55	574	1342
FBgn0003187	'qua	0	0	0	0	789	0
FBgn0003189	'r	0	0	20	0	1446	0
FBgn0003204	'ras	21	105	636	12	183	64
FBgn0003205	'Ras85D	586	0	1892	2093	0	1454
FBgn0003206	'Ras64B	0	36	0	802	0	83
FBgn0003209	'raw	461	243	146	1874	0	0
FBgn0003210	'rb	2521	1	168	1021	0	4947
FBgn0003218	'rdgB	2838	49	4477	2765	13	181
FBgn0003227	'rec	75	0	0	0	0	0
FBgn0003231	'ref(2)P	1651	1926	0	0	52	0
FBgn0003248	'Rh2	0	0	0	0	0	0
FBgn0003249	'Rh3	0	0	0	0	0	0
FBgn0003250	'Rh4	0	0	0	0	0	0
FBgn0003254	'rib	0	0	0	0	0	0
FBgn0003255	'rk	100	0	12	94	0	0
FBgn0003256	'rl	1523	0	2608	241	1	647
FBgn0003257	'r-l	0	0	0	0	0	0
FBgn0003261	'Rm62	1755	5901	3094	5594	6464	783
FBgn0003267	'ro	0	0	0	0	0	0
FBgn0003268	'rod	0	0	0	1607	0	0
FBgn0003270	'amos	0	0	0	0	0	0
FBgn0003274	'RpLP2	784	617	0	1821	101	0
FBgn0003275	'RpII18	0	0	0	0	0	0
FBgn0003277	'RpII215	749	6684	1548	1648	4605	24
FBgn0003278	'RpI135	0	0	81	0	0	0
FBgn0003279	'RpL4	16	0	11	89	75	62
FBgn0003285	'rst	2721	499	0	9	0	0
FBgn0003292	'rt	0	0	0	0	0	0
FBgn0003295	'ru	0	0	1	0	0	0
FBgn0003300	'run	0	0	0	0	0	2920
FBgn0003301	'rut	420	0	13	1137	28	4
FBgn0003302	'rux	182	0	0	0	0	0
FBgn0003308	'ry	0	319	43	2139	0	81
FBgn0003310	'S	2968	4800	5277	2043	5716	23
FBgn0003312	'sad	0	0	0	0	0	0
FBgn0003313	'sala	0	0	0	0	0	0
FBgn0003317	'sax	0	185	120	0	0	0
FBgn0003319	'Sb	0	0	0	0	0	0
FBgn0003321	'sbr	0	0	74	0	5820	0
FBgn0003326	'sca	10	314	210	1224	546	11569
FBgn0003328	'scb	0	0	0	0	0	1
FBgn0003330	'Sce	0	0	0	0	0	6
FBgn0003334	'Scm	348	0	0	1355	1439	0
FBgn0003339	'Scr	0	0	0	0	0	0
FBgn0003345	'sd	1894	1220	340	3419	1157	3081
FBgn0003346	'RanGAP	323	0	0	0	0	0
FBgn0003353	'sei	7	318	648	1838	10254	0
FBgn0003356	'Jon99Cii	0	0	0	13	0	0
FBgn0003357	'Jon99Ciii	0	0	0	25	0	0
FBgn0003358	'Jon99Ci	0	0	0	0	0	0
FBgn0003360	'sesB	6422	11481	16675	16699	24626	4870
FBgn0003366	'sev	0	0	0	0	0	0
FBgn0003371	'sgg	4474	12171	9176	15778	620	24832
FBgn0003372	'Sgs1	0	0	217	971	0	1047
FBgn0003373	'Sgs3	7	0	0	1131	0	9
FBgn0003374	'Sgs4	0	0	11	2	0	0
FBgn0003375	'Sgs5	0	0	0	0	0	0
FBgn0003377	'Sgs7	0	0	0	0	0	0
FBgn0003378	'Sgs8	0	0	0	274	0	0
FBgn0003380	'Sh	10636	12999	10388	16941	21858	14256
FBgn0003382	'sha	0	0	0	0	0	0
FBgn0003386	'Shaw	2194	2999	1301	4058	2153	640
FBgn0003388	'shd	0	0	0	0	0	0
FBgn0003390	'shf	0	0	0	0	0	0
FBgn0003391	'shg	0	0	0	0	0	0
FBgn0003392	'shi	1524	5444	6336	6625	6185	1258
FBgn0003396	'shn	195	2352	281	1654	361	1918
FBgn0003401	'shu	0	0	222	0	0	0
FBgn0003410	'sina	521	8	2640	1	2082	0
FBgn0003411	'sisA	0	0	0	0	0	0
FBgn0003415	'skd	1946	2648	2995	5007	2940	2374
FBgn0003416	'sl	1408	0	0	6	0	1017
FBgn0003423	'slgA	1536	5556	8559	9211	3961	3567
FBgn0003429	'slo	8518	1842	13938	7933	6105	18483
FBgn0003430	'slp1	0	0	0	0	0	0
FBgn0003435	'sm	11703	5916	9205	11128	6752	6177
FBgn0003444	'smo	1084	0	1	551	0	0
FBgn0003447	'sn	4889	315	1695	2669	4500	2786
FBgn0003448	'sna	0	0	0	0	0	0
FBgn0003449	'snf	261	0	1136	205	0	0
FBgn0003450	'snk	0	0	0	0	0	0
FBgn0003459	'stwl	0	0	0	0	0	0
FBgn0003460	'so	0	0	0	0	0	0
FBgn0003462	'Sod1	0	30	957	763	10	367
FBgn0003463	'sog	0	0	0	0	0	0
FBgn0003464	'sol	1543	2631	1268	1788	0	5392
FBgn0003475	'spir	892	132	6238	151	1195	12
FBgn0003479	'spn-A	0	0	0	551	0	0
FBgn0003480	'spn-B	0	0	0	0	0	0
FBgn0003482	'spn-D	0	0	0	0	0	0
FBgn0003483	'spn-E	0	0	0	0	0	1
FBgn0003486	'spo	0	0	0	0	0	0
FBgn0003495	'spz	0	0	9	1437	0	0
FBgn0003499	'sr	3674	6831	3495	5986	6689	374
FBgn0003502	'Btk29A	3627	5630	2791	3141	5409	1558
FBgn0003507	'srp	2	0	0	0	319	0
FBgn0003510	'Sry-alpha	0	0	0	0	0	0
FBgn0003511	'Sry-beta	0	0	0	0	0	0
FBgn0003512	'Sry-delta	0	0	0	0	0	0
FBgn0003513	'ss	0	0	0	0	0	0
FBgn0003514	'sqh	1	152	1460	606	158	0
FBgn0003515	'st	0	0	0	0	0	0
FBgn0003517	'sta	104	102	1	1082	54	0
FBgn0003520	'stau	835	3384	1758	6037	1314	0
FBgn0003525	'stg	0	0	0	0	0	0
FBgn0003527	'stil	0	0	0	0	0	0
FBgn0003545	'sub	0	0	0	0	0	0
FBgn0003557	'Su(dx)	842	0	2778	203	91	119
FBgn0003559	'su(f)	0	0	109	11	0	0
FBgn0003567	'su(Hw)	0	18	0	675	0	0
FBgn0003575	'su(sable)	92	1505	117	851	7	0
FBgn0003598	'Su(var)3-7	0	5	0	815	0	13
FBgn0003607	'Su(var)205	325	22	3135	2602	0	0
FBgn0003612	'Su(var)2-10	125	0	44	1093	1376	188
FBgn0003638	'su(w[a])	1042	1554	1375	283	27	1250
FBgn0003651	'svp	0	0	0	0	0	0
FBgn0003654	'sw	549	12	2	169	0	0
FBgn0003655	'swa	0	1061	0	0	0	0
FBgn0003656	'sws	940	0	1035	1580	1766	6135
FBgn0003660	'Syb	343	0	0	0	0	0
FBgn0003676	'CCT1	857	1875	121	1742	0	15
FBgn0003683	'term	0	0	0	0	0	0
FBgn0003687	'Tbp	0	0	0	0	0	0
FBgn0003701	'thr	0	0	0	0	0	0
FBgn0003710	'tipE	69	1946	951	916	111	3013
FBgn0003714	'tko	0	0	0	0	0	9
FBgn0003716	'tkv	101	0	102	210	51	185
FBgn0003719	'tld	12	0	194	0	0	0
FBgn0003720	'tll	34	0	0	0	0	0
FBgn0003721	'Tm1	5160	240	4671	4079	1512	6104
FBgn0003731	'Egfr	0	0	0	0	0	0
FBgn0003733	'tor	51	0	0	0	0	0
FBgn0003741	'tra	0	143	0	0	0	0
FBgn0003742	'tra2	0	315	0	577	0	0
FBgn0003744	'trc	1883	21	0	1	17	772
FBgn0003747	'Gr5a	0	0	0	0	0	0
FBgn0003748	'Treh	1190	0	745	1200	15	0
FBgn0003751	'trk	0	0	0	0	0	0
FBgn0003861	'trp	0	0	0	0	0	0
FBgn0003862	'trx	3064	13	2797	1235	778	6168
FBgn0003863	'alphaTry	0	0	0	0	0	0
FBgn0003865	'tsg	0	0	0	0	0	0
FBgn0003866	'tsh	0	0	0	0	0	0
FBgn0003867	'tsl	374	0	0	0	0	0
FBgn0003870	'ttk	0	0	0	0	0	0
FBgn0003882	'tub	0	941	0	132	239	0
FBgn0003884	'alphaTub84B	8282	13652	11087	18829	2877	9958
FBgn0003885	'alphaTub84D	0	0	1342	1799	3107	210
FBgn0003886	'alphaTub85E	0	0	0	0	0	0
FBgn0003888	'betaTub60D	0	0	0	0	0	0
FBgn0003889	'betaTub85D	0	0	0	0	0	0
FBgn0003890	'betaTub97EF	0	0	0	0	0	0
FBgn0003891	'tud	697	3033	300	4150	1108	8657
FBgn0003892	'ptc	17	0	274	0	2	0
FBgn0003896	'tup	88	139	1104	1238	27	0
FBgn0003900	'twi	0	0	0	0	0	0
FBgn0003916	'snRNA:U1:21D	0	0	0	0	0	0
FBgn0003920	'snRNA:U2:14B	2	1	0	0	0	0
FBgn0003922	'snRNA:U2:38ABa	0	5	0	0	0	0
FBgn0003923	'snRNA:U2:38ABb	0	0	0	0	0	0
FBgn0003926	'snRNA:U3	0	0	0	0	0	0
FBgn0003930	'snRNA:U4:39B	98	25	0	0	0	0
FBgn0003931	'snRNA:U4:38AB	10	0	0	0	0	5
FBgn0003933	'snRNA:U5:14B	0	0	0	0	0	0
FBgn0003934	'snRNA:U5:23D	0	0	0	0	0	0
FBgn0003935	'snRNA:U5:34A	0	0	0	0	0	0
FBgn0003936	'snRNA:U5:35D	0	0	0	0	0	0
FBgn0003938	'snRNA:U5:63BC	0	92	0	0	0	0
FBgn0003941	'RpL40	782	1640	0	3148	304	1037
FBgn0003942	'RpS27A	31	478	58	995	3	1368
FBgn0003943	'Ubi-p63E	1998	2632	1936	963	14	7228
FBgn0003944	'Ubx	0	0	0	0	0	0
FBgn0003950	'unc	0	0	0	0	0	0
FBgn0003961	'Uro	0	0	0	0	0	0
FBgn0003963	'ush	3	0	0	0	1	1
FBgn0003964	'usp	29	0	46	953	0	0
FBgn0003965	'v	0	0	0	0	0	0
FBgn0003969	'vap	495	61	2454	3651	2091	0
FBgn0003975	'vg	0	0	20	0	0	0
FBgn0003977	'vir	0	0	0	135	0	971
FBgn0003978	'vls	0	0	0	0	0	0
FBgn0003979	'Vm26Aa	0	0	0	0	0	0
FBgn0003980	'Vm26Ab	0	0	0	0	0	0
FBgn0003983	'Vm34Ca	0	0	0	0	0	0
FBgn0003984	'vn	1502	3810	2073	490	1373	0
FBgn0003996	'w	1928	20	5	422	128	596
FBgn0003997	'hid	0	0	28	0	0	0
FBgn0004003	'wbl	0	0	0	0	0	0
FBgn0004034	'y	0	0	0	0	0	0
FBgn0004045	'Yp1	0	0	334	0	0	0
FBgn0004047	'Yp3	0	0	0	0	0	0
FBgn0004049	'yrt	78	0	4	0	0	0
FBgn0004050	'z	7	0	0	851	2	427
FBgn0004052	'Z600	0	0	0	0	0	0
FBgn0004053	'zen	0	0	0	0	0	0
FBgn0004054	'zen2	0	0	0	0	0	0
FBgn0004055	'uzip	28	1397	870	1355	205	0
FBgn0004057	'Zw	0	0	0	0	0	0
FBgn0004066	'Prosalpha4	0	35	9	12	0	0
FBgn0004087	'Dhfr	0	0	0	0	0	0
FBgn0004101	'bs	0	0	0	0	1	0
FBgn0004102	'oc	0	0	0	0	0	0
FBgn0004103	'Pp1-87B	1764	434	1821	1379	287	3809
FBgn0004106	'Cdk1	0	0	0	0	0	0
FBgn0004107	'Cdk2	0	0	5	0	0	0
FBgn0004108	'Nrt	3416	1795	7	277	0	1387
FBgn0004110	'tin	0	0	0	0	0	0
FBgn0004117	'Tm2	2	0	1	0	1	0
FBgn0004118	'nAChRbeta2	366	75	2398	677	5259	31
FBgn0004132	'boca	1	0	0	0	0	0
FBgn0004133	'blow	375	0	0	0	0	0
FBgn0004143	'nullo	0	0	0	0	0	0
FBgn0004167	'kst	0	0	0	2	0	11
FBgn0004168	'5-HT1A	4191	797	1192	4955	0	215
FBgn0004169	'up	3	0	0	886	0	0
FBgn0004170	'sc	0	0	0	0	0	0
FBgn0004171	'Mst98Cb	0	0	0	0	0	0
FBgn0004172	'Mst84Da	0	0	0	0	0	0
FBgn0004173	'Mst84Db	0	0	0	0	0	0
FBgn0004174	'Mst84Dc	0	0	0	0	0	0
FBgn0004175	'Mst84Dd	0	0	0	0	0	0
FBgn0004177	'mts	3155	2347	5916	3742	2661	1112
FBgn0004179	'Csp	8740	4780	6598	6596	3939	1921
FBgn0004181	'Ebp	0	0	0	0	0	0
FBgn0004183	'snRNA:U1:82Eb	1	6	1	0	0	1
FBgn0004185	'snRNA:U1:95Ca	8	0	0	0	0	0
FBgn0004186	'snRNA:U1:95Cb	0	0	0	0	0	0
FBgn0004187	'snRNA:U1:95Cc	4	12	7	55	1	8
FBgn0004188	'snRNA:U6:96Aa	0	0	0	0	0	0
FBgn0004189	'snRNA:U6:96Ab	0	0	0	0	0	0
FBgn0004190	'snRNA:U6:96Ac	0	0	0	0	0	0
FBgn0004191	'snRNA:U2:34ABa	995	2871	90	0	617	0
FBgn0004192	'snRNA:U2:34ABb	2	1	16	0	0	0
FBgn0004197	'Ser	0	0	0	0	0	0
FBgn0004198	'ct	0	1134	1166	646	0	0
FBgn0004227	'nonA	1185	1098	167	871	0	0
FBgn0004228	'mex1	0	0	0	0	0	0
FBgn0004237	'Hrb87F	4244	33	1188	2356	0	759
FBgn0004240	'DptA	0	0	0	0	0	0
FBgn0004242	'Syt1	15650	18564	23947	30032	22059	11263
FBgn0004244	'Rdl	24748	11436	21260	24683	11429	10301
FBgn0004359	'T48	0	0	1	0	0	0
FBgn0004360	'Wnt2	0	0	0	0	0	0
FBgn0004362	'HmgD	1038	81	3298	3130	1123	1164
FBgn0004363	'porin	4599	8989	2552	8644	1233	2067
FBgn0004364	'18w	0	0	0	0	0	0
FBgn0004367	'mei-41	1550	0	0	0	0	8
FBgn0004368	'Ptp4E	0	9	4639	303	5665	394
FBgn0004369	'Ptp99A	3358	7396	7257	10569	6254	2944
FBgn0004370	'Ptp10D	1052	0	2576	4252	430	6391
FBgn0004372	'aly	0	0	0	0	0	0
FBgn0004373	'fwd	1082	3909	6022	719	3824	34
FBgn0004374	'neb	0	0	0	0	0	0
FBgn0004378	'Klp61F	0	0	0	0	0	0
FBgn0004379	'Klp67A	0	158	0	26	0	0
FBgn0004380	'Klp64D	0	0	378	357	76	58
FBgn0004381	'Klp68D	1497	1465	3509	987	0	0
FBgn0004387	'Klp98A	2036	0	90	2849	3217	1
FBgn0004389	'bnk	0	0	0	0	0	1
FBgn0004390	'RasGAP1	2814	2690	1694	2095	954	299
FBgn0004391	'shtd	0	0	0	0	0	0
FBgn0004394	'pdm2	159	0	70	0	0	678
FBgn0004395	'unk	5630	609	6090	3880	152	0
FBgn0004396	'CrebA	1946	0	0	405	28	0
FBgn0004397	'Vinc	0	0	0	0	0	0
FBgn0004400	'rhi	0	0	0	0	0	0
FBgn0004401	'Pep	1292	3	4169	5149	13	890
FBgn0004403	'RpS14a	78	3658	921	1	1	2534
FBgn0004404	'RpS14b	0	25	0	0	0	0
FBgn0004406	'tam	0	0	0	0	0	0
FBgn0004407	'DNApol-gamma35	0	0	0	0	0	0
FBgn0004414	'msopa	0	0	0	0	0	0
FBgn0004419	'me31B	593	32	19	104	699	592
FBgn0004425	'LysB	0	0	0	0	0	0
FBgn0004426	'LysC	0	0	0	0	0	0
FBgn0004427	'LysD	0	0	0	34	0	0
FBgn0004428	'LysE	0	0	0	1	0	0
FBgn0004429	'LysP	0	0	0	0	0	0
FBgn0004430	'LysS	0	0	0	0	0	0
FBgn0004431	'LysX	0	0	0	0	0	0
FBgn0004432	'Cyp1	2051	2286	1931	1905	87	14092
FBgn0004435	'Galphaq	4621	1434	1138	1072	10	1754
FBgn0004436	'Ubc6	706	4494	104	1342	7852	6435
FBgn0004449	'Ten-m	5479	3581	3093	5810	10076	3052
FBgn0004456	'mew	268	0	366	182	0	0
FBgn0004463	'RpIII128	906	0	0	545	0	0
FBgn0004465	'Su(P)	0	12	0	8	0	0
FBgn0004507	'GlyP	2534	10131	4261	6428	9068	9638
FBgn0004509	'Fur1	1882	149	1062	3121	7582	3939
FBgn0004510	'Ets97D	183	0	0	629	0	0
FBgn0004511	'dy	0	1	0	0	0	0
FBgn0004512	'Mdr49	0	0	0	0	0	0
FBgn0004513	'Mdr65	0	0	0	0	0	0
FBgn0004514	'Oct-TyrR	16	0	1155	1405	0	1
FBgn0004516	'Gad1	0	0	0	0	0	0
FBgn0004552	'Akh	0	0	0	0	0	0
FBgn0004554	'Edg91	0	0	0	0	0	0
FBgn0004556	'Dbp73D	0	0	0	1	0	3
FBgn0004567	'slp2	0	0	0	0	0	0
FBgn0004569	'aos	0	0	0	0	0	0
FBgn0004573	'5-HT7	18	5	912	2796	0	115
FBgn0004574	'Rop	1734	1014	3134	1845	1037	405
FBgn0004575	'Syn	5194	10748	8841	8262	16873	7726
FBgn0004577	'Pxd	0	0	0	0	0	0
FBgn0004580	'Cbp53E	8087	4922	5281	10074	11175	6017
FBgn0004581	'bgcn	0	0	0	0	0	0
FBgn0004583	'ex	0	0	0	118	0	0
FBgn0004584	'Rrp1	296	1155	1	636	0	0
FBgn0004587	'B52	5726	354	57	1466	5926	2826
FBgn0004588	'Eig71Ea	0	0	0	0	0	0
FBgn0004589	'Eig71Eb	0	0	0	0	0	0
FBgn0004590	'Eig71Ec	0	0	0	0	0	0
FBgn0004591	'Eig71Ed	0	0	0	0	0	0
FBgn0004592	'Eig71Ee	0	0	0	28	0	0
FBgn0004593	'Eig71Ef	0	0	0	0	0	0
FBgn0004594	'Eig71Eg	0	0	0	0	0	0
FBgn0004595	'pros	0	21	991	165	2	0
FBgn0004597	'CycC	0	0	0	0	0	8819
FBgn0004598	'Fur2	2482	221	2245	1873	1044	2377
FBgn0004606	'zfh1	3444	3859	841	3107	4391	468
FBgn0004607	'zfh2	6488	691	71	793	3581	5337
FBgn0004611	'Plc21C	2259	6108	7377	3518	3952	152
FBgn0004618	'gl	0	0	0	0	0	0
FBgn0004619	'GluRIA	2082	5353	2591	4589	2112	78
FBgn0004620	'GluRIIA	0	0	0	0	0	0
FBgn0004622	'TkR99D	0	0	143	0	36	0
FBgn0004623	'Gbeta76C	0	0	0	0	0	0
FBgn0004629	'Cys	0	0	0	0	0	0
FBgn0004635	'rho	140	0	178	15	0	201
FBgn0004636	'Rap1	1742	1144	623	1323	1195	2978
FBgn0004638	'drk	2951	212	1747	3625	33	487
FBgn0004643	'Zw10	3	0	0	0	102	0
FBgn0004644	'hh	0	0	0	0	0	0
FBgn0004646	'ogre	0	0	0	0	0	0
FBgn0004647	'N	0	0	1	4	0	0
FBgn0004648	'svr	6710	5824	12402	11164	3189	2926
FBgn0004649	'yl	0	0	0	0	0	0
FBgn0004650	'fs(1)N	0	0	0	0	0	0
FBgn0004652	'fru	1	0	0	16	0	0
FBgn0004654	'Pgd	0	0	0	0	0	0
FBgn0004655	'wapl	207	613	515	111	0	0
FBgn0004656	'fs(1)h	817	2797	3357	2334	4605	5417
FBgn0004657	'mys	59	1320	4176	217	0	31
FBgn0004666	'sim	0	0	0	0	0	0
FBgn0004687	'Mlc-c	626	114	0	90	0	25
FBgn0004698	'Xpc	39	714	85	737	765	2678
FBgn0004777	'Ccp84Ag	0	0	0	0	0	0
FBgn0004778	'Ccp84Af	0	0	0	0	0	0
FBgn0004779	'Ccp84Ae	0	0	0	0	0	0
FBgn0004780	'Ccp84Ad	0	0	0	0	0	0
FBgn0004781	'Ccp84Ac	0	0	0	0	0	0
FBgn0004782	'Ccp84Ab	0	0	0	0	0	0
FBgn0004783	'Ccp84Aa	0	0	0	0	0	0
FBgn0004784	'inaC	0	0	0	0	0	0
FBgn0004795	'retn	0	0	0	0	0	0
FBgn0004797	'mdy	0	0	0	0	0	0
FBgn0004811	'fs(2)ltoPP43	0	430	0	10	0	0
FBgn0004828	'His3.3B	4603	7225	9570	7696	690	534
FBgn0004832	'Xpac	0	0	0	172	0	0
FBgn0004837	'Su(H)	0	0	785	3	3062	20
FBgn0004838	'Hrb27C	24099	14661	13576	21882	5331	8496
FBgn0004839	'otk	160	0	0	0	0	3204
FBgn0004841	'TkR86C	325	2	243	0	4	1727
FBgn0004842	'RYa-R	0	0	0	0	0	0
FBgn0004852	'Ac76E	1	0	0	0	0	0
FBgn0004854	'B-H2	0	0	0	0	0	0
FBgn0004855	'RpII15	0	0	0	0	0	0
FBgn0004856	'Bx42	0	0	3	959	1	0
FBgn0004858	'elB	297	19	0	0	0	291
FBgn0004859	'ci	0	0	47	417	0	619
FBgn0004860	'ph-d	0	0	1025	1790	1062	4292
FBgn0004861	'ph-p	37	5	812	5	0	0
FBgn0004862	'bap	0	0	0	0	0	0
FBgn0004863	'C15	0	0	0	0	0	0
FBgn0004864	'hop	979	0	434	0	0	172
FBgn0004865	'Eip78C	264	0	2052	76	0	0
FBgn0004867	'RpS2	1117	0	81	253	29	354
FBgn0004868	'Gdi	3945	1275	1176	551	1217	1478
FBgn0004870	'bab1	0	8	1	0	0	0
FBgn0004872	'piwi	0	0	0	0	0	0
FBgn0004875	'enc	5196	9510	4122	3891	50	10690
FBgn0004876	'cdi	2	787	2447	1718	689	640
FBgn0004878	'cas	0	0	0	0	0	0
FBgn0004880	'scrt	3359	2106	14889	7614	3595	9553
FBgn0004882	'orb	4285	0	5757	751	11080	1169
FBgn0004885	'tok	84	111	482	42	745	5467
FBgn0004888	'Scsalpha	566	0	94	9	0	364
FBgn0004889	'tws	2924	4070	2517	4632	0	330
FBgn0004892	'sob	0	0	0	0	0	0
FBgn0004893	'bowl	0	0	0	313	0	25
FBgn0004895	'FoxL1	0	0	0	0	0	0
FBgn0004896	'fd59A	0	0	0	0	0	0
FBgn0004897	'fd96Ca	0	0	0	0	0	0
FBgn0004898	'fd96Cb	0	0	0	0	0	0
FBgn0004901	'Prat	0	0	0	0	0	0
FBgn0004903	'Rb97D	1724	681	55	1578	0	961
FBgn0004907	'14-3-3zeta	43354	33921	42114	36123	20330	28978
FBgn0004908	'Arl2	0	0	0	33	0	0
FBgn0004910	'Eip63F-1	0	111	14	284	0	0
FBgn0004911	'Eig63F-2	0	0	0	0	2	0
FBgn0004913	'Gnf1	0	1270	0	0	0	0
FBgn0004914	'Hnf4	0	0	0	0	0	0
FBgn0004915	'TfIIB	0	0	0	1605	0	161
FBgn0004919	'gol	5678	0	1927	1861	0	255
FBgn0004921	'Ggamma1	10224	11584	10126	10732	6508	24078
FBgn0004924	'Top1	1496	1056	3742	3375	2540	998
FBgn0004926	'eIF2beta	261	0	0	54	16	1678
FBgn0004956	'upd1	0	0	0	0	0	0
FBgn0004957	'por	24	23	1	0	0	0
FBgn0004959	'phm	0	0	0	0	0	0
FBgn0005198	'gig	3021	0	306	849	665	0
FBgn0005278	'Sam-S	1037	1872	1902	3295	714	3996
FBgn0005322	'nmd	3	0	0	166	0	0
FBgn0005355	'Su(fu)	0	0	0	0	0	0
FBgn0005386	'ash1	1248	0	508	976	2	4905
FBgn0005390	'fs(1)M3	0	0	0	0	0	0
FBgn0005391	'Yp2	0	0	6	0	0	0
FBgn0005411	'U2af50	0	0	0	3	0	0
FBgn0005427	'ewg	11	2983	1750	211	867	5
FBgn0005533	'RpS17	51	848	215	2157	1219	2065
FBgn0005536	'Mbs	2008	1861	1639	3425	2205	1325
FBgn0005558	'ey	0	1107	0	0	0	0
FBgn0005561	'sv	0	0	0	2	0	0
FBgn0005564	'Shal	1208	3663	3989	3912	7	2190
FBgn0005585	'Calr	1656	2459	809	2222	20	2242
FBgn0005586	'Rab3	12565	2746	30943	22834	26122	22889
FBgn0005590	'scw	0	0	0	0	0	0
FBgn0005593	'RpL7	400	2826	883	1657	191	46
FBgn0005596	'yem	0	0	0	0	0	0
FBgn0005612	'Sox14	2051	0	0	0	0	19
FBgn0005613	'Sox15	0	0	0	0	0	41
FBgn0005614	'trpl	0	0	0	0	0	0
FBgn0005616	'msl-2	1033	4761	2561	323	0	2677
FBgn0005617	'msl-1	26	1934	205	36	0	0
FBgn0005619	'Hdc	0	0	0	0	0	0
FBgn0005624	'Psc	3876	2	3048	0	77	411
FBgn0005626	'ple	9665	20446	25859	25235	14755	18174
FBgn0005631	'robo1	2217	413	3664	4212	1535	10313
FBgn0005632	'faf	3676	5681	6198	8729	3244	1889
FBgn0005633	'fln	0	0	0	0	0	0
FBgn0005636	'nvy	0	0	0	0	289	0
FBgn0005638	'slbo	0	0	1	0	0	0
FBgn0005640	'Eip63E	64	2046	3395	901	3036	1449
FBgn0005642	'wdn	672	0	0	23	889	1491
FBgn0005648	'Pabp2	31	36	0	796	0	0
FBgn0005649	'Rox8	597	81	1202	414	11	211
FBgn0005654	'Orc3	0	0	0	0	0	0
FBgn0005655	'PCNA	0	0	0	1838	0	0
FBgn0005658	'Ets65A	14	430	3072	2037	2930	7197
FBgn0005659	'Ets98B	0	0	0	0	0	0
FBgn0005660	'Ets21C	1321	0	709	12	0	2
FBgn0005664	'Crys	0	0	0	0	0	0
FBgn0005666	'bt	645	0	1	3620	0	0
FBgn0005670	'Cyp4d1	0	0	0	0	0	0
FBgn0005671	'Vha55	1841	14240	6631	2903	15930	6688
FBgn0005672	'spi	519	1	2659	0	544	0
FBgn0005674	'GluProRS	415	583	0	1352	6245	548
FBgn0005677	'dac	1096	27	2275	2045	194	8389
FBgn0005683	'pie	0	0	0	0	0	5
FBgn0005694	'Aef1	187	3440	3812	302	1	81
FBgn0005695	'gcl	0	0	0	0	0	14
FBgn0005696	'DNApol-alpha73	0	0	0	0	0	0
FBgn0005771	'noc	0	2	0	913	0	0
FBgn0005775	'Con	7	280	1836	267	7198	0
FBgn0005777	'PpD3	0	4791	0	17	1	2317
FBgn0005778	'PpD5	0	0	0	0	0	0
FBgn0005779	'PpD6	0	0	0	0	0	0
FBgn0008635	'betaCOP	0	264	108	175	0	0
FBgn0008636	'hbn	33	536	34	612	0	26
FBgn0008646	'E5	0	0	0	0	0	0
FBgn0008651	'lbl	0	0	0	0	0	0
FBgn0010014	'CanB	3689	1286	620	6569	6140	190
FBgn0010015	'CanA1	0	0	0	0	0	0
FBgn0010019	'Cyp4g1	0	0	0	0	0	0
FBgn0010038	'GstD2	1	0	0	0	0	0
FBgn0010039	'GstD3	0	0	0	0	0	0
FBgn0010040	'GstD4	0	0	5	0	0	0
FBgn0010041	'GstD5	0	0	0	0	0	0
FBgn0010042	'GstD6	0	0	0	0	0	0
FBgn0010043	'GstD7	0	0	0	0	0	0
FBgn0010044	'GstD8	0	0	0	0	0	0
FBgn0010051	'Itp-r83A	2066	1	2026	821	292	0
FBgn0010052	'Jhe	0	0	0	0	0	0
FBgn0010053	'Jheh1	0	0	0	0	0	0
FBgn0010078	'RpL23	13	2	412	82	16	839
FBgn0010097	'gammaTub37C	0	0	0	0	0	0
FBgn0010100	'Acon	1031	2	2311	901	38	151
FBgn0010105	'comm	0	2993	1	1291	22	0
FBgn0010109	'dpn	0	0	0	0	0	0
FBgn0010113	'hdc	5993	1550	6113	9728	1	1853
FBgn0010114	'hig	441	610	318	3274	560	0
FBgn0010173	'RpA-70	1744	0	0	0	0	0
FBgn0010194	'Wnt5	45	1	0	849	0	836
FBgn0010197	'Gyc32E	4654	1	0	435	0	841
FBgn0010198	'RpS15Aa	573	1089	858	61	0	8204
FBgn0010213	'Sod2	81	0	684	0	0	0
FBgn0010215	'alpha-Cat	633	186	2624	250	6741	146
FBgn0010217	'ATPsynbeta	3435	1875	7594	7426	883	2494
FBgn0010220	'Dbp45A	0	0	0	0	0	0
FBgn0010222	'Nmdmc	530	322	0	0	0	0
FBgn0010223	'Galphaf	0	0	0	0	0	0
FBgn0010225	'Gel	0	0	0	130	1736	0
FBgn0010226	'GstS1	0	2	0	0	0	0
FBgn0010228	'HmgZ	2008	4693	0	2527	2626	1459
FBgn0010235	'Klc	1053	15	3465	2781	1941	2070
FBgn0010238	'Lac	0	0	0	0	0	0
FBgn0010240	'Lcch3	1282	362	0	1216	6417	28
FBgn0010241	'Mdr50	0	99	0	0	0	0
FBgn0010246	'Myo61F	0	0	0	0	0	0
FBgn0010247	'Parp	175	0	475	2227	0	0
FBgn0010258	'Rbp4	0	0	0	2	0	0
FBgn0010263	'Rbp9	237	0	2024	0	0	0
FBgn0010265	'RpS13	1237	1527	3852	1517	75	0
FBgn0010269	'Dsor1	0	0	1	0	0	22
FBgn0010278	'Ssrp	3	0	187	203	0	995
FBgn0010280	'Taf4	1892	712	1860	375	1896	1625
FBgn0010282	'TfIIFalpha	360	0	1685	127	0	0
FBgn0010287	'Trf	0	0	0	0	0	0
FBgn0010288	'Uch	1	768	472	909	1661	0
FBgn0010292	'bys	0	0	0	0	0	0
FBgn0010294	'ng2	0	0	0	0	0	0
FBgn0010295	'ng3	0	0	0	0	0	0
FBgn0010296	'ng4	0	0	0	0	0	0
FBgn0010300	'brat	20177	3488	11336	12409	6872	12579
FBgn0010303	'hep	1835	902	171	294	4	44
FBgn0010309	'pigeon	193	0	399	1387	0	0
FBgn0010313	'corto	3816	11094	5747	2302	108	5177
FBgn0010314	'Cks30A	0	0	0	0	0	0
FBgn0010315	'CycD	0	0	0	0	0	0
FBgn0010316	'dap	0	0	0	0	0	0
FBgn0010317	'CycJ	387	0	0	0	0	0
FBgn0010323	'Gsc	0	0	0	0	0	0
FBgn0010328	'woc	57	74	1176	362	74	0
FBgn0010329	'Tbh	0	0	0	0	0	617
FBgn0010333	'Rac1	8	2615	185	299	1559	7739
FBgn0010339	'128up	0	0	218	286	1	89
FBgn0010340	'140up	0	0	0	0	0	0
FBgn0010341	'Cdc42	83	1351	1616	370	45	363
FBgn0010342	'Map60	1263	40	0	588	0	0
FBgn0010348	'Arf79F	4541	2086	4826	8961	2485	708
FBgn0010350	'CdsA	2991	1842	3392	962	84	3164
FBgn0010352	'Nc73EF	953	964	1795	1490	85	553
FBgn0010355	'Taf1	224	122	878	482	7	0
FBgn0010356	'Taf5	0	4	796	0	842	0
FBgn0010357	'betaTry	0	0	0	0	0	0
FBgn0010358	'deltaTry	0	0	0	0	0	0
FBgn0010359	'gammaTry	0	0	0	0	0	0
FBgn0010379	'Akt1	1497	0	1525	142	0	1375
FBgn0010380	'AP-1-2beta	70	1446	2387	286	1294	160
FBgn0010382	'CycE	0	0	178	0	0	0
FBgn0010383	'Cyp18a1	0	0	0	0	0	0
FBgn0010385	'Def	0	0	0	0	0	0
FBgn0010387	'Dbi	0	0	0	17	0	0
FBgn0010388	'Dro	0	0	0	0	0	0
FBgn0010389	'htl	0	0	0	0	0	0
FBgn0010391	'Gtp-bp	101	0	0	0	0	0
FBgn0010395	'Itgbn	0	0	0	0	0	0
FBgn0010397	'LamC	8	245	0	310	0	0
FBgn0010398	'Lrr47	0	0	0	1027	0	0
FBgn0010399	'Nmdar1	1643	28	1409	2704	1536	2144
FBgn0010401	'Os-C	0	0	0	0	0	0
FBgn0010403	'Obp83b	0	0	0	0	0	0
FBgn0010406	'RNaseX25	0	0	740	0	0	1055
FBgn0010407	'Ror	0	0	0	62	0	0
FBgn0010408	'RpS9	87	48	292	501	0	2405
FBgn0010409	'RpL18A	902	2483	8	338	37	0
FBgn0010411	'RpS18	826	52	0	24	56	4242
FBgn0010412	'RpS19a	313	55	456	0	0	1643
FBgn0010414	'SerT	786	0	0	0	0	0
FBgn0010415	'Sdc	2981	2253	6242	5935	1361	5
FBgn0010416	'TH1	1408	0	0	0	0	0
FBgn0010417	'Taf6	0	0	0	316	0	0
FBgn0010421	'TfIIFbeta	0	1	0	295	0	0
FBgn0010422	'TfIIS	3	0	45	62	50	58
FBgn0010423	'TpnC47D	0	0	0	0	0	0
FBgn0010424	'TpnC73F	0	0	0	3	0	0
FBgn0010425	'epsilonTry	0	0	0	0	0	0
FBgn0010431	'mtrm	0	0	0	0	0	0
FBgn0010433	'ato	424	0	0	0	0	0
FBgn0010434	'cora	1548	3426	1482	2256	6125	2160
FBgn0010435	'emp	0	103	0	1159	1444	0
FBgn0010438	'mtSSB	0	2	0	0	0	0
FBgn0010441	'pll	0	0	83	0	7	0
FBgn0010452	'trn	0	0	0	0	1	0
FBgn0010453	'Wnt4	692	6	0	513	0	24
FBgn0010470	'Fkbp14	0	0	0	0	0	0
FBgn0010473	'tutl	8919	6925	8828	9590	7056	6133
FBgn0010482	'l(2)01289	0	0	0	0	0	0
FBgn0010488	'NAT1	12497	3206	7165	8289	9909	366
FBgn0010497	'dmGlut	0	0	0	0	0	0
FBgn0010501	'Dcp-1	780	243	69	2194	0	11
FBgn0010504	'kermit	4	0	0	1043	16	0
FBgn0010516	'wal	112	0	0	126	0	0
FBgn0010520	'Bka	0	0	0	0	0	0
FBgn0010531	'Ccs	0	0	0	315	0	0
FBgn0010548	'Aldh-III	244	2662	1004	555	453	939
FBgn0010549	'l(2)03659	0	0	0	0	0	0
FBgn0010551	'Phb2	0	0	1178	753	0	4
FBgn0010583	'dock	543	609	71	5255	29	4695
FBgn0010590	'Prosbeta1	0	0	0	131	188	0
FBgn0010591	'Sply	0	0	434	0	0	0
FBgn0010602	'lwr	6	0	1772	85	0	0
FBgn0010607	'l(2)05714	0	0	0	502	0	0
FBgn0010611	'Hmgs	0	0	0	0	0	0
FBgn0010612	'ATPsynG	0	0	0	10	7	0
FBgn0010620	'CG10939	0	0	0	0	0	0
FBgn0010621	'CCT5	9	1	0	345	1788	1
FBgn0010622	'DCTN3-p24	0	0	1	0	0	632
FBgn0010638	'Sec61beta	228	501	0	69	0	76
FBgn0010651	'MFS14	0	0	0	0	0	0
FBgn0010660	'Nup214	507	1352	31	90	0	35
FBgn0010741	'Pfdn2	0	30	3	0	31	0
FBgn0010747	'Srp54k	0	1414	1	507	1	466
FBgn0010750	'atms	0	0	0	377	0	4294
FBgn0010762	'simj	527	0	3403	1163	1619	1
FBgn0010768	'sqz	0	0	0	0	200	0
FBgn0010770	'ppan	9	0	0	36	0	0
FBgn0010772	'Xe7	576	1	1790	963	138	1
FBgn0010774	'Ref1	1358	3	0	414	11	0
FBgn0010786	'l(3)02640	0	1266	281	171	4622	0
FBgn0010803	'TrpRS	0	0	0	0	0	0
FBgn0010808	'Chchd3	16	0	0	0	0	514
FBgn0010812	'unc-45	39	0	466	799	0	173
FBgn0010825	'Gug	1260	2639	1859	3811	1732	32
FBgn0010830	'l(3)04053	74	0	2755	0	0	0
FBgn0010877	'l(3)05822	0	0	1470	0	9	0
FBgn0010894	'sinu	0	922	1873	1820	237	0
FBgn0010905	'Spn	3430	15	3310	9720	4465	5742
FBgn0010909	'msn	1366	4164	3941	3674	129	266
FBgn0010926	'l(3)07882	0	0	0	0	0	0
FBgn0011016	'SsRbeta	0	0	390	131	153	0
FBgn0011020	'Sas-4	0	0	0	200	0	0
FBgn0011202	'dia	133	0	421	0	0	0
FBgn0011204	'cue	717	0	0	318	0	48
FBgn0011205	'fbl	1	0	1317	52	0	0
FBgn0011206	'bol	1141	549	4478	3939	0	761
FBgn0011207	'pelo	997	0	0	0	0	132
FBgn0011211	'blw	213	3208	4337	967	97	5533
FBgn0011217	'eff	6281	13550	1876	6658	7352	3057
FBgn0011224	'heph	10164	2313	10091	12435	2500	10464
FBgn0011225	'jar	2455	811	0	1087	0	111
FBgn0011227	'ox	0	0	0	0	0	0
FBgn0011230	'poe	8072	4436	9353	5827	3447	12536
FBgn0011232	'scat	2	2245	0	0	5206	0
FBgn0011236	'ken	0	0	0	0	0	0
FBgn0011239	'ms(2)35Ci	0	0	0	0	0	0
FBgn0011244	'Hsp60B	0	0	0	0	0	0
FBgn0011259	'Sema1a	13020	6039	6500	13472	16846	7788
FBgn0011260	'Sema2a	136	2367	3576	1587	3889	4794
FBgn0011270	'Pglym87	0	0	0	0	0	0
FBgn0011272	'RpL13	56	0	0	44	55	0
FBgn0011273	'Acam	0	0	0	0	0	0
FBgn0011274	'Dif	490	0	3432	2810	495	87
FBgn0011276	'HLH3B	0	0	0	0	0	0
FBgn0011277	'HLH4C	0	0	0	0	0	0
FBgn0011278	'lbe	0	0	0	0	0	0
FBgn0011279	'Obp69a	0	0	0	0	0	0
FBgn0011280	'Obp19d	0	0	0	0	0	0
FBgn0011281	'Obp83a	1	0	0	0	0	0
FBgn0011282	'Obp84a	0	0	0	0	0	0
FBgn0011283	'Obp28a	0	0	0	0	0	0
FBgn0011284	'RpS4	803	1408	7080	1614	4729	3219
FBgn0011286	'RyR	816	3373	2230	2143	1800	1363
FBgn0011288	'Snap25	3629	4217	8868	2445	1784	10158
FBgn0011289	'TfIIA-L	94	0	0	244	0	0
FBgn0011290	'Taf12	35	30	0	0	9	0
FBgn0011291	'Taf11	0	5	0	0	0	1433
FBgn0011293	'a10	0	0	0	0	0	0
FBgn0011294	'a5	0	0	0	0	0	0
FBgn0011296	'l(2)efl	0	0	0	0	0	0
FBgn0011297	'l(2)not	0	0	0	0	0	0
FBgn0011300	'babo	1999	639	2765	1326	2	8239
FBgn0011305	'Rsf1	1960	0	0	2789	0	0
FBgn0011327	'Uch-L5	0	0	0	0	0	0
FBgn0011335	'vers	0	0	0	0	0	4637
FBgn0011336	'Stt3B	0	0	0	2082	0	0
FBgn0011361	'ND-ACP	17	0	0	47	32	62
FBgn0011455	'ND-SGDH	0	5	0	1419	0	0
FBgn0011474	'PR-Set7	1	0	328	660	6813	440
FBgn0011476	'l(3)neo43	0	0	0	0	0	789
FBgn0011481	'Ssdp	1863	14	2572	3888	2782	6654
FBgn0011509	'SrpRbeta	352	0	0	65	0	0
FBgn0011554	'etaTry	0	0	0	0	0	0
FBgn0011555	'thetaTry	0	0	0	274	0	0
FBgn0011556	'zetaTry	0	0	0	0	0	0
FBgn0011559	'Acp36DE	0	0	0	0	0	0
FBgn0011566	'Smyd3	0	0	0	0	0	0
FBgn0011569	'can	0	0	0	0	0	0
FBgn0011570	'cpb	1425	29	176	28	0	0
FBgn0011573	'Cdc37	2670	9	0	1182	1	0
FBgn0011576	'Cyp4d2	0	0	0	238	0	0
FBgn0011581	'Ms	0	0	2562	0	0	0
FBgn0011582	'Dop1R1	1591	312	5784	6506	4802	6101
FBgn0011584	'Trp1	1435	1899	62	156	81	0
FBgn0011586	'e(r)	446	195	0	1107	0	0
FBgn0011589	'Elk	814	0	0	579	0	0
FBgn0011591	'fng	0	2	0	0	0	0
FBgn0011592	'fra	343	0	1957	1091	1409	368
FBgn0011596	'fzo	0	0	0	0	0	0
FBgn0011603	'ine	0	0	0	0	0	0
FBgn0011604	'Iswi	496	13	185	511	0	4
FBgn0011606	'Klp3A	0	0	0	0	0	0
FBgn0011638	'La	396	0	2	1	0	777
FBgn0011640	'lark	158	0	1323	5	0	0
FBgn0011642	'Zyx	73	432	616	254	0	410
FBgn0011648	'Mad	362	0	0	37	0	37
FBgn0011653	'mas	2	0	0	0	2	0
FBgn0011655	'Med	14	0	1	1766	483	0
FBgn0011656	'Mef2	2519	4517	8412	3329	5894	959
FBgn0011659	'Mlh1	0	0	0	57	0	0
FBgn0011660	'Pms2	0	0	0	0	0	0
FBgn0011661	'Moe	473	0	908	1069	201	47
FBgn0011666	'msi	3554	1733	3121	2066	455	7279
FBgn0011668	'Mst57Da	0	0	0	0	0	0
FBgn0011669	'Mst57Db	0	0	0	0	0	0
FBgn0011670	'Mst57Dc	0	0	0	0	0	0
FBgn0011672	'Mvl	537	5	147	0	649	459
FBgn0011674	'insc	0	0	0	0	0	0
FBgn0011676	'Nos	0	537	0	61	0	0
FBgn0011692	'pav	0	282	0	0	0	0
FBgn0011693	'Pdh	0	0	1809	0	0	0
FBgn0011694	'EbpII	0	0	0	0	0	0
FBgn0011695	'EbpIII	0	0	0	0	0	0
FBgn0011701	'repo	0	0	0	0	0	0
FBgn0011703	'RnrL	0	1	0	0	0	0
FBgn0011704	'RnrS	0	0	0	0	0	0
FBgn0011705	'rost	0	0	227	0	0	0
FBgn0011706	'rpr	0	2772	0	0	0	0
FBgn0011708	'Syx5	3	3	0	1	0	0
FBgn0011710	'Sep1	563	15	13	0	638	365
FBgn0011715	'Snr1	0	0	181	8	52	0
FBgn0011722	'Tig	0	0	2089	13	0	0
FBgn0011723	'byn	0	0	0	0	0	0
FBgn0011725	'twin	1099	0	3	2030	0	2
FBgn0011726	'tsr	4343	6688	2725	2186	710	196
FBgn0011737	'Wee1	0	803	339	815	17	0
FBgn0011739	'wts	122	2769	720	1406	0	0
FBgn0011740	'alpha-Man-IIa	403	0	639	0	0	2954
FBgn0011741	'Arp6	0	0	0	0	0	9
FBgn0011742	'Arp2	9	29	809	2565	2824	0
FBgn0011743	'Arp53D	0	0	0	0	0	0
FBgn0011745	'Arp1	10	178	187	819	0	0
FBgn0011746	'ana	0	0	0	0	0	0
FBgn0011747	'Ank	4187	1786	4098	2933	4897	132
FBgn0011754	'PhKgamma	739	2572	64	2315	1599	71
FBgn0011758	'B-H1	0	0	0	0	0	0
FBgn0011760	'ctp	20660	7176	10260	14660	17652	17633
FBgn0011761	'dhd	0	0	0	0	0	0
FBgn0011762	'DNApol-alpha50	0	5	0	0	0	0
FBgn0011763	'Dp	469	1	1446	1677	308	3371
FBgn0011766	'E2f1	413	993	934	2302	399	12
FBgn0011768	'Fdh	0	0	0	16	0	0
FBgn0011769	'Fdx1	256	956	0	244	0	0
FBgn0011770	'Gip	0	0	322	1	0	144
FBgn0011771	'Hem	1801	517	1701	727	0	394
FBgn0011774	'Irbp	0	0	0	0	0	0
FBgn0011785	'BRWD3	273	2922	372	93	36	47
FBgn0011787	'mRpL12	0	0	0	0	0	0
FBgn0011802	'Gem3	0	0	0	0	0	0
FBgn0011812	'Lcp1Psi	0	0	0	0	0	0
FBgn0011817	'nmo	12025	7646	8582	7957	10179	1583
FBgn0011818	'oaf	0	2001	1	0	3224	0
FBgn0011822	'Pgcl	0	0	0	0	0	0
FBgn0011824	'CG4038	0	0	0	0	0	92
FBgn0011826	'Pp2B-14D	697	437	5047	1272	256	161
FBgn0011828	'Pxn	0	0	0	0	0	0
FBgn0011829	'Ret	7	0	0	11	0	0
FBgn0011832	'Ser12	0	0	0	0	0	0
FBgn0011834	'Ser6	0	0	0	0	0	0
FBgn0011836	'Taf2	0	0	578	533	0	0
FBgn0011837	'Tis11	0	0	0	0	0	0
FBgn0011840	'tRNA:Ala-AGC-2-3	0	0	0	0	0	0
FBgn0011844	'tRNA:Asp-GTC-1-10	0	0	0	0	0	0
FBgn0011845	'tRNA:Asp-GTC-1-11	0	0	0	0	0	0
FBgn0011848	'tRNA:Glu-TTC-1-6	0	0	0	0	0	0
FBgn0011849	'tRNA:Glu-TTC-1-5	0	0	0	0	0	0
FBgn0011850	'tRNA:Glu-TTC-1-4	0	0	193	0	0	0
FBgn0011851	'tRNA:Glu-CTC-3-4	0	0	0	0	0	0
FBgn0011852	'tRNA:Glu-CTC-3-5	0	0	0	0	0	0
FBgn0011853	'tRNA:Glu-CTC-3-6	0	0	0	0	0	0
FBgn0011854	'tRNA:Glu-CTC-3-8	0	0	0	0	0	0
FBgn0011855	'tRNA:Glu-CTC-3-9	0	0	0	0	0	0
FBgn0011858	'tRNA:Phe-GAA-1-8	0	0	0	0	0	0
FBgn0011859	'tRNA:Gly-GCC-1-1	0	0	0	0	0	0
FBgn0011860	'tRNA:Gly-GCC-1-2	0	0	0	0	0	0
FBgn0011861	'tRNA:Gly-GCC-1-3	0	0	0	0	0	0
FBgn0011862	'tRNA:Gly-GCC-1-4	0	0	0	0	0	0
FBgn0011863	'tRNA:Gly-GCC-1-5	0	0	0	0	0	0
FBgn0011864	'tRNA:Gly-GCC-1-6	0	0	0	0	0	0
FBgn0011865	'tRNA:Gly-GCC-1-7	0	0	0	0	0	0
FBgn0011866	'tRNA:Gly-GCC-2-1	0	0	0	0	0	0
FBgn0011867	'tRNA:Gly-GCC-1-8	0	0	0	0	0	0
FBgn0011868	'tRNA:Gly-GCC-1-9	0	0	0	0	0	0
FBgn0011869	'tRNA:Gly-GCC-1-10	0	0	0	0	0	0
FBgn0011870	'tRNA:Gly-GCC-1-11	0	0	0	0	0	0
FBgn0011871	'tRNA:Gly-GCC-1-12	0	0	0	0	0	0
FBgn0011872	'tRNA:Gly-GCC-1-13	0	0	0	0	0	0
FBgn0011877	'tRNA:His-GTG-2-1Psi	0	0	0	0	0	0
FBgn0011878	'tRNA:His-GTG-1-4	0	0	0	0	0	0
FBgn0011879	'tRNA:Ala-TGC-2-1	0	0	0	0	0	0
FBgn0011880	'tRNA:Ile-AAT-1-1	0	0	0	0	0	0
FBgn0011881	'tRNA:Ile-AAT-1-3	0	0	0	0	0	0
FBgn0011882	'tRNA:Ile-AAT-1-4	0	0	0	0	0	0
FBgn0011883	'tRNA:Ile-AAT-1-5	0	0	0	0	0	0
FBgn0011884	'tRNA:Ile-AAT-1-6	0	0	0	0	0	0
FBgn0011885	'tRNA:Ile-AAT-1-7	0	0	0	0	0	0
FBgn0011887	'tRNA:Lys-CTT-1-4	0	0	0	0	0	0
FBgn0011888	'tRNA:Lys-CTT-1-3	0	0	0	0	0	0
FBgn0011889	'tRNA:Lys-CTT-1-2	0	0	0	0	0	0
FBgn0011890	'tRNA:Lys-CTT-1-5	0	0	0	0	0	0
FBgn0011891	'tRNA:Lys-CTT-1-1	0	0	0	0	0	0
FBgn0011892	'tRNA:Lys-CTT-1-6	0	0	0	0	0	0
FBgn0011893	'tRNA:Lys-CTT-1-7	0	0	0	0	0	0
FBgn0011894	'tRNA:Lys-CTT-1-8	0	0	0	0	0	0
FBgn0011895	'tRNA:Lys-CTT-1-9	0	0	0	0	0	0
FBgn0011896	'tRNA:Lys-CTT-1-10	0	0	0	0	0	0
FBgn0011897	'tRNA:Lys-CTT-1-11	0	0	0	0	0	0
FBgn0011902	'tRNA:Lys-TTT-1-1	0	0	0	0	0	0
FBgn0011904	'tRNA:Lys-TTT-2-4	0	0	0	0	0	0
FBgn0011905	'tRNA:Lys-TTT-2-5	0	0	0	0	0	0
FBgn0011906	'tRNA:Leu-CAG-1-1	0	0	0	0	0	0
FBgn0011909	'tRNA:Leu-CAA-2-1	0	0	0	0	0	0
FBgn0011910	'tRNA:Leu-CAA-1-1	0	0	0	0	0	0
FBgn0011915	'tRNA:Met-CAT-1-1	0	0	0	0	0	0
FBgn0011916	'tRNA:Met-CAT-1-2	0	0	0	0	0	0
FBgn0011919	'tRNA:Met-CAT-1-5	1	0	0	0	0	0
FBgn0011921	'tRNA:iMet-CAT-2-1	0	0	0	0	0	0
FBgn0011927	'tRNA:iMet-CAT-1-4	0	0	0	0	0	0
FBgn0011928	'tRNA:iMet-CAT-1-5	0	0	0	0	0	0
FBgn0011931	'tRNA:Asn-GTT-1-6	0	0	0	0	0	0
FBgn0011932	'tRNA:Asn-GTT-1-5	0	0	0	0	0	0
FBgn0011933	'tRNA:Asn-GTT-1-4	0	0	0	0	0	0
FBgn0011934	'tRNA:Asn-GTT-1-8	0	0	0	0	0	0
FBgn0011935	'tRNA:Asn-GTT-1-7	0	0	0	0	0	0
FBgn0011936	'tRNA:Asn-GTT-1-3	0	0	0	0	0	0
FBgn0011937	'tRNA:Asn-GTT-1-2	0	0	0	0	0	0
FBgn0011938	'tRNA:Asn-GTT-1-1	0	0	0	0	0	0
FBgn0011944	'tRNA:Pro-TGG-1-1	0	0	0	0	0	0
FBgn0011945	'tRNA:Pro-TGG-1-2	0	0	0	0	0	0
FBgn0011948	'tRNA:Arg-TCG-3-1	0	0	0	0	0	0
FBgn0011949	'tRNA:Arg-TCG-3-2	0	0	0	0	0	0
FBgn0011950	'tRNA:Arg-TCG-3-3	0	0	0	0	0	0
FBgn0011951	'tRNA:Arg-TCG-3-4	0	0	0	0	0	0
FBgn0011952	'tRNA:Arg-TCG-2-1	0	0	0	0	0	0
FBgn0011953	'tRNA:Arg-TCG-1-1	0	0	0	0	0	0
FBgn0011954	'tRNA:Arg-TCG-2-2	0	0	0	0	0	0
FBgn0011955	'tRNA:Arg-ACG-1-5	0	0	0	0	0	0
FBgn0011956	'tRNA:Arg-ACG-1-3	0	0	0	0	0	0
FBgn0011957	'tRNA:Arg-ACG-1-2	0	0	0	0	0	0
FBgn0011958	'tRNA:Arg-ACG-1-1	0	0	0	0	0	0
FBgn0011959	'tRNA:Arg-ACG-1-10	0	0	0	0	0	0
FBgn0011960	'tRNA:Arg-ACG-1-9	0	0	0	0	0	0
FBgn0011961	'tRNA:Arg-ACG-1-8	0	0	0	0	0	0
FBgn0011962	'tRNA:Arg-ACG-1-7	0	0	0	0	0	0
FBgn0011963	'tRNA:Arg-ACG-1-6	0	0	0	0	0	0
FBgn0011965	'tRNA:Arg-TCG-4-1	0	0	0	0	0	0
FBgn0011966	'tRNA:Arg-TCG-2-3	0	0	0	0	0	0
FBgn0011970	'tRNA:Ser-GCT-2-1	0	0	0	0	0	0
FBgn0011971	'tRNA:Ser-GCT-2-2	0	0	0	0	0	0
FBgn0011974	'tRNA:Ser-AGA-1-1	0	0	0	0	0	0
FBgn0011975	'tRNA:Ser-CGA-1-1	0	0	0	0	0	0
FBgn0011976	'tRNA:Ser-CGA-1-2	0	0	0	0	0	0
FBgn0011977	'tRNA:Ser-CGA-1-3	0	0	0	0	0	0
FBgn0011980	'tRNA:Ser-AGA-3-1	0	0	0	0	0	0
FBgn0011981	'tRNA:Ser-AGA-3-2	0	0	0	0	0	0
FBgn0011982	'tRNA:Ser-AGA-2-1	0	0	0	0	0	0
FBgn0011983	'tRNA:Ser-AGA-2-2	0	0	0	0	0	0
FBgn0011984	'tRNA:Ser-AGA-2-4	0	0	0	0	0	0
FBgn0011985	'tRNA:Ser-AGA-2-3	0	0	0	0	0	0
FBgn0011986	'tRNA:Ser-AGA-2-5	0	0	0	0	0	0
FBgn0011987	'tRNA:SeC-TCA-1-1	0	0	0	0	0	0
FBgn0011993	'tRNA:Thr-AGT-1-5	0	0	0	0	0	0
FBgn0011994	'tRNA:Thr-AGT-1-6	0	0	0	0	0	0
FBgn0011998	'tRNA:Val-CAC-2-2	0	0	0	0	0	0
FBgn0011999	'tRNA:Val-CAC-2-1	0	0	0	0	0	0
FBgn0012000	'tRNA:Val-CAC-2-3	0	0	0	0	0	0
FBgn0012001	'tRNA:Val-CAC-2-4	0	0	0	0	0	0
FBgn0012002	'tRNA:Val-CAC-1-1	0	0	0	0	0	0
FBgn0012003	'tRNA:Val-CAC-2-5	0	0	0	0	0	0
FBgn0012004	'tRNA:Val-CAC-2-6	0	0	0	0	0	0
FBgn0012009	'tRNA:Val-AAC-2-4	0	0	0	0	0	0
FBgn0012010	'tRNA:Val-AAC-2-3	0	0	0	0	0	0
FBgn0012011	'tRNA:Val-AAC-1-1	0	0	0	0	0	0
FBgn0012016	'tRNA:Tyr-GTA-1-3	0	0	0	0	0	0
FBgn0012017	'tRNA:Tyr-GTA-1-2	0	0	0	0	0	0
FBgn0012018	'tRNA:Tyr-GTA-3-1	0	0	0	0	0	0
FBgn0012024	'tRNA:Tyr-GTA-1-8	0	0	0	0	0	0
FBgn0012025	'tRNA:Tyr-GTA-1-7	0	0	0	0	0	0
FBgn0012026	'tRNA:Tyr-GTA-1-6	0	0	0	0	0	0
FBgn0012027	'tRNA:Tyr-GTA-1-5	0	0	0	0	0	0
FBgn0012028	'tRNA:Tyr-GTA-1-4	0	0	0	0	0	0
FBgn0012034	'AcCoAS	258	1705	0	473	34	2390
FBgn0012036	'Aldh	0	0	0	0	0	0
FBgn0012037	'Ance	0	0	0	0	0	0
FBgn0012042	'AttA	0	0	0	0	0	0
FBgn0012051	'CalpA	427	19	58	2505	6951	558
FBgn0012058	'Cdc27	37	0	0	77	60	0
FBgn0012344	'Dh44	0	0	0	0	0	0
FBgn0013263	'Trl	169	0	0	42	0	0
FBgn0013269	'FK506-bp1	46	0	11	795	0	0
FBgn0013272	'Gp150	0	0	0	0	0	0
FBgn0013275	'Hsp70Aa	5	178	1	4	3	11
FBgn0013276	'Hsp70Ab	2593	620	0	3116	1	25
FBgn0013277	'Hsp70Ba	46	7	6	454	39	3
FBgn0013278	'Hsp70Bb	1129	18	1645	1228	146	0
FBgn0013279	'Hsp70Bc	1	0	0	70	0	0
FBgn0013300	'ProtA	0	0	0	0	0	0
FBgn0013301	'ProtB	0	0	0	0	0	0
FBgn0013303	'Nca	3	0	0	131	0	0
FBgn0013305	'Nmda1	526	3082	612	1796	1657	1277
FBgn0013307	'Odc1	0	0	0	0	0	0
FBgn0013308	'Odc2	0	0	0	0	0	0
FBgn0013323	'Ptth	0	0	0	0	0	0
FBgn0013325	'RpL11	6	1423	1	74	0	0
FBgn0013334	'Sap47	17840	11174	31794	27001	11361	17935
FBgn0013342	'nSyb	25142	21150	34534	31247	48623	26908
FBgn0013343	'Syx1A	6218	6590	7524	10397	3868	10454
FBgn0013347	'TfIIA-S	5	3	0	145	0	0
FBgn0013348	'TpnC41C	17	0	0	0	0	0
FBgn0013432	'bcn92	0	0	0	0	0	0
FBgn0013433	'beat-Ia	0	0	0	0	0	0
FBgn0013435	'Cdc2rk	0	0	0	0	0	0
FBgn0013467	'igl	3376	0	819	1706	3251	464
FBgn0013469	'klu	0	0	0	0	0	0
FBgn0013531	'MED20	3	0	55	910	50	0
FBgn0013548	'l(2)dtl	507	0	0	0	0	0
FBgn0013563	'Pex1	0	0	330	0	0	0
FBgn0013576	'mtd	6597	6959	12724	10754	12259	1819
FBgn0013672	'mt:ATPase6	19989	1492	4035	7952	8783	10075
FBgn0013673	'mt:ATPase8	140	33	31	23	19	0
FBgn0013674	'mt:CoI	187103	83094	59967	91090	122769	69407
FBgn0013675	'mt:CoII	13756	5224	5188	8905	1031	8038
FBgn0013676	'mt:CoIII	77801	39633	24234	44603	29386	32792
FBgn0013678	'mt:Cyt-b	46092	14501	24086	22134	13386	19193
FBgn0013679	'mt:ND1	13730	5990	4237	5688	576	6783
FBgn0013680	'mt:ND2	814	2	653	1199	47	61
FBgn0013681	'mt:ND3	9	0	0	0	0	87
FBgn0013683	'mt:ND4L	51	0	0	0	0	0
FBgn0013684	'mt:ND5	17696	4764	15431	7834	369	6433
FBgn0013685	'mt:ND6	1005	0	3	0	11	0
FBgn0013686	'mt:lrRNA	50314	7748	8357	4224	7065	4608
FBgn0013687	'mt:ori	8	0	1	2	0	0
FBgn0013688	'mt:srRNA	22666	613	7932	1686	2700	853
FBgn0013689	'mt:tRNA:Ala-TGC	0	0	0	0	0	0
FBgn0013690	'mt:tRNA:Cys-GCA	0	0	0	0	0	0
FBgn0013691	'mt:tRNA:Asp-GTC	0	0	0	0	0	0
FBgn0013692	'mt:tRNA:Glu-TTC	0	0	0	0	0	0
FBgn0013693	'mt:tRNA:Phe-GAA	0	0	0	0	0	0
FBgn0013694	'mt:tRNA:Gly-TCC	0	0	0	0	0	0
FBgn0013695	'mt:tRNA:His-GTG	0	0	0	0	0	0
FBgn0013696	'mt:tRNA:Ile-GAT	0	0	0	0	0	0
FBgn0013697	'mt:tRNA:Lys-CTT	0	0	0	0	0	0
FBgn0013698	'mt:tRNA:Leu-TAG	0	0	0	0	0	0
FBgn0013699	'mt:tRNA:Leu-TAA	0	0	0	0	0	0
FBgn0013700	'mt:tRNA:Met-CAT	0	0	0	0	0	0
FBgn0013701	'mt:tRNA:Asn-GTT	0	0	0	0	0	0
FBgn0013702	'mt:tRNA:Pro-TGG	0	0	0	0	0	0
FBgn0013703	'mt:tRNA:Gln-TTG	0	0	0	0	0	0
FBgn0013704	'mt:tRNA:Arg-TCG	0	0	0	0	0	0
FBgn0013705	'mt:tRNA:Ser-GCT	0	0	0	0	0	0
FBgn0013706	'mt:tRNA:Ser-TGA	0	0	0	0	0	0
FBgn0013707	'mt:tRNA:Thr-TGT	0	0	0	0	0	0
FBgn0013708	'mt:tRNA:Val-TAC	0	0	0	0	0	0
FBgn0013709	'mt:tRNA:Trp-TCA	0	0	0	1	0	0
FBgn0013710	'mt:tRNA:Tyr-GTA	0	0	0	0	0	0
FBgn0013717	'not	94	0	0	0	0	0
FBgn0013718	'nuf	0	19	0	3	3127	0
FBgn0013720	'pck	0	0	0	35	165	0
FBgn0013725	'phyl	725	2779	135	873	0	2984
FBgn0013726	'pnut	831	0	2903	456	731	200
FBgn0013732	'sced	6	0	1396	0	0	530
FBgn0013733	'shot	30592	18576	25051	22974	6751	16344
FBgn0013746	'alien	1488	0	0	1	0	0
FBgn0013749	'Arf102F	712	2316	171	2	0	0
FBgn0013750	'Arf51F	966	4476	86	0	0	0
FBgn0013751	'Awh	632	0	0	0	0	0
FBgn0013753	'Bgb	0	309	0	733	0	0
FBgn0013755	'Bro	0	0	0	0	0	0
FBgn0013756	'Mtor	993	185	1045	2963	2717	1831
FBgn0013759	'CASK	2661	4829	4786	8341	6760	352
FBgn0013762	'Cdk5	65	0	0	506	0	0
FBgn0013763	'Idgf6	0	0	0	3	0	0
FBgn0013764	'Chi	2	0	0	0	0	0
FBgn0013765	'cnn	5544	762	3240	0	520	1346
FBgn0013767	'Crz	0	0	0	0	0	0
FBgn0013770	'Cp1	331	0	0	1177	644	186
FBgn0013771	'Cyp6a9	0	0	0	0	0	0
FBgn0013772	'Cyp6a8	0	0	0	0	0	0
FBgn0013773	'Cyp6a22	0	0	0	0	0	0
FBgn0013799	'Deaf1	1099	3382	3	561	0	1565
FBgn0013810	'Dhc36C	0	0	0	0	0	0
FBgn0013811	'Dhc62B	0	0	187	29	465	0
FBgn0013812	'Dhc93AB	0	0	0	0	0	0
FBgn0013813	'Dhc98D	2	0	0	0	2266	0
FBgn0013949	'Elal	0	1	0	0	0	0
FBgn0013953	'Esp	0	0	0	0	0	0
FBgn0013954	'FK506-bp2	466	129	929	825	6	22
FBgn0013972	'Gycalpha99B	62	2274	155	391	108	195
FBgn0013973	'Gycbeta100B	1770	3242	800	2776	5770	4086
FBgn0013981	'His4r	1022	0	52	12	465	2030
FBgn0013983	'imd	0	0	0	0	0	0
FBgn0013987	'MAPk-Ak2	12	457	587	1447	0	0
FBgn0013995	'Calx	176	2627	1678	2573	1541	1212
FBgn0013997	'Nrx-IV	538	1104	262	509	207	0
FBgn0014000	'Hf	0	0	0	0	0	0
FBgn0014002	'Pdi	3711	3996	2198	2606	811	3509
FBgn0014006	'Ask1	939	0	0	446	0	0
FBgn0014007	'Ptp69D	2301	1004	1644	650	2572	0
FBgn0014009	'Rab2	402	718	992	1569	0	34
FBgn0014010	'Rab5	3716	2219	2364	778	67	5773
FBgn0014011	'Rac2	0	0	0	0	0	0
FBgn0014018	'Rel	0	1763	188	0	0	0
FBgn0014019	'Rh5	0	0	0	0	0	0
FBgn0014020	'Rho1	965	4179	4348	3258	4586	8614
FBgn0014022	'Rlb1	0	0	0	0	0	0
FBgn0014023	'mRpL47	766	1	0	815	0	0
FBgn0014024	'Rnp4F	746	42	0	209	0	0
FBgn0014026	'RpL7A	1403	619	2907	3678	4	9
FBgn0014028	'SdhB	0	0	0	0	0	0
FBgn0014029	'Sep2	499	0	156	663	0	0
FBgn0014031	'Spat	0	0	0	0	0	0
FBgn0014032	'Sptr	15	0	0	9	2	2184
FBgn0014033	'Sr-CI	0	10	0	252	0	0
FBgn0014037	'Su(Tpl)	1974	3538	3191	1383	214	590
FBgn0014073	'Tie	0	0	0	0	0	0
FBgn0014075	'Ugt	1213	1285	91	1726	1797	0
FBgn0014076	'Vm32E	0	0	0	0	0	0
FBgn0014092	'CG4278	0	0	0	0	0	0
FBgn0014127	'barr	0	0	0	0	0	2
FBgn0014133	'bif	139	943	2053	1149	0	4660
FBgn0014135	'bnl	0	0	0	0	0	0
FBgn0014141	'cher	0	0	0	292	0	0
FBgn0014143	'croc	0	0	0	0	0	0
FBgn0014163	'fax	27662	14945	30353	26385	21697	16696
FBgn0014179	'gcm	0	0	0	0	0	0
FBgn0014184	'Oda	767	1052	4907	2480	163	1010
FBgn0014189	'Hel25E	13	357	0	664	0	46
FBgn0014269	'prod	4	0	0	0	0	0
FBgn0014340	'mof	2	1	0	0	0	169
FBgn0014342	'mia	0	0	0	0	0	0
FBgn0014343	'mirr	0	0	0	0	0	0
FBgn0014366	'noi	0	427	0	0	0	0
FBgn0014368	'nol	0	0	5	0	0	0
FBgn0014380	'RhoL	0	0	0	0	0	0
FBgn0014388	'sty	51	2679	66	3311	32	79
FBgn0014391	'sun	71	0	0	526	0	0
FBgn0014395	'tilB	0	0	0	0	0	0
FBgn0014396	'tim	0	0	0	0	0	0
FBgn0014411	'Vps26	0	1838	0	0	425	0
FBgn0014417	'CG13397	0	0	75	0	0	0
FBgn0014427	'CG11899	0	0	206	0	0	0
FBgn0014454	'Acp1	0	0	0	1	0	0
FBgn0014455	'Ahcy	47	558	292	0	0	0
FBgn0014464	'Cp7Fa	0	0	0	0	0	0
FBgn0014465	'Cp7Fb	0	0	0	0	0	0
FBgn0014466	'Cp7Fc	0	0	0	0	0	0
FBgn0014469	'Cyp4e2	0	0	0	0	0	0
FBgn0014848	'Eig71Eh	0	0	0	0	0	0
FBgn0014849	'Eig71Ei	0	0	0	0	0	0
FBgn0014850	'Eig71Ej	0	0	0	0	0	0
FBgn0014851	'Eig71Ek	0	0	0	0	0	0
FBgn0014857	'His3.3A	28	0	2	18	0	0
FBgn0014859	'Hr38	3011	5060	14588	3822	9164	5802
FBgn0014861	'Mcm2	0	0	0	0	0	0
FBgn0014863	'Mlp84B	0	0	0	0	0	0
FBgn0014865	'Mtk	0	0	0	0	0	0
FBgn0014868	'Ost48	2068	0	0	24	674	0
FBgn0014869	'Pglym78	123	444	345	985	41	2948
FBgn0014870	'Psi	815	439	913	103	4	1887
FBgn0014877	'Roe1	2	0	0	37	2310	0
FBgn0014879	'Set	588	0	6	2	20	0
FBgn0014903	'CG14630	0	0	0	0	0	0
FBgn0014906	'Hydr2	2	0	213	2038	2548	1591
FBgn0014930	'CG2846	0	0	0	0	0	0
FBgn0014931	'CG2678	0	0	0	0	0	0
FBgn0014949	'btn	0	0	0	0	289	0
FBgn0015000	'betaggt-I	646	16	0	0	0	60
FBgn0015001	'iotaTry	0	0	0	0	0	0
FBgn0015008	'Actn3	0	0	0	0	0	0
FBgn0015010	'Ag5r	0	0	0	0	0	0
FBgn0015011	'AhcyL2	0	0	0	0	0	0
FBgn0015019	'CCT3	0	1471	185	12	10	24
FBgn0015024	'CkIalpha	2516	1658	2911	2858	7095	3
FBgn0015025	'CkIIalpha-i1	0	0	0	0	0	0
FBgn0015031	'cype	868	2	1	2	7	0
FBgn0015032	'Cyp4c3	0	0	0	0	0	0
FBgn0015033	'Cyp4d8	0	0	0	0	0	0
FBgn0015034	'Cyp4e1	0	0	0	0	0	0
FBgn0015035	'Cyp4e3	0	0	0	0	0	0
FBgn0015036	'Cyp4ae1	0	0	0	0	0	0
FBgn0015037	'Cyp4p1	0	0	0	0	0	0
FBgn0015038	'Cyp9b1	0	0	0	0	0	0
FBgn0015039	'Cyp9b2	0	0	0	0	0	0
FBgn0015040	'Cyp9c1	222	0	0	0	0	0
FBgn0015075	'Ddx1	0	0	120	844	0	0
FBgn0015218	'eIF4E1	375	4333	842	674	376	10152
FBgn0015221	'Fer2LCH	664	2097	616	3267	303	84
FBgn0015222	'Fer1HCH	2051	1406	271	276	0	175
FBgn0015229	'glec	366	1005	342	145	1	1693
FBgn0015230	'Glut3	0	0	0	0	0	0
FBgn0015239	'Hr78	1190	8	0	0	0	0
FBgn0015240	'Hr96	390	13	0	0	6	0
FBgn0015245	'Hsp60A	1185	555	2953	1246	317	0
FBgn0015247	'Diap2	0	0	1100	1098	0	1
FBgn0015268	'Nap1	62	0	12	284	0	181
FBgn0015269	'Nf1	12512	3055	2125	4849	2465	18651
FBgn0015270	'Orc2	0	0	0	0	0	0
FBgn0015271	'Orc5	0	0	0	0	0	0
FBgn0015277	'Pi3K59F	4	0	134	0	0	0
FBgn0015278	'Pi3K68D	2685	53	1872	1474	142	145
FBgn0015279	'Pi3K92E	2730	3190	86	233	338	6
FBgn0015282	'Rpt2	0	120	7	187	1944	1
FBgn0015283	'Rpn10	124	0	36	251	0	0
FBgn0015286	'Rala	147	1185	26	24	0	4
FBgn0015288	'RpL22	0	0	0	4	0	0
FBgn0015295	'Shark	0	0	0	0	0	0
FBgn0015296	'Shc	0	0	0	0	0	0
FBgn0015298	'Srp19	0	0	0	0	0	0
FBgn0015299	'Ssb-c31a	0	0	0	169	0	0
FBgn0015300	'Ssl	0	0	0	0	0	0
FBgn0015316	'Try29F	0	0	0	0	0	0
FBgn0015320	'Ubc2	2531	0	0	0	0	0
FBgn0015321	'Ubc4	831	0	1369	57	613	0
FBgn0015331	'abs	8	0	0	35	0	410
FBgn0015336	'CG15865	0	0	0	0	0	0
FBgn0015338	'CG5861	0	0	0	0	0	0
FBgn0015351	'CG14906	0	0	0	0	0	0
FBgn0015359	'CG2034	1295	1344	0	0	0	0
FBgn0015360	'oxt	6	0	0	0	0	0
FBgn0015371	'chn	1668	9528	2037	780	40	5082
FBgn0015372	'RabX1	0	1931	0	0	0	0
FBgn0015376	'cutlet	0	0	0	0	0	0
FBgn0015379	'dod	0	127	0	0	0	0
FBgn0015380	'drl	983	30	380	702	1609	11
FBgn0015381	'dsf	0	0	0	0	0	0
FBgn0015391	'glu	0	402	3	0	0	0
FBgn0015393	'hoip	0	0	0	144	0	0
FBgn0015396	'jumu	400	0	486	128	2	0
FBgn0015399	'kek1	927	5573	2814	1820	201	160
FBgn0015400	'kek2	1160	4875	1427	1642	2421	2262
FBgn0015402	'ksr	36	42	272	31	236	19
FBgn0015477	'Rme-8	265	0	194	1170	4299	2
FBgn0015509	'Cul1	3715	1374	2900	275	10973	543
FBgn0015513	'mbc	0	0	3043	2	45	926
FBgn0015519	'nAChRalpha3	5040	3428	3356	3421	7	2684
FBgn0015520	'nonA-l	603	0	0	275	0	691
FBgn0015521	'RpS21	1	5	20	106	1020	0
FBgn0015522	'olf186-M	0	0	0	0	0	0
FBgn0015524	'otp	235	837	0	668	0	14138
FBgn0015527	'peng	0	0	18	73	0	0
FBgn0015543	'snoRNA:Me28S-A1322	0	0	0	0	220	0
FBgn0015544	'spag	0	0	123	451	0	0
FBgn0015546	'spel1	0	0	0	389	0	0
FBgn0015550	'tap	0	0	0	0	0	0
FBgn0015553	'tos	0	0	0	0	0	0
FBgn0015558	'tty	1264	738	2211	1414	5526	559
FBgn0015561	'unpg	0	0	0	0	0	0
FBgn0015568	'alpha-Est1	0	0	0	0	0	0
FBgn0015569	'alpha-Est10	0	0	0	324	0	0
FBgn0015570	'alpha-Est2	0	0	0	0	0	0
FBgn0015571	'alpha-Est3	0	0	0	0	0	0
FBgn0015572	'alpha-Est4	0	0	0	0	0	0
FBgn0015574	'alpha-Est6	0	0	0	0	0	0
FBgn0015575	'alpha-Est7	0	0	0	0	0	0
FBgn0015576	'alpha-Est8	0	0	0	0	0	0
FBgn0015577	'alpha-Est9	61	0	1329	1547	0	321
FBgn0015582	'dare	0	0	406	0	0	0
FBgn0015583	'Acp29AB	0	0	0	0	0	0
FBgn0015584	'Acp53Ea	2	0	0	0	0	0
FBgn0015585	'Acp63F	0	0	0	0	0	0
FBgn0015586	'Acp76A	0	0	0	0	0	0
FBgn0015589	'Apc	760	1981	3639	1842	8837	3477
FBgn0015591	'AstA	0	0	0	0	0	0
FBgn0015600	'toc	9132	3349	9210	1072	5534	3257
FBgn0015602	'BEAF-32	265	0	0	149	0	0
FBgn0015609	'CadN	20238	19450	22427	20065	19073	7244
FBgn0015614	'CanB2	1069	0	0	172	5002	1
FBgn0015615	'SMC3	799	0	0	590	0	0
FBgn0015618	'Cdk8	0	0	0	0	0	0
FBgn0015621	'Clp	0	0	0	0	0	0
FBgn0015622	'Cnx99A	1305	744	394	3143	6	58
FBgn0015623	'Cpr	628	0	0	0	0	0
FBgn0015625	'CycB3	613	1	0	0	0	0
FBgn0015663	'Dot	0	0	0	0	0	0
FBgn0015664	'Dref	1286	3716	273	135	0	0
FBgn0015714	'Cyp6a17	0	0	0	0	0	0
FBgn0015721	'ktub	361	0	63	567	0	0
FBgn0015737	'Hmu	920	2118	1770	1661	2455	3060
FBgn0015754	'Lis-1	6620	7606	3484	4074	2339	387
FBgn0015756	'RpL9	991	244	139	364	0	364
FBgn0015765	'p38a	0	0	0	0	0	0
FBgn0015766	'Msr-110	0	0	0	0	0	0
FBgn0015770	'MstProx	0	0	0	0	0	0
FBgn0015772	'Nak	167	0	781	510	654	505
FBgn0015773	'NetA	0	0	0	0	0	0
FBgn0015774	'NetB	4455	5012	5896	2786	21525	438
FBgn0015776	'nrv1	518	0	0	61	0	1770
FBgn0015777	'nrv2	1187	3	728	3824	0	0
FBgn0015778	'rin	3443	752	2411	11097	5887	8954
FBgn0015781	'P5cr	0	3	0	0	0	0
FBgn0015789	'Rab10	321	138	2236	1606	7292	5612
FBgn0015790	'Rab11	632	2286	11	1248	7	862
FBgn0015791	'Rab14	495	141	236	525	0	2561
FBgn0015793	'Rab19	0	0	0	0	0	0
FBgn0015794	'Rab18	129	0	590	0	0	0
FBgn0015795	'Rab7	92	530	18	1492	2081	0
FBgn0015797	'Rab6	2588	363	1836	1522	0	2290
FBgn0015799	'Rbf	0	0	0	0	1098	0
FBgn0015801	'Reg-5	0	0	0	0	0	0
FBgn0015803	'RtGEF	7	6715	684	794	0	17
FBgn0015805	'HDAC1	25	14	3319	0	0	1175
FBgn0015808	'ScpX	0	0	98	0	0	0
FBgn0015818	'Spx	0	0	381	0	0	0
FBgn0015828	'TfIIEalpha	0	0	0	0	0	0
FBgn0015829	'TfIIEbeta	0	0	0	1480	0	0
FBgn0015831	'Rtnl2	0	0	0	0	0	0
FBgn0015834	'eIF3i	393	0	0	393	48	1
FBgn0015838	'Vang	775	1764	471	802	57	2645
FBgn0015872	'Drip	8	113	0	190	0	0
FBgn0015903	'apt	257	3	0	317	0	0
FBgn0015904	'ara	0	0	0	0	0	0
FBgn0015905	'ast	0	0	0	0	0	0
FBgn0015919	'caup	0	0	0	0	0	0
FBgn0015924	'crq	1525	0	0	0	1	0
FBgn0015925	'csul	586	26	0	0	557	0
FBgn0015926	'dah	0	0	0	0	12	0
FBgn0015929	'dpa	0	0	0	12	0	0
FBgn0015946	'grim	0	0	0	0	0	0
FBgn0015949	'hrg	2078	54	1116	2857	2335	3478
FBgn0016013	'Faa	0	0	0	0	0	0
FBgn0016031	'lama	0	0	0	0	0	0
FBgn0016032	'lbm	62	0	0	44	0	0
FBgn0016034	'mael	0	0	0	0	0	0
FBgn0016036	'mei-P22	0	0	0	0	0	0
FBgn0016038	'Vsp37A	0	0	942	1006	0	0
FBgn0016041	'Tom40	141	262	1421	824	0	1
FBgn0016047	'nompA	0	0	0	0	0	0
FBgn0016053	'pgc	0	0	0	0	0	0
FBgn0016054	'phr6-4	0	0	0	0	0	0
FBgn0016059	'Sema1b	76	0	0	615	0	198
FBgn0016061	'side	2991	2914	2283	2465	1264	2417
FBgn0016070	'smg	0	389	111	142	1	2
FBgn0016075	'vkg	0	0	0	0	0	0
FBgn0016076	'vri	4868	0	0	23	0	0
FBgn0016078	'wun	23	86	0	2647	0	0
FBgn0016080	'xmas-1	0	188	0	442	0	0
FBgn0016081	'fry	1535	0	2433	382	1461	0
FBgn0016119	'ATPsynCF6	316	2598	0	16	264	82
FBgn0016120	'ATPsynD	1047	7	1794	145	0	1056
FBgn0016122	'Acer	46	0	190	0	0	227
FBgn0016123	'Alp4	0	0	0	0	0	0
FBgn0016126	'CaMKI	7149	19	1246	4564	2167	6349
FBgn0016131	'Cdk4	0	0	0	0	0	0
FBgn0016641	'PTP-ER	161	0	0	0	294	235
FBgn0016650	'Lgr1	0	0	0	0	0	0
FBgn0016660	'H15	0	0	0	0	0	0
FBgn0016672	'Ipp	241	78	350	715	0	0
FBgn0016675	'Lectin-galC1	0	0	0	0	0	0
FBgn0016684	'NaPi-T	0	0	0	128	2	0
FBgn0016685	'Nlp	38	12	587	2116	5468	180
FBgn0016687	'Nurf-38	0	319	0	2446	0	3818
FBgn0016691	'ATPsynO	21	27	0	431	0	0
FBgn0016693	'Past1	319	0	184	18	0	9
FBgn0016694	'Pdp1	58	2664	1337	1764	251	34
FBgn0016696	'Pitslre	1264	134	1994	1465	5887	0
FBgn0016697	'Prosalpha5	0	0	0	22	0	0
FBgn0016698	'Ptpa	0	0	0	0	0	0
FBgn0016701	'Rab4	17	123	176	882	0	0
FBgn0016715	'Reg-2	0	0	0	0	0	0
FBgn0016726	'RpL29	1689	0	0	1098	314	151
FBgn0016754	'sba	480	7	610	461	0	0
FBgn0016756	'Usp47	2621	1511	1370	1350	597	57
FBgn0016762	'angel	0	0	0	2	0	0
FBgn0016794	'dos	0	0	705	0	306	0
FBgn0016797	'fz2	4022	1768	1694	1120	568	9
FBgn0016917	'Stat92E	1736	4234	1141	3935	7905	877
FBgn0016919	'nompB	0	0	0	0	0	0
FBgn0016920	'nompC	0	0	0	0	0	0
FBgn0016926	'Pino	461	9	34	0	0	0
FBgn0016930	'Dyrk2	244	8583	3571	8648	2813	1073
FBgn0016970	'l(2)k10201	0	0	0	0	0	0
FBgn0016974	'swaPsi	0	0	0	0	0	0
FBgn0016975	'stnB	0	0	0	0	0	0
FBgn0016976	'stnA	0	0	0	0	0	0
FBgn0016977	'spen	23477	4107	29293	33299	14374	16247
FBgn0016978	'snRNP-U1-70K	3	0	0	0	0	3
FBgn0016983	'smid	1273	0	1853	2745	0	0
FBgn0016984	'sktl	0	0	0	0	0	0
FBgn0017414	'cag	0	0	0	0	0	0
FBgn0017418	'ari-1	325	818	1140	915	0	0
FBgn0017424	'CR11538	0	0	0	0	0	0
FBgn0017429	'CG5989	329	0	0	0	0	0
FBgn0017430	'Nelf-E	0	0	0	0	0	0
FBgn0017448	'CG2187	0	0	0	0	0	0
FBgn0017456	'Ubc84D	0	0	0	0	2115	0
FBgn0017457	'U2af38	9	0	1755	0	0	0
FBgn0017482	'T3dh	89	0	0	0	0	0
FBgn0017545	'RpS3A	7579	1821	2458	4496	0	21
FBgn0017550	'Rga	1002	689	10	5	10	2
FBgn0017551	'Rca1	0	136	0	0	0	0
FBgn0017556	'Prosalpha4T2	0	0	0	0	0	832
FBgn0017558	'Pdk	0	1742	98	844	0	43
FBgn0017561	'Ork1	0	0	0	0	0	0
FBgn0017566	'ND-75	145	14	0	54	0	32
FBgn0017567	'ND-23	0	0	0	90	0	0
FBgn0017572	'Mo25	1633	367	951	164	677	450
FBgn0017577	'Mcm5	0	0	0	0	0	0
FBgn0017578	'Max	0	0	0	144	0	0
FBgn0017579	'RpL14	129	71	55	1223	13	0
FBgn0017581	'Lk6	12547	655	9280	13428	1255	2478
FBgn0017590	'klg	3330	2646	1628	1353	360	0
FBgn0019624	'COX5A	4	168	2623	1210	91	2845
FBgn0019637	'Atu	0	0	0	183	3	0
FBgn0019643	'Dat	0	0	0	0	0	0
FBgn0019644	'ATPsynB	93	0	155	0	0	0
FBgn0019650	'toy	2313	1	1241	3955	2877	6797
FBgn0019660	'roX2	0	0	0	0	0	0
FBgn0019661	'roX1	18667	3371	19390	16344	21688	8414
FBgn0019662	'qm	353	183	1041	313	2141	3
FBgn0019686	'lok	215	0	0	0	0	0
FBgn0019809	'gcm2	0	0	0	0	0	0
FBgn0019828	'dj	0	0	0	0	1	0
FBgn0019830	'colt	0	14	0	0	0	0
FBgn0019890	'Smg5	2354	0	1491	963	484	0
FBgn0019925	'Surf4	1469	1269	1999	415	0	0
FBgn0019928	'Ser8	0	0	0	0	0	0
FBgn0019929	'Ser7	0	0	0	0	0	0
FBgn0019932	'SamDC	434	0	0	0	0	0
FBgn0019936	'RpS20	569	90	0	595	2	0
FBgn0019938	'RpI1	2540	86	1156	0	0	3194
FBgn0019940	'Rh6	0	0	0	0	0	0
FBgn0019949	'Cdk9	0	977	0	0	0	0
FBgn0019952	'Orct	447	0	0	0	0	0
FBgn0019957	'ND-42	990	0	0	0	0	2
FBgn0019960	'Mitofilin	509	268	18	600	0	0
FBgn0019968	'Khc-73	2334	1597	5264	12444	9062	10069
FBgn0019972	'Drice	0	0	0	15	0	0
FBgn0019982	'Gs1l	0	0	0	0	1144	0
FBgn0019985	'mGluR	1199	0	0	0	0	0
FBgn0019990	'Gcn2	1065	0	617	884	0	648
FBgn0020018	'Ppox	0	0	0	0	0	0
FBgn0020224	'Cbl	35	1285	27	1099	389	0
FBgn0020235	'ATPsyngamma	14	0	0	0	1	1123
FBgn0020236	'ATPCL	267	551	188	3382	54	384
FBgn0020238	'14-3-3epsilon	34651	17515	24918	29679	11851	33309
FBgn0020248	'stet	0	0	0	6	0	0
FBgn0020249	'stck	0	0	539	125	0	0
FBgn0020251	'sfl	1106	3197	4876	2378	323	0
FBgn0020255	'Ran	1072	1208	3083	3753	857	0
FBgn0020257	'Ppa	1095	12	76	1086	1601	0
FBgn0020258	'ppk	0	0	0	0	0	0
FBgn0020261	'pcm	0	0	405	23	136	0
FBgn0020269	'mspo	0	198	115	1125	0	95
FBgn0020270	'mre11	0	0	0	113	0	0
FBgn0020272	'mst	0	0	0	302	0	0
FBgn0020277	'lush	0	0	0	0	0	0
FBgn0020278	'loco	63	8	0	0	0	0
FBgn0020279	'lig	2933	3181	3030	5333	30	519
FBgn0020280	'laf	0	0	0	0	0	0
FBgn0020294	'ko	0	0	0	0	0	0
FBgn0020299	'stumps	0	0	0	0	0	0
FBgn0020300	'geko	0	0	0	0	0	0
FBgn0020304	'drongo	616	842	1518	2	7	819
FBgn0020305	'dbe	0	0	0	0	0	0
FBgn0020306	'dom	1495	1464	1400	3322	573	9412
FBgn0020307	'dve	3475	5197	2436	3392	1088	1141
FBgn0020309	'crol	1946	1040	3653	496	74	1576
FBgn0020312	'CG4050	356	0	1	989	0	0
FBgn0020369	'Rpt6	0	15	51	200	0	0
FBgn0020370	'TppII	2	4009	1192	84	0	0
FBgn0020371	'Tim17b2	0	0	0	0	0	0
FBgn0020372	'TM4SF	1	2803	85	1308	0	1236
FBgn0020376	'Sr-CIII	0	0	0	0	0	0
FBgn0020377	'Sr-CII	0	0	0	0	0	0
FBgn0020378	'Sp1	0	0	0	0	0	0
FBgn0020379	'Rfx	623	0	0	435	0	0
FBgn0020381	'Dredd	0	0	0	0	0	0
FBgn0020385	'pug	0	0	0	0	0	0
FBgn0020386	'Pdk1	2475	642	3801	2185	3421	4743
FBgn0020388	'Gcn5	0	0	0	63	0	0
FBgn0020389	'Papss	0	0	0	266	1	13
FBgn0020391	'Nrk	0	0	6	771	44	0
FBgn0020392	'Nmt	1323	834	260	1919	0	4045
FBgn0020399	'Mst89B	0	0	0	0	0	0
FBgn0020407	'asun	0	0	0	0	0	0
FBgn0020412	'JIL-1	0	476	74	222	0	711
FBgn0020414	'Idgf3	0	0	0	0	0	0
FBgn0020415	'Idgf2	0	0	0	0	0	0
FBgn0020416	'Idgf1	0	0	0	0	0	0
FBgn0020429	'GluRIIB	0	0	0	0	0	0
FBgn0020440	'Fak	2469	396	6941	4337	1597	5005
FBgn0020443	'eRF3	2528	1294	87	1480	1	10965
FBgn0020445	'E23	0	0	0	0	0	0
FBgn0020493	'Dad	2700	415	0	3829	662	2318
FBgn0020496	'CtBP	3389	174	3881	3378	75	1191
FBgn0020497	'emb	147	0	2444	6240	9	6647
FBgn0020503	'CLIP-190	5092	8940	4548	1642	20	342
FBgn0020506	'Amyrel	0	0	0	0	0	0
FBgn0020508	'Ag5r2	0	0	0	0	0	0
FBgn0020509	'Acp62F	0	0	0	0	0	0
FBgn0020510	'Abi	444	700	6	17	0	2
FBgn0020513	'ade5	205	0	0	28	0	0
FBgn0020518	'snoRNA:Me28S-G764	0	0	0	0	0	0
FBgn0020521	'pio	0	0	0	0	0	0
FBgn0020545	'kraken	502	0	0	0	0	0
FBgn0020546	'iab-4	0	0	0	0	0	0
FBgn0020556	'bxd	0	0	0	0	0	0
FBgn0020616	'SA	3	0	0	0	0	1372
FBgn0020617	'Rx	0	0	0	0	0	0
FBgn0020618	'Rack1	459	12	1645	4273	415	261
FBgn0020620	'RN-tre	1453	4	362	1272	0	905
FBgn0020621	'Pkn	1270	3100	0	662	0	61
FBgn0020622	'Pi3K21B	617	301	2018	356	13	0
FBgn0020626	'Osbp	646	0	286	1327	89	6
FBgn0020633	'Mcm7	0	0	0	0	0	0
FBgn0020637	'Lcp65Ag2	0	0	0	0	0	0
FBgn0020638	'Lcp65Ag1	0	0	0	0	0	0
FBgn0020639	'Lcp65Af	0	0	0	0	0	0
FBgn0020640	'Lcp65Ae	0	0	0	0	0	0
FBgn0020641	'Lcp65Ad	0	0	289	0	0	0
FBgn0020642	'Lcp65Ac	0	0	0	0	0	0
FBgn0020643	'Lcp65Ab2	0	0	0	0	0	0
FBgn0020644	'Lcp65Ab1	0	0	0	0	0	0
FBgn0020645	'Lcp65Aa	0	0	0	0	0	0
FBgn0020646	'Lcp65APsi	0	0	0	0	0	0
FBgn0020647	'KrT95D	260	0	3749	541	2103	58
FBgn0020653	'Trxr-1	0	5310	1557	888	0	0
FBgn0020655	'ArfGAP1	7	0	0	0	0	11
FBgn0020660	'eIF4B	0	0	1	0	0	1
FBgn0020762	'Atet	0	2118	75	687	123	0
FBgn0020764	'Alas	0	0	2	0	0	0
FBgn0020765	'Acp65Aa	0	0	0	0	0	0
FBgn0020767	'Spred	1763	3749	1565	1312	2859	6059
FBgn0020880	'CG7179	0	0	0	0	0	0
FBgn0020887	'Su(z)12	0	277	0	667	0	6
FBgn0020906	'Jon25Bi	0	0	0	2	0	0
FBgn0020907	'Scp2	0	0	0	0	0	0
FBgn0020908	'Scp1	0	0	0	0	0	0
FBgn0020909	'Rtc1	0	0	0	0	0	2699
FBgn0020910	'RpL3	2845	1212	1785	2999	376	2664
FBgn0020912	'Ptx1	0	106	0	41	0	0
FBgn0020930	'Dgkepsilon	0	3051	125	0	0	0
FBgn0021738	'Crg-1	0	0	0	0	0	0
FBgn0021742	'C901	0	0	0	15	0	0
FBgn0021750	'SerRS-m	346	0	10	0	5004	0
FBgn0021760	'chb	1668	160	3974	3013	4143	3790
FBgn0021761	'Nup154	554	0	0	0	0	1222
FBgn0021764	'sdk	35	889	0	0	0	0
FBgn0021765	'scu	0	0	0	0	0	0
FBgn0021767	'org-1	0	0	0	0	0	0
FBgn0021768	'nudC	900	1	1	0	78	0
FBgn0021776	'mira	0	0	0	0	0	0
FBgn0021795	'Tapdelta	905	53	0	23	0	0
FBgn0021796	'Tor	382	0	1550	801	1081	3
FBgn0021800	'Reph	4781	0	2097	718	5593	1414
FBgn0021814	'Vps28	0	0	0	0	0	0
FBgn0021818	'cnk	0	400	318	291	0	0
FBgn0021825	'DCTN2-p50	0	0	1073	0	0	0
FBgn0021847	'l(2)k14710	169	0	0	0	0	0
FBgn0021856	'l(2)k14505	0	0	0	0	0	0
FBgn0021872	'Xbp1	145	167	1598	447	3	650
FBgn0021874	'Nle	0	0	0	0	0	0
FBgn0021875	'Zfrp8	51	0	0	45	0	0
FBgn0021895	'ytr	99	3966	1417	1270	9	284
FBgn0021906	'RFeSP	0	0	0	7	0	0
FBgn0021944	'Coprox	0	0	0	0	0	0
FBgn0021967	'ND-PDSW	128	0	0	0	0	0
FBgn0021979	'l(2)k09913	180	159	1041	572	0	0
FBgn0021995	'Rs1	0	0	0	0	694	0
FBgn0022023	'eIF3h	49	206	1117	180	0	0
FBgn0022027	'Vps25	0	0	0	0	0	0
FBgn0022029	'l(2)k01209	1525	0	0	0	1	0
FBgn0022069	'Nnp-1	0	1019	29	0	0	0
FBgn0022097	'Vha36-1	0	833	0	809	2066	1142
FBgn0022153	'l(2)k05819	149	0	0	367	23	105
FBgn0022160	'Gpo-1	0	0	0	363	0	12
[truncated: 15,738 more rows]

## Sheet: Normalized Gene Counts
	'Symbol	1_SA_KD	2_control	3_SA_KD	4_control	5_SA_KD	6_control
FBgn0000003	'7SLRNA:CR32864	63.7906	54.1657	94.9786	25.7219	32.1782	32.9925
FBgn0000008	'a	0	0	1603.86	727.286	0	2.06203
FBgn0000014	'abd-A	0	0	0	0	0	0
FBgn0000015	'Abd-B	0	0	456.032	0	0	0
FBgn0000017	'Abl	926.558	3395.85	1102.69	2529.74	2055.62	6617.06
FBgn0000018	'abo	0	0	0	85.5252	0	0
FBgn0000022	'ac	0	0	0	0	0	0
FBgn0000024	'Ace	2536.47	406.795	884.446	3147.71	4597.7	6203.62
FBgn0000028	'acj6	0	0	0	0	0	0
FBgn0000032	'Acph-1	53.4246	0	0	0	0	0
FBgn0000036	'nAChRalpha1	5489.97	2563.47	3703.49	2631.99	2066.98	723.773
FBgn0000037	'mAChR-A	1933.65	3708.69	1637.54	2259.67	53.9458	827.906
FBgn0000038	'nAChRbeta1	1648.19	2446.3	5153.1	1509.23	1588.09	0
FBgn0000039	'nAChRalpha2	92.4963	0	0	79.7378	0	0
FBgn0000042	'Act5C	13593	18041.6	19890.3	18434.9	22253.1	29254.1
FBgn0000043	'Act42A	2681.6	2008.55	883.099	2848.7	0.946418	10125.6
FBgn0000044	'Act57B	3.18953	0	0	356.891	0	0
FBgn0000045	'Act79B	6.37906	0	0	0	0	0
FBgn0000046	'Act87E	0	0	0	0	0	0
FBgn0000047	'Act88F	0	0	0	0	0	0
FBgn0000052	'ade2	0	0	0	0	0	0
FBgn0000053	'ade3	0	0	0	0	0	0
FBgn0000055	'Adh	0	0	0	0	0	0
FBgn0000056	'Adhr	0	0	0	0	0	0
FBgn0000057	'adp	232.836	0	0	34.7245	0.946418	0
FBgn0000061	'al	0	0	0	0	0	0
FBgn0000063	'Mps1	0	0	0	138.898	0	0
FBgn0000064	'Ald	9608.45	9030.19	13160.3	17080.6	30379.1	7963.57
FBgn0000071	'Ama	0	0	0	979.36	0	0
FBgn0000075	'amd	0	0	0	0	0	0
FBgn0000077	'amx	0	0	0	0	0	0
FBgn0000078	'Amy-d	0	0	0	0	0	0
FBgn0000079	'Amy-p	0	0	0	0	0	0
FBgn0000083	'AnxB9	813.33	960.611	725.475	1406.34	0	3066.24
FBgn0000084	'AnxB10	0	0	0	0	0	0
FBgn0000092	'CG2650	0	0	0	0	0	0
FBgn0000094	'Anp	0	0	0	0	0	0
FBgn0000097	'aop	4.78429	0	227.006	1147.19	1808.6	7.21711
FBgn0000100	'RpLP0	1127.5	6676.75	2.69443	3981.1	315.157	6239.71
FBgn0000108	'Appl	15714.8	21817.7	16021.7	17126.9	29815	40405.5
FBgn0000109	'Aprt	0	0	0	0	0	0
FBgn0000114	'bru1	102.862	225.506	1216.53	1063.6	1870.12	48.4578
FBgn0000115	'Arl1	98.078	0	0	0	0	0
FBgn0000116	'Argk	3489.34	8418.89	3547.22	4226.74	2118.08	13101.1
FBgn0000117	'arm	2439.99	395.741	1321.62	1655.2	8488.42	11142.2
FBgn0000119	'arr	0	0	0	221.208	81.3919	1978.52
FBgn0000120	'Arr1	0	0	0	0	0	0
FBgn0000121	'Arr2	0	0	0	0	0	0
FBgn0000137	'ase	0	0	0	0	0	0
FBgn0000139	'ash2	0	0	0	0	0	0
FBgn0000140	'asp	3.18953	0	0.673607	0	4.73209	0
FBgn0000146	'aub	0	0	0	0	0	0
FBgn0000147	'aurA	293.437	0	0	0	0	2831.17
FBgn0000150	'awd	175.424	0	27.6179	45.6563	0	1.03102
FBgn0000152	'Axs	0	82.9066	0	80.3808	0	0
FBgn0000153	'b	0	0	0	0	0	0
FBgn0000157	'Dll	0	0	0	0	0	0
FBgn0000158	'bam	0	0	0	0	0	0
FBgn0000163	'baz	0	0	0	0	0	0
FBgn0000166	'bcd	0	0	0	0	0	0
FBgn0000173	'ben	173.032	24.3193	435.15	3622.28	5465.56	0
FBgn0000179	'bi	0	0	0	0	0	0
FBgn0000180	'bib	47.0455	0	0	0	0	3.09305
FBgn0000181	'bic	900.244	155.864	496.449	879.688	6323.96	4994.24
FBgn0000182	'BicC	0	0	0	0	0	0
FBgn0000183	'BicD	12.7581	700.837	1107.41	2032.03	5164.6	183.521
FBgn0000206	'boss	0	0	0	0	0	0
FBgn0000212	'brm	531.854	256.458	589.406	1057.81	0	3.09305
FBgn0000216	'Brd	0	0	0	0	0	0
FBgn0000221	'brn	0	0	0	0	0	0
FBgn0000227	'Bsg25A	0	0	0	0	0	0
FBgn0000228	'Bsg25D	313.371	1.10542	531.476	0	0	0
FBgn0000229	'bsk	2462.32	0	2396.02	128.609	0.946418	5239.62
FBgn0000233	'btd	0	0	0	0	0	0
FBgn0000239	'bur	27.111	1167.33	0	656.55	0	112.381
FBgn0000241	'bw	0	0	0	0	0	0
FBgn0000244	'by	0	0	57.9302	0	0	262.909
FBgn0000246	'c(3)G	0	0	0	0	0	0
FBgn0000247	'ca	13.5555	0	4.71525	372.967	0	995.962
FBgn0000250	'cact	822.898	0	0	953.638	55.8386	903.17
FBgn0000251	'cad	0	0	0	0	0	0
FBgn0000253	'Cam	59832.4	63615.9	37455.3	30204.5	44567.8	20780.1
FBgn0000256	'capu	0	0	0	0	0	0
FBgn0000257	'car	0	0	0	129.895	0	0
FBgn0000259	'CkIIbeta	6331.21	5730.5	2294.31	3177.29	360.585	1161.96
FBgn0000261	'Cat	0	0	177.159	293.229	0	0
FBgn0000273	'Pka-C1	3222.22	5685.18	5936.5	6085.15	7966.94	4052.92
FBgn0000274	'Pka-C2	0	0	0	0	0	0
FBgn0000276	'CecA1	0	0	0	0	0	0
FBgn0000277	'CecA2	0	0	0	0	0	0
FBgn0000278	'CecB	0	0	0	0	0	0
FBgn0000279	'CecC	0	0	0	0	0	0
FBgn0000280	'Cec-Psi1	0	0	0	0	0	0
FBgn0000281	'Cec2	0	0	0	0	0	0
FBgn0000283	'Cp190	2748.58	0	47.1525	617.325	0	5.15508
FBgn0000286	'Cf2	0	3.31626	559.768	118.964	1047.68	3.09305
FBgn0000287	'salr	957.656	1601.76	1751.38	701.564	0	2696.11
FBgn0000289	'cg	1074.87	3.31626	2021.5	1086.11	339.764	851.619
FBgn0000299	'Col4a1	0	0	0	154.974	0	0
FBgn0000303	'ChAT	0	0	0	0	0	0
FBgn0000307	'chif	1148.23	619.036	617.698	615.395	3945.62	209.296
FBgn0000308	'chic	19630.7	4787.58	10696.9	10605.1	14076.1	21436.9
FBgn0000316	'cin	1349.97	0	0	0	0	0
FBgn0000317	'ck	0	0	0	136.969	0	0
FBgn0000318	'cl	0	0	0	78.4517	0	0
FBgn0000319	'Chc	2619.4	229.928	770.607	1599.9	3466.73	724.804
FBgn0000320	'eya	0	0	0	0	0	0
FBgn0000326	'clt	0	0	0	0	0	0
FBgn0000330	'cm	0	0	0	0	0	233.01
FBgn0000337	'cn	0	0	0	0	0	0
FBgn0000339	'cni	128.378	0	0	0	4928.94	201.048
FBgn0000346	'comt	0	2628.69	3.36804	853.966	3015.29	1.03102
FBgn0000351	'cort	10.366	0	0	0	0	0
FBgn0000352	'cos	275.097	1050.15	1101.35	510.579	68.1421	156.714
FBgn0000355	'Cp15	0	0	0	0	0	0
FBgn0000356	'Cp16	0	0	0	0	0	0
FBgn0000357	'Cp18	0	0	0	0	0	0
FBgn0000358	'Cp19	0	0	0	0	0	0
FBgn0000359	'Cp36	0	0	0	0	0	0
FBgn0000360	'Cp38	0	0	0	0	0	0
FBgn0000370	'crc	583.684	0	3.36804	802.522	0	0
FBgn0000376	'crm	0	2146.73	37.722	0	0	1119.68
FBgn0000377	'crn	0	0	0	288.085	0	0
FBgn0000382	'csw	5291.43	3992.78	1773.61	5016.41	3774.31	2965.2
FBgn0000384	'cta	0	0	0	0	0	253.63
FBgn0000392	'cup	0	0	0	0	0	0
FBgn0000394	'cv	0	0	0	0	0	0
FBgn0000395	'cv-2	0	0	0	0	0	4314.8
FBgn0000404	'CycA	0	0	0	0	0	0
FBgn0000405	'CycB	0	0	0	0	0	0
FBgn0000406	'Cyt-b5-r	0	0	0	0	0	0
FBgn0000411	'D	0	1074.47	0	0	0	0
FBgn0000412	'D1	304.6	5597.85	5.38886	681.629	1.89284	10.3102
FBgn0000414	'Dab	1894.58	1.10542	1310.84	2759.96	1028.76	7117.1
FBgn0000416	'Sap-r	850.807	4065.74	846.724	2028.81	1080.81	926.884
FBgn0000422	'Ddc	1791.72	439.958	2342.81	425.697	2447.44	8208.95
FBgn0000426	'SmF	905.029	0	0	105.46	0	0
FBgn0000427	'dec-1	0	0	0	0	0	0
FBgn0000439	'Dfd	362.809	17.6867	0	0	0	2.06203
FBgn0000442	'Pkg21D	0	0	0	0	0	0
FBgn0000447	'Dhod	0	0	0	622.469	0	0
FBgn0000448	'Hr3	25.5162	5.52711	16.8402	504.791	0	0
FBgn0000449	'dib	0	0	0	0	0	0
FBgn0000451	'ect	0	0	0	0	0	0
FBgn0000454	'Dip-B	668.206	0	0	12.2179	4565.52	30.9305
FBgn0000455	'Dip-C	0	0	0	517.652	0	0
FBgn0000459	'disco	0	0	0	0	0.946418	0
FBgn0000463	'Dl	0	0	0	0	0	0
FBgn0000464	'Lar	2326.76	0	328.047	57.8742	56.7851	2.06203
FBgn0000473	'Cyp6a2	0	0	0	0	0	0
FBgn0000477	'DNaseII	0	0	0	0	0	0
FBgn0000479	'dnc	8308.72	8508.43	5184.75	3019.1	9930.76	4268.41
FBgn0000482	'dor	0.797382	0	431.109	387.757	0	0
FBgn0000489	'Pka-C3	0	861.123	0	0	0	0
FBgn0000490	'dpp	0	0	0	0	0	0
FBgn0000492	'Dr	0	0	0	0	0	0
FBgn0000499	'dsh	32.6927	0	960.564	0.643046	0	3.09305
FBgn0000500	'Dsk	0	0	0	0	0	0
FBgn0000504	'dsx	0	0	0	0	0	0
FBgn0000520	'dwg	1.59476	0	0	0	0	0
FBgn0000524	'dx	3.98691	0	0	72.6643	0	0
FBgn0000527	'e	0	0	0	0	0	0
FBgn0000529	'bsh	16.745	9.94879	148.867	0	4.73209	159.808
FBgn0000533	'ea	0	0	0	0	0	0
FBgn0000535	'eag	104.457	3902.14	806.308	1646.2	0	470.143
FBgn0000536	'eas	23.1241	2081.51	0	807.023	0	1594.98
FBgn0000541	'E(bx)	2455.94	4609.61	2662.1	3026.82	6592.75	6651.09
FBgn0000542	'ec	0	0	0	0	472.262	0
FBgn0000543	'ecd	78.1434	0	0	0	0	0
FBgn0000546	'EcR	6678.07	483.069	205.45	5718.61	4104.61	745.425
FBgn0000547	'ed	0.797382	22.1084	468.157	683.558	7068.79	9.27915
FBgn0000551	'Edg78E	0	0	0	0	0	0
FBgn0000552	'Edg84A	0	0	0	0	0	0
FBgn0000557	'eEF1alpha2	11956.7	22264.3	14218.5	13837.7	16445	17382.9
FBgn0000559	'eEF2	8568.67	2630.9	2601.47	6705.05	4758.59	11106.1
FBgn0000560	'eg	0	0	0	0	0	0
FBgn0000562	'egl	0	2928.26	23.5763	0.643046	0	0
FBgn0000564	'Eh	0	0	0	0	0	0
FBgn0000565	'Eip71CD	7.17644	0	0	0	14.1963	0
FBgn0000566	'Eip55E	3.98691	0	0	0	0	0
FBgn0000567	'Eip74EF	6612.69	9380.61	2634.48	6804.07	169.409	2469.28
FBgn0000568	'Eip75B	4651.13	4055.79	4357.56	3353.49	6282.32	785.634
FBgn0000575	'emc	1914.51	243.193	1627.43	1141.41	1042.95	7692.41
FBgn0000576	'ems	0	0	0	0	0	0
FBgn0000577	'en	0	0	0	0	0	0
FBgn0000578	'ena	916.192	1493.42	1035.33	609.608	308.532	15564.2
FBgn0000579	'Eno	4220.54	1029.15	4253.16	1826.25	1408.27	1427.96
FBgn0000581	'E(Pc)	948.885	2618.74	1370.12	1091.25	370.049	26.8064
FBgn0000588	'esc	1892.19	0	0	250.788	0	5842.77
FBgn0000591	'E(spl)m8-HLH	0	0	0	0	0	0
FBgn0000592	'Est-6	50.2351	0	0	0	0	1.03102
FBgn0000594	'Est-P	0	0	0	0	0	0
FBgn0000606	'eve	0	0	0	0	0	0
FBgn0000611	'exd	4687.01	0	1353.95	470.067	448.602	533.035
FBgn0000615	'exu	0	0	0	0	0	0
FBgn0000617	'e(y)1	0	0	0	0	0	0
FBgn0000618	'e(y)2	0	0	1005.02	0	0	0
FBgn0000625	'eyg	0	0	0.673607	0	0	0
FBgn0000629	'E(z)	2282.11	0	0	1414.06	0	0
FBgn0000633	'CG17716	1790.12	13151.2	2889.1	3435.8	7562.82	14785.8
FBgn0000635	'Fas2	13184.7	17051.1	7276.3	9133.19	4509.68	11999
FBgn0000636	'Fas3	1338.01	3167.03	48.4997	1394.12	0	2149.67
FBgn0000639	'Fbp1	0	0	59.2774	594.175	0	0
FBgn0000640	'Fbp2	0	0	0	623.112	0	0
FBgn0000644	'Fcp3C	0	0	0	0	0	0
FBgn0000658	'fj	0	0	0	0	0	0
FBgn0000659	'fkh	0	0	0	0	0	0
FBgn0000662	'fl(2)d	735.984	61.9036	91.6106	1470.65	20.8212	7.21711
FBgn0000667	'Actn	3.98691	0	0	90.6696	2709.59	0
FBgn0000709	'fliI	5.58167	15.4759	1128.29	734.359	0	0
FBgn0000711	'flw	121.999	195.66	0.673607	104.817	0	1593.95
FBgn0000715	'FMRFa	0	0	0	0	0	0
FBgn0000719	'fog	1.59476	0	0	0	0.946418	2.06203
FBgn0000721	'for	0	0	0	0	0.946418	0
FBgn0000723	'FER	838.846	1280.08	835.273	0	0	1762.01
FBgn0000808	'gd	0	0	0	0	0	0
FBgn0000810	'fs(1)K10	0	574.819	0	0	0	0
FBgn0000826	'png	0	0	0	0	0.946418	0
FBgn0000927	'fs(1)Ya	0	0	0	1.92914	0	0
FBgn0000928	'fs(1)Yb	0	0	0	0	0	0
FBgn0000964	'tj	30.3005	0	0	0	0	0
FBgn0000996	'dup	0	0	0.673607	0	35.9639	0
FBgn0001075	'ft	0	0	0	0	0	0
FBgn0001077	'ftz	0	0	0	0	0	0
FBgn0001078	'ftz-f1	1160.19	0	230.374	0	0	0
FBgn0001079	'fu	539.03	0	0	210.276	0	0
FBgn0001083	'fw	0	0	0	0	0	0
FBgn0001084	'fy	0	0	0	0	0	0
FBgn0001085	'fz	767.081	0	0	308.662	0	0
FBgn0001086	'fzy	0	0	0	0	0	0
FBgn0001087	'g	1700.02	310.623	82.8537	1182.56	2.83925	0
FBgn0001089	'Gal	0	0	0	0	0	0
FBgn0001090	'bnb	17.5424	0	0	0.643046	0	0
FBgn0001091	'Gapdh1	208.117	285.199	237.783	356.248	393.71	2098.12
FBgn0001092	'Gapdh2	1283.78	3066.44	3042.68	1900.2	3120.34	1636.22
FBgn0001098	'Gdh	108.444	2182.1	17.5138	549.805	7249.56	18.5583
FBgn0001099	'gdl	0	0	0	0	0	0
FBgn0001104	'Galphai	0	0	0	0	0	0
FBgn0001105	'Gbeta13F	10484.8	3874.5	9309.93	5986.12	18047.2	9395.65
FBgn0001108	'DCTN1-p150	166.653	221.084	142.805	884.189	0	0
FBgn0001112	'Gld	0	0	0	0	0	0
FBgn0001114	'Glt	0	0	0	115.748	0	0
FBgn0001120	'gnu	0	0	0	0	0	0
FBgn0001122	'Galphao	8346.99	19355.9	14273.7	14028.1	23934	9583.3
FBgn0001123	'Galphas	40.6665	0	1357.32	680.986	5417.3	8.24813
FBgn0001124	'Got1	0	2690.6	593.448	1.92914	0	0
FBgn0001125	'Got2	0	264.196	0	8.3596	24.6069	0
FBgn0001128	'Gpdh	377.959	0	821.127	727.286	11.357	19.5893
FBgn0001133	'grau	0	0	0	0	0	0
FBgn0001134	'Grd	0	0	0	0	0	0
FBgn0001137	'grk	0	0	0	0	0	0
FBgn0001138	'grn	0	0	0	0	0	0
FBgn0001139	'gro	569.331	0	335.456	185.84	8.51776	4327.17
FBgn0001142	'Gs1	0	3.31626	90.2634	574.884	1996.94	71.1401
FBgn0001145	'Gs2	342.874	0	0	0	0	0
FBgn0001147	'gsb-n	0	0	0	0	0	0
FBgn0001148	'gsb	0	0	0	0	0	0
FBgn0001149	'GstD1	1594.76	7412.96	943.05	2172.21	0	169.087
FBgn0001150	'gt	0	0	0	0	0	0
FBgn0001168	'h	0	1221.49	0	0	0	0
FBgn0001169	'H	306.195	171.34	0	76.5225	0.946418	190.738
FBgn0001170	'H2.0	0	0	0	0	0	0
FBgn0001174	'halo	0	0	0	0	0	0
FBgn0001179	'hay	5.58167	0	0	0	0	0
FBgn0001180	'hb	215.293	129.334	1.34721	6.43046	0	0
FBgn0001185	'her	0	324.994	1908.33	0	0	0
FBgn0001186	'Hex-A	7501.77	3196.88	10693.5	7499.21	8626.6	3389.98
FBgn0001187	'Hex-C	0	0	0	0	0	0
FBgn0001189	'hfw	0	0	0	0	0	0
FBgn0001197	'His2Av	0	0	1118.19	87.4543	0	0
FBgn0001202	'hook	0	21.003	0	0	0	0
FBgn0001206	'Hmr	57.4115	0	903.981	166.549	0	2.06203
FBgn0001208	'Hn	0	0	0	0	0	0
FBgn0001215	'Hrb98DE	2620.2	2674.01	3553.95	2940.65	4533.34	2241.43
FBgn0001216	'Hsc70-1	0	0	0	0	0	0
FBgn0001217	'Hsc70-2	0	0	0	0	0	0
FBgn0001218	'Hsc70-3	9304.65	8024.25	5996.45	9701.64	21010.5	13588.8
FBgn0001220	'Hsc70-5	408.26	149.232	278.2	2432.64	0	0
FBgn0001222	'Hsf	0	1643.76	1417.27	2048.1	406.96	0
FBgn0001223	'Hsp22	0	0	0	0	0	0
FBgn0001224	'Hsp23	5363.99	9419.3	3695.41	4500.68	4442.49	5383.97
FBgn0001225	'Hsp26	0.797382	4987.66	0	365.893	89.9097	1044.42
FBgn0001226	'Hsp27	890.676	0	0	228.925	254.586	0
FBgn0001227	'Hsp67Ba	782.232	1564.17	369.81	869.399	2485.29	352.608
FBgn0001228	'CG4456	0	0	0	0	0	0
FBgn0001229	'Hsp67Bc	5.58167	181.289	2.02082	268.15	0	375.29
FBgn0001230	'Hsp68	783.029	2161.1	133.374	360.106	0	72.1711
FBgn0001233	'Hsp83	7551.21	8630.03	7353.77	9275.3	7814.57	1825.93
FBgn0001234	'Hsromega	40260.6	30067.5	40130.1	27171.3	50961.8	26278.5
FBgn0001235	'hth	10915.4	8782.57	3217.82	3557.98	636.939	11.3412
FBgn0001247	'Ide	1214.41	1162.9	1197.67	1036.59	5178.8	0
FBgn0001248	'Idh	259.149	8958.34	610.288	1287.38	32.1782	0
FBgn0001250	'if	197.751	109.437	9.4305	57.2311	0	0
FBgn0001253	'ImpE1	0	0	0	9.6457	0	0
FBgn0001254	'ImpE2	0	0	0	0	0	0
FBgn0001255	'ImpE3	0	0	0	994.793	0	0
FBgn0001256	'ImpL1	0	0	0	0	0	0
FBgn0001257	'ImpL2	7130.99	10682.8	147.52	102.887	0	0
FBgn0001258	'ImpL3	1615.5	249.825	3305.39	1704.07	3456.32	12342.3
FBgn0001259	'in	0	0	0	0	0	0
FBgn0001263	'inaD	0	0	0	0	0	0
FBgn0001269	'inv	0	0	0	0	0	0
FBgn0001276	'ix	0	0	0	82.31	0	0
FBgn0001280	'janA	0	0	0	0	0	0
FBgn0001281	'janB	0	0	0	0	0	0
FBgn0001285	'Jon44E	0	0	0	0	0	0
FBgn0001291	'Jra	661.827	0	1121.56	517.652	124.927	211.358
FBgn0001296	'kar	3.18953	0	0	0	0	0
FBgn0001297	'kay	3184.74	1185.01	798.225	1737.51	0	983.589
FBgn0001301	'kel	456.9	595.822	1213.84	1143.98	0	0
FBgn0001308	'Khc	1854.71	224.401	1436.8	416.694	1490.61	1447.55
FBgn0001311	'kkv	0	0	0	0	0	0
FBgn0001313	'kl-2	0	0	0	0	0	0
FBgn0001316	'klar	133.163	474.226	1047.46	731.787	0	0
FBgn0001319	'kn	971.211	1.10542	136.742	0	41.6424	0
FBgn0001320	'kni	0	0	0.673607	0	0	0
FBgn0001321	'knk	0	0	0	0	0	0
FBgn0001323	'knrl	0	0	0	0	0	0
FBgn0001324	'kto	981.577	108.331	626.455	0	1912.71	7.21711
FBgn0001325	'Kr	1339.6	0	511.268	732.43	0	1.03102
FBgn0001330	'kz	0	0	0	68.806	0	0
FBgn0001341	'l(1)1Bi	0	0	17.5138	0	0	28.8685
FBgn0001404	'egh	1022.24	607.982	1719.05	1457.79	5014.12	4231.29
FBgn0001491	'l(1)10Bb	0	0	557.747	0	886.793	0
FBgn0001565	'Hlc	692.925	0	0	5.78742	21.7676	0
FBgn0001612	'Grip91	1188.1	0	0	27.651	0	0
FBgn0001624	'dlg1	1057.33	4725.68	3256.22	1682.85	8682.44	3208.52
FBgn0001941	'ifc	62.9932	2596.64	784.079	2370.91	0	246.413
FBgn0001942	'eIF4A	3700.65	3233.36	2191.92	4315.48	3365.46	1852.74
FBgn0001961	'Arpc1	0	1.10542	0	7.07351	18.9284	86.6054
FBgn0001965	'Sos	43.856	553.816	0	641.76	0	185.583
FBgn0001967	'NimC3	0	0	0	0	0	0
FBgn0001970	'Pgant35A	282.273	0	0	0	0	0
FBgn0001974	'l(2)35Bd	0	0	0	0	0	0
FBgn0001977	'CIAPIN1	73.3591	0	0	0	0	45.3647
FBgn0001978	'stc	291.842	1.10542	30.3123	1138.84	0	84.5433
FBgn0001981	'esg	613.187	0	40.4164	0	0	0
FBgn0001983	'wor	0	0	0	0	0	0
FBgn0001986	'Mtr4	0	0	0	0.643046	0	0
FBgn0001987	'Gli	0	0	0	0	0	0
FBgn0001989	'ND-B17	0	131.545	0	0	0	0
FBgn0001990	'wek	0	0	0	82.31	0	0
FBgn0001991	'Ca-alpha1D	4193.43	2389.92	2319.9	1129.83	654.921	1312.48
FBgn0001992	'Cyp303a1	0	0	0	0	0	0
FBgn0001994	'crp	2011.79	1340.88	7822.6	2419.14	1.89284	527.88
FBgn0001995	'mRpL4	0	0	0	0	0	0
FBgn0002021	'l(2)37Bb	0	0	0	0	0	0
FBgn0002022	'Catsup	0	0	0	0	0	0
FBgn0002023	'Lim3	0	0	0	0	0	0
FBgn0002031	'l(2)37Cc	340.482	0	17.5138	0	0	0
FBgn0002036	'CG10561	14.3529	0	2.02082	0	0	0
FBgn0002044	'swm	395.501	109.437	2521.99	249.502	219.569	417.562
FBgn0002069	'AspRS	0	0	0.673607	225.709	0	2366.18
FBgn0002121	'l(2)gl	7.97382	190.132	0	10.2887	0	0
FBgn0002174	'l(2)tid	368.39	0	0	398.689	0	0
FBgn0002183	'dre4	317.358	863.334	28.2915	192.914	0	0
FBgn0002283	'l(3)73Ah	65.3853	0	0	99.0292	0	0
FBgn0002284	'Prosbeta6	0.797382	0	0	21.8636	0	0
FBgn0002306	'sas	0	0	0	0	0	0
FBgn0002354	'l(3)87Df	0	0	0	0	0	0
FBgn0002413	'dco	2079.57	814.696	767.239	1218.57	203.48	0
FBgn0002431	'hyd	2043.69	1189.43	860.196	322.809	526.208	1542.4
FBgn0002440	'l(3)mbn	0	0	0	0	0	0
FBgn0002441	'l(3)mbt	4.78429	0	0	527.941	0	0
FBgn0002466	'sti	497.566	0	0	0	0	0
FBgn0002521	'pho	1340.4	0	1504.16	1878.98	0	0
FBgn0002522	'lab	0	0	0	0	0	0
FBgn0002524	'lace	1.59476	14.3705	1279.85	0	0	0
FBgn0002525	'Lam	62.1958	257.563	1201.04	1036.59	330.3	0
FBgn0002526	'LanA	4614.45	5685.18	10023.3	7114.67	5689.86	10255.5
FBgn0002531	'Lcp1	0	0	0	0.643046	0	0
FBgn0002533	'Lcp2	0	0	0	239.856	0	0
FBgn0002534	'Lcp3	0	0	0	0	0	0
FBgn0002535	'Lcp4	0	0	0	367.18	0	0
FBgn0002542	'lds	0	1.10542	209.492	690.632	0	21.6513
FBgn0002543	'robo2	93.2937	0	1549.3	203.203	53.9458	1.03102
FBgn0002552	'lin	42.2612	0	53.215	6.43046	0	0
FBgn0002561	'l(1)sc	0	0	0	0	0	0
FBgn0002562	'Lsp1alpha	0	1.10542	342.866	241.142	0	0
FBgn0002563	'Lsp1beta	0.797382	0	0	1385.77	5381.33	0
FBgn0002564	'Lsp1gamma	0	0	0	3596.56	0	0
FBgn0002565	'Lsp2	0	0	0	613.466	0	0
FBgn0002566	'lt	665.814	1172.85	0	46.9424	1368.52	167.025
FBgn0002567	'Rab32	27.111	0	0	0	0	0
FBgn0002569	'Mal-A2	0	0	0	0	0	0
FBgn0002570	'Mal-A1	0	0	0	0	0	0
FBgn0002571	'Mal-A3	0	0	0	0	0	0
FBgn0002573	'sens	0	0	0	0	0	0
FBgn0002576	'lz	0	0	0	0	0	0
FBgn0002577	'm	0	0	0	0	0	0
FBgn0002578	'Kaz-m1	0	0	0	0	0	0
FBgn0002579	'RpL36	350.051	18.7922	615.677	912.483	0	144.342
FBgn0002590	'RpS5a	43.0586	480.858	312.554	744.005	242.283	0
FBgn0002592	'E(spl)m2-BFM	0	0	0	0	0	0
FBgn0002593	'RpLP1	309.384	3719.74	19.5346	594.818	68.1421	30.9305
FBgn0002609	'E(spl)m3-HLH	0	0	0	0	0	0
FBgn0002622	'RpS3	2.39215	129.334	1097.98	724.07	0	102.071
FBgn0002626	'RpL32	1251.89	0	6.06246	214.134	12.3034	0
FBgn0002629	'E(spl)m4-BFM	0	0	0	0	0	0
FBgn0002631	'E(spl)m5-HLH	0	1.10542	0	0	0	0
FBgn0002632	'E(spl)m6-BFM	0	0	0	0	0	0
FBgn0002633	'E(spl)m7-HLH	0	0	0	0	0	0
FBgn0002638	'Rcc1	318.953	0	0	0	0	0
FBgn0002641	'mal	0	0	0	0	0	0
FBgn0002643	'mam	3140.09	22.1084	624.434	522.154	918.972	44.3337
FBgn0002645	'Map205	3203.08	3571.62	2905.27	163.977	2658.49	585.617
FBgn0002673	'twe	0	0	0	0	0	0
FBgn0002707	'mei-9	1106.77	0	0	0	0	0
FBgn0002709	'mei-218	52.6272	0	0	0	0	0
FBgn0002715	'mei-S332	0	0	0	0	0	0
FBgn0002716	'mei-W68	3.18953	0	17.5138	97.1	0	0
FBgn0002719	'Men	745.552	1084.42	3702.82	576.17	4303.36	2054.82
FBgn0002723	'Met	1.59476	1283.39	800.245	93.8848	0	1.03102
FBgn0002732	'E(spl)malpha-BFM	0	0	0	0	0	0
FBgn0002733	'E(spl)mbeta-HLH	0	0	0	0	0	0
FBgn0002734	'E(spl)mdelta-HLH	8.7712	0	0	0	0	0
FBgn0002735	'E(spl)mgamma-HLH	0	0	0	0	0	0
FBgn0002736	'mago	0	0	0	0	0	0
FBgn0002772	'Mlc1	0	0	0	0	0	0
FBgn0002773	'Mlc2	0	3907.66	0	13.504	2977.43	0
FBgn0002774	'mle	1627.46	1.10542	2035.64	123.465	6295.57	437.151
FBgn0002775	'msl-3	297.423	0	1537.17	11.5748	0	0
FBgn0002778	'mnd	0	0	0	0	0	0
FBgn0002780	'mod	1724.74	2508.2	200.061	414.122	0	0
FBgn0002781	'mod(mdg4)	27.9084	4.42169	190.631	1200.57	563.119	1925.94
FBgn0002783	'mor	141.934	4118.8	2299.02	630.829	0	0
FBgn0002787	'Rpn8	235.228	0	0	172.336	290.55	0
FBgn0002789	'Mp20	0	0	0	0	0	0
FBgn0002791	'mr	396.299	0	0	0	0	0
FBgn0002838	'ms(3)K81	0	0	0	0	0	0
FBgn0002842	'sa	0	0	0	0	0	0
FBgn0002855	'Acp26Aa	0	0	0	0	0	0
FBgn0002856	'Acp26Ab	0	0	0	0	0	0
FBgn0002862	'Mst87F	0	0	0	0	0	0
FBgn0002863	'Acp95EF	0	0	0	0	0	0
FBgn0002865	'Mst98Ca	0	0	0.673607	0	0	0
FBgn0002868	'MtnA	0	0	0	0	0	0
FBgn0002869	'MtnB	0	0	0	0	0	0
FBgn0002872	'mu2	7.97382	0	0	657.837	1.89284	0
FBgn0002873	'mud	0	0	0	0	0	0
FBgn0002878	'mus101	0	0	0	17.3623	0	0
FBgn0002887	'mus201	8.7712	0	0	23.1497	0	0
FBgn0002891	'mus205	310.979	0	0	0	0	0
FBgn0002899	'mus301	0	0	0	8.3596	0	0
FBgn0002901	'mus304	0	0	0.673607	1.28609	0	0
FBgn0002905	'mus308	1711.18	0	0	102.887	0	0
FBgn0002906	'Blm	868.349	0	0	1160.06	20.8212	0
FBgn0002909	'mus312	0	0	0	0	0	0
FBgn0002914	'Myb	432.978	0	152.909	859.11	11.357	116.505
FBgn0002917	'na	1480.74	1932.28	4858.73	1767.09	5565.88	10030.8
FBgn0002921	'Atpalpha	25081.6	47296.6	36999.9	37283.8	47041.7	77460.2
FBgn0002922	'nau	0	0	0	0	0	0
FBgn0002924	'ncd	0	0	0	0	0	0
FBgn0002926	'ndl	0	0	0	0	0	0
FBgn0002930	'nec	0	0	0	0	0	0
FBgn0002931	'net	0	0	0	0	0	0
FBgn0002932	'neur	0	1.10542	0	0	0	0
FBgn0002933	'ng1	0	0	0	0	0	0
FBgn0002936	'ninaA	0	0	0	0	0	0
FBgn0002937	'ninaB	0	0	0	0	0	0
FBgn0002938	'ninaC	0	0	0	0	0	0
FBgn0002939	'ninaD	0	0	0	0	0	0
FBgn0002940	'ninaE	0	0	0	0	0	0
FBgn0002941	'slou	0	0	0	0	0	0
FBgn0002945	'nkd	10.366	1506.69	352.97	301.589	4610	1.03102
FBgn0002948	'nod	0	0	0	0	0	0
FBgn0002962	'nos	0	0	0	0	0	0
FBgn0002973	'numb	1095.6	249.825	1023.88	0	52.053	0
FBgn0002985	'odd	0	0	0	0	0	0
FBgn0002989	'okr	0	0	0	0	0	0
FBgn0003002	'opa	1484.73	0	0	0.643046	0	0
FBgn0003008	'or	869.944	0	0	452.705	0	0
FBgn0003009	'ord	0	0	0	0.643046	0	0
FBgn0003011	'ort	0	0	0	0	0	0
FBgn0003015	'osk	0	0	0	0	0	0
FBgn0003016	'osp	3.98691	39.7952	19.5346	0	0	0
FBgn0003023	'otu	0	0	0	0	0	0
FBgn0003028	'ovo	0	0	0	0	0	0
FBgn0003034	'SP	0	0	0	0	0	0
FBgn0003041	'pbl	0	0	0	0	0	0
FBgn0003042	'Pc	14.3529	0	12.7985	56.5881	0	7.21711
FBgn0003044	'Pcl	0	0	1.34721	0	1366.63	0
FBgn0003046	'Pcp	0	0	0	0	0	0
FBgn0003048	'pcx	1732.71	54.1657	1102.69	212.848	0	0
FBgn0003053	'peb	0	0	0	0	0	0
FBgn0003057	'CG10598	0	0	0	0	0	0
FBgn0003060	'CG9757	0	0	0	0	0	0
FBgn0003062	'Fib	0.797382	0	0	0	0	0
FBgn0003065	'CG2150	0	0	0	0	0	0
FBgn0003067	'Pepck	0	0	0	0	0	0
FBgn0003068	'per	0	0	3.36804	0	0	0
FBgn0003071	'Pfk	421.018	2087.04	6364.91	4300.05	3617.21	4040.55
FBgn0003074	'Pgi	1833.18	113.858	1702.88	3169.58	1411.11	4164.27
FBgn0003076	'Pgm	292.639	653.304	371.831	1.28609	279.193	0
FBgn0003079	'Raf	97.2806	0	566.504	1.28609	126.82	0
FBgn0003082	'phr	0	0	39.7428	18.0053	0	0
FBgn0003086	'Pig1	0	0	0	0	0	0
FBgn0003087	'pim	0	0	0	0	0	0
FBgn0003089	'pip	0	0	0	0	0	0
FBgn0003090	'pk	0	0	0	0	0	0
FBgn0003091	'Pkc53E	793.395	46.4277	915.432	403.19	1814.28	557.78
FBgn0003093	'Pkc98E	4928.62	3621.36	2866.2	2888.56	6437.53	3317.81
FBgn0003114	'plu	0	0	0	0	0	0
FBgn0003116	'pn	0	0	0	0	0	0
FBgn0003117	'pnr	0	0	0	0	0	0
FBgn0003118	'pnt	2.39215	300.675	0	0	0	0
FBgn0003124	'polo	0	0	0	0	0	0
FBgn0003129	'Poxm	0	0	0	0	0	0
FBgn0003130	'Poxn	0	0	0	0	0	0
FBgn0003132	'Pp1-13C	0	0	0	0	0	0
FBgn0003134	'Pp1alpha-96A	1815.64	439.958	18.861	881.617	10714.4	1.03102
FBgn0003137	'Ppn	0	0	0	10.9318	0	0
FBgn0003139	'PpV	192.966	481.964	0	35.3676	0	0
FBgn0003140	'PpY-55A	0	0	0	0	0	0
FBgn0003141	'pr	487.998	0	0	0	281.086	0
FBgn0003145	'prd	0	0	0	0	0	0
FBgn0003149	'Prm	0	0	0	139.541	0	0
FBgn0003159	'CG2841	0	0	1.34721	0	0	0
FBgn0003162	'Pu	90.1042	0	0	651.406	506.334	15.4652
FBgn0003165	'pum	15013.1	8567.02	11463.4	5585.5	3533.92	11201
FBgn0003169	'put	1460.01	2.21084	1960.87	827.601	0	0
FBgn0003174	'pwn	0	0	0	0	0	0
FBgn0003175	'px	206.522	869.967	1201.04	35.3676	543.244	1383.62
FBgn0003187	'qua	0	0	0	0	746.724	0
FBgn0003189	'r	0	0	13.4721	0	1368.52	0
FBgn0003204	'ras	16.745	116.069	428.414	7.71656	173.194	65.985
FBgn0003205	'Ras85D	467.266	0	1274.46	1345.9	0	1499.1
FBgn0003206	'Ras64B	0	39.7952	0	515.723	0	85.5743
FBgn0003209	'raw	367.593	268.617	98.3467	1205.07	0	0
FBgn0003210	'rb	2010.2	1.10542	113.166	656.55	0	5100.44
FBgn0003218	'rdgB	2262.97	54.1657	3015.74	1778.02	12.3034	186.614
FBgn0003227	'rec	59.8036	0	0	0	0	0
FBgn0003231	'ref(2)P	1316.48	2129.04	0	0	49.2137	0
FBgn0003248	'Rh2	0	0	0	0	0	0
FBgn0003249	'Rh3	0	0	0	0	0	0
FBgn0003250	'Rh4	0	0	0	0	0	0
FBgn0003254	'rib	0	0	0	0	0	0
FBgn0003255	'rk	79.7382	0	8.08329	60.4464	0	0
FBgn0003256	'rl	1214.41	0	1756.77	154.974	0.946418	667.067
FBgn0003257	'r-l	0	0	0	0	0	0
FBgn0003261	'Rm62	1399.41	6523.09	2084.14	3597.2	6117.64	807.286
FBgn0003267	'ro	0	0	0	0	0	0
FBgn0003268	'rod	0	0	0	1033.38	0	0
FBgn0003270	'amos	0	0	0	0	0	0
FBgn0003274	'RpLP2	625.147	682.045	0	1170.99	95.5882	0
FBgn0003275	'RpII18	0	0	0	0	0	0
FBgn0003277	'RpII215	597.239	7388.64	1042.74	1059.74	4358.25	24.7444
FBgn0003278	'RpI135	0	0	54.5622	0	0	0
FBgn0003279	'RpL4	12.7581	0	7.40968	57.2311	70.9813	63.923
FBgn0003285	'rst	2169.68	551.605	0	5.78742	0	0
FBgn0003292	'rt	0	0	0	0	0	0
FBgn0003295	'ru	0	0	0.673607	0	0	0
FBgn0003300	'run	0	0	0	0	0	3010.57
FBgn0003301	'rut	334.9	0	8.75689	731.144	26.4997	4.12406
FBgn0003302	'rux	145.124	0	0	0	0	0
FBgn0003308	'ry	0	352.629	28.9651	1375.48	0	83.5123
FBgn0003310	'S	2366.63	5306.02	3554.63	1313.74	5409.72	23.7134
FBgn0003312	'sad	0	0	0	0	0	0
FBgn0003313	'sala	0	0	0	0	0	0
FBgn0003317	'sax	0	204.503	80.8329	0	0	0
FBgn0003319	'Sb	0	0	0	0	0	0
FBgn0003321	'sbr	0	0	49.8469	0	5508.15	0
FBgn0003326	'sca	7.97382	347.102	141.458	787.089	516.744	11927.8
FBgn0003328	'scb	0	0	0	0	0	1.03102
FBgn0003330	'Sce	0	0	0	0	0	6.1861
FBgn0003334	'Scm	277.489	0	0	871.328	1361.9	0
FBgn0003339	'Scr	0	0	0	0	0	0
FBgn0003345	'sd	1510.24	1348.61	229.026	2198.58	1095.01	3176.56
FBgn0003346	'RanGAP	257.554	0	0	0	0	0
FBgn0003353	'sei	5.58167	351.524	436.497	1181.92	9704.57	0
FBgn0003356	'Jon99Cii	0	0	0	8.3596	0	0
FBgn0003357	'Jon99Ciii	0	0	0	16.0762	0	0
FBgn0003358	'Jon99Ci	0	0	0	0	0	0
FBgn0003360	'sesB	5120.79	12691.3	11232.4	10738.2	23306.5	5021.05
FBgn0003366	'sev	0	0	0	0	0	0
FBgn0003371	'sgg	3567.49	13454.1	6181.02	10146	586.779	25602.2
FBgn0003372	'Sgs1	0	0	146.173	624.398	0	1079.47
FBgn0003373	'Sgs3	5.58167	0	0	727.286	0	9.27915
FBgn0003374	'Sgs4	0	0	7.40968	1.28609	0	0
FBgn0003375	'Sgs5	0	0	0	0	0	0
FBgn0003377	'Sgs7	0	0	0	0	0	0
FBgn0003378	'Sgs8	0	0	0	176.195	0	0
FBgn0003380	'Sh	8480.95	14369.4	6997.43	10893.9	20686.8	14698.2
FBgn0003382	'sha	0	0	0	0	0	0
FBgn0003386	'Shaw	1749.46	3315.16	876.363	2609.48	2037.64	659.85
FBgn0003388	'shd	0	0	0	0	0	0
FBgn0003390	'shf	0	0	0	0	0	0
FBgn0003391	'shg	0	0	0	0	0	0
FBgn0003392	'shi	1215.21	6017.91	4267.98	4260.18	5853.59	1297.02
FBgn0003396	'shn	155.489	2599.95	189.284	1063.6	341.657	1977.49
FBgn0003401	'shu	0	0	149.541	0	0	0
FBgn0003410	'sina	415.436	8.84337	1778.32	0.643046	1970.44	0
FBgn0003411	'sisA	0	0	0	0	0	0
FBgn0003415	'skd	1551.71	2927.16	2017.45	3219.73	2782.47	2447.63
FBgn0003416	'sl	1122.71	0	0	3.85828	0	1048.54
FBgn0003423	'slgA	1224.78	6141.72	5765.4	5923.1	3748.76	3677.63
FBgn0003429	'slo	6792.1	2036.19	9388.74	5101.29	5777.88	19056.3
FBgn0003430	'slp1	0	0	0	0	0	0
FBgn0003435	'sm	9331.76	6539.67	6200.55	7155.82	6390.21	6368.59
FBgn0003444	'smo	864.362	0	0.673607	354.319	0	0
FBgn0003447	'sn	3898.4	348.208	1141.76	1716.29	4258.88	2872.41
FBgn0003448	'sna	0	0	0	0	0	0
FBgn0003449	'snf	208.117	0	765.218	131.825	0	0
FBgn0003450	'snk	0	0	0	0	0	0
FBgn0003459	'stwl	0	0	0	0	0	0
FBgn0003460	'so	0	0	0	0	0	0
FBgn0003462	'Sod1	0	33.1626	644.642	490.644	9.46418	378.383
FBgn0003463	'sog	0	0	0	0	0	0
FBgn0003464	'sol	1230.36	2908.36	854.134	1149.77	0	5559.24
FBgn0003475	'spir	711.265	145.916	4201.96	97.1	1130.97	12.3722
FBgn0003479	'spn-A	0	0	0	354.319	0	0
FBgn0003480	'spn-B	0	0	0	0	0	0
FBgn0003482	'spn-D	0	0	0	0	0	0
FBgn0003483	'spn-E	0	0	0	0	0	1.03102
FBgn0003486	'spo	0	0	0	0	0	0
FBgn0003495	'spz	0	0	6.06246	924.058	0	0
FBgn0003499	'sr	2929.58	7551.13	2354.26	3849.28	6330.59	385.6
FBgn0003502	'Btk29A	2892.1	6223.52	1880.04	2019.81	5119.17	1606.32
FBgn0003507	'srp	1.59476	0	0	0	301.907	0
FBgn0003510	'Sry-alpha	0	0	0	0	0	0
FBgn0003511	'Sry-beta	0	0	0	0	0	0
FBgn0003512	'Sry-delta	0	0	0	0	0	0
FBgn0003513	'ss	0	0	0	0	0	0
FBgn0003514	'sqh	0.797382	168.024	983.467	389.686	149.534	0
FBgn0003515	'st	0	0	0	0	0	0
FBgn0003517	'sta	82.9277	112.753	0.673607	695.776	51.1066	0
FBgn0003520	'stau	665.814	3740.75	1184.2	3882.07	1243.59	0
FBgn0003525	'stg	0	0	0	0	0	0
FBgn0003527	'stil	0	0	0	0	0	0
FBgn0003545	'sub	0	0	0	0	0	0
FBgn0003557	'Su(dx)	671.396	0	1871.28	130.538	86.124	122.691
FBgn0003559	'su(f)	0	0	73.4232	7.07351	0	0
FBgn0003567	'su(Hw)	0	19.8976	0	434.056	0	0
FBgn0003575	'su(sable)	73.3591	1663.66	78.812	547.233	6.62492	0
FBgn0003598	'Su(var)3-7	0	5.52711	0	524.083	0	13.4032
FBgn0003607	'Su(var)205	259.149	24.3193	2111.76	1673.21	0	0
FBgn0003612	'Su(var)2-10	99.6727	0	29.6387	702.85	1302.27	193.831
FBgn0003638	'su(w[a])	830.872	1717.82	926.21	181.982	25.5533	1288.77
FBgn0003651	'svp	0	0	0	0	0	0
FBgn0003654	'sw	437.763	13.2651	1.34721	108.675	0	0
FBgn0003655	'swa	0	1172.85	0	0	0	0
FBgn0003656	'sws	749.539	0	697.183	1016.01	1671.37	6325.28
FBgn0003660	'Syb	273.502	0	0	0	0	0
FBgn0003676	'CCT1	683.356	2072.67	81.5065	1120.19	0	15.4652
FBgn0003683	'term	0	0	0	0	0	0
FBgn0003687	'Tbp	0	0	0	0	0	0
FBgn0003701	'thr	0	0	0	0	0	0
FBgn0003710	'tipE	55.0194	2151.15	640.6	589.031	105.052	3106.45
FBgn0003714	'tko	0	0	0	0	0	9.27915
FBgn0003716	'tkv	80.5356	0	68.7079	135.04	48.2673	190.738
FBgn0003719	'tld	9.56858	0	130.68	0	0	0
FBgn0003720	'tll	27.111	0	0	0	0	0
FBgn0003721	'Tm1	4114.49	265.301	3146.42	2622.99	1430.98	6293.32
FBgn0003731	'Egfr	0	0	0	0	0	0
FBgn0003733	'tor	40.6665	0	0	0	0	0
FBgn0003741	'tra	0	158.075	0	0	0	0
FBgn0003742	'tra2	0	348.208	0	371.038	0	0
FBgn0003744	'trc	1501.47	23.2139	0	0.643046	16.0891	795.944
FBgn0003747	'Gr5a	0	0	0	0	0	0
FBgn0003748	'Treh	948.885	0	501.837	771.656	14.1963	0
FBgn0003751	'trk	0	0	0	0	0	0
FBgn0003861	'trp	0	0	0	0	0	0
FBgn0003862	'trx	2443.18	14.3705	1884.08	794.162	736.313	6359.31
FBgn0003863	'alphaTry	0	0	0	0	0	0
FBgn0003865	'tsg	0	0	0	0	0	0
FBgn0003866	'tsh	0	0	0	0	0	0
FBgn0003867	'tsl	298.221	0	0	0	0	0
FBgn0003870	'ttk	0	0	0	0	0	0
FBgn0003882	'tub	0	1040.2	0	84.8821	226.194	0
FBgn0003884	'alphaTub84B	6603.92	15091.2	7468.28	12107.9	2722.84	10266.9
FBgn0003885	'alphaTub84D	0	0	903.981	1156.84	2940.52	216.513
FBgn0003886	'alphaTub85E	0	0	0	0	0	0
FBgn0003888	'betaTub60D	0	0	0	0	0	0
FBgn0003889	'betaTub85D	0	0	0	0	0	0
FBgn0003890	'betaTub97EF	0	0	0	0	0	0
FBgn0003891	'tud	555.775	3352.74	202.082	2668.64	1048.63	8925.51
FBgn0003892	'ptc	13.5555	0	184.568	0	1.89284	0
FBgn0003896	'tup	70.1696	153.654	743.662	796.092	25.5533	0
FBgn0003900	'twi	0	0	0	0	0	0
FBgn0003916	'snRNA:U1:21D	0	0	0	0	0	0
FBgn0003920	'snRNA:U2:14B	1.59476	1.10542	0	0	0	0
FBgn0003922	'snRNA:U2:38ABa	0	5.52711	0	0	0	0
FBgn0003923	'snRNA:U2:38ABb	0	0	0	0	0	0
FBgn0003926	'snRNA:U3	0	0	0	0	0	0
FBgn0003930	'snRNA:U4:39B	78.1434	27.6355	0	0	0	0
FBgn0003931	'snRNA:U4:38AB	7.97382	0	0	0	0	5.15508
FBgn0003933	'snRNA:U5:14B	0	0	0	0	0	0
FBgn0003934	'snRNA:U5:23D	0	0	0	0	0	0
FBgn0003935	'snRNA:U5:34A	0	0	0	0	0	0
FBgn0003936	'snRNA:U5:35D	0	0	0	0	0	0
FBgn0003938	'snRNA:U5:63BC	0	101.699	0	0	0	0
FBgn0003941	'RpL40	623.553	1812.89	0	2024.31	287.711	1069.16
FBgn0003942	'RpS27A	24.7188	528.391	39.0692	639.831	2.83925	1410.43
FBgn0003943	'Ubi-p63E	1593.17	2909.47	1304.1	619.254	13.2498	7452.18
FBgn0003944	'Ubx	0	0	0	0	0	0
FBgn0003950	'unc	0	0	0	0	0	0
FBgn0003961	'Uro	0	0	0	0	0	0
FBgn0003963	'ush	2.39215	0	0	0	0.946418	1.03102
FBgn0003964	'usp	23.1241	0	30.9859	612.823	0	0
FBgn0003965	'v	0	0	0	0	0	0
FBgn0003969	'vap	394.704	67.4307	1653.03	2347.76	1978.96	0
FBgn0003975	'vg	0	0	13.4721	0	0	0
FBgn0003977	'vir	0	0	0	86.8113	0	1001.12
FBgn0003978	'vls	0	0	0	0	0	0
FBgn0003979	'Vm26Aa	0	0	0	0	0	0
FBgn0003980	'Vm26Ab	0	0	0	0	0	0
FBgn0003983	'Vm34Ca	0	0	0	0	0	0
FBgn0003984	'vn	1197.67	4211.66	1396.39	315.093	1299.43	0
FBgn0003996	'w	1537.35	22.1084	3.36804	271.366	121.141	614.486
FBgn0003997	'hid	0	0	18.861	0	0	0
FBgn0004003	'wbl	0	0	0	0	0	0
FBgn0004034	'y	0	0	0	0	0	0
FBgn0004045	'Yp1	0	0	224.985	0	0	0
FBgn0004047	'Yp3	0	0	0	0	0	0
FBgn0004049	'yrt	62.1958	0	2.69443	0	0	0
FBgn0004050	'z	5.58167	0	0	547.233	1.89284	440.244
FBgn0004052	'Z600	0	0	0	0	0	0
FBgn0004053	'zen	0	0	0	0	0	0
FBgn0004054	'zen2	0	0	0	0	0	0
FBgn0004055	'uzip	22.3267	1544.27	586.038	871.328	194.016	0
FBgn0004057	'Zw	0	0	0	0	0	0
FBgn0004066	'Prosalpha4	0	38.6898	6.06246	7.71656	0	0
FBgn0004087	'Dhfr	0	0	0	0	0	0
FBgn0004101	'bs	0	0	0	0	0.946418	0
FBgn0004102	'oc	0	0	0	0	0	0
FBgn0004103	'Pp1-87B	1406.58	479.753	1226.64	886.761	271.622	3927.14
FBgn0004106	'Cdk1	0	0	0	0	0	0
FBgn0004107	'Cdk2	0	0	3.36804	0	0	0
FBgn0004108	'Nrt	2723.86	1984.23	4.71525	178.124	0	1430.02
FBgn0004110	'tin	0	0	0	0	0	0
FBgn0004117	'Tm2	1.59476	0	0.673607	0	0.946418	0
FBgn0004118	'nAChRbeta2	291.842	82.9066	1615.31	435.342	4977.21	31.9615
FBgn0004132	'boca	0.797382	0	0	0	0	0
FBgn0004133	'blow	299.018	0	0	0	0	0
FBgn0004143	'nullo	0	0	0	0	0	0
FBgn0004167	'kst	0	0	0	1.28609	0	11.3412
FBgn0004168	'5-HT1A	3341.83	881.021	802.94	3186.3	0	221.668
FBgn0004169	'up	2.39215	0	0	569.739	0	0
FBgn0004170	'sc	0	0	0	0	0	0
FBgn0004171	'Mst98Cb	0	0	0	0	0	0
FBgn0004172	'Mst84Da	0	0	0	0	0	0
FBgn0004173	'Mst84Db	0	0	0	0	0	0
FBgn0004174	'Mst84Dc	0	0	0	0	0	0
FBgn0004175	'Mst84Dd	0	0	0	0	0	0
FBgn0004177	'mts	2515.74	2594.42	3985.06	2406.28	2518.42	1146.49
FBgn0004179	'Csp	6969.12	5283.91	4444.46	4241.53	3727.94	1980.58
FBgn0004181	'Ebp	0	0	0	0	0	0
FBgn0004183	'snRNA:U1:82Eb	0.797382	6.63253	0.673607	0	0	1.03102
FBgn0004185	'snRNA:U1:95Ca	6.37906	0	0	0	0	0
FBgn0004186	'snRNA:U1:95Cb	0	0	0	0	0	0
FBgn0004187	'snRNA:U1:95Cc	3.18953	13.2651	4.71525	35.3676	0.946418	8.24813
FBgn0004188	'snRNA:U6:96Aa	0	0	0	0	0	0
FBgn0004189	'snRNA:U6:96Ab	0	0	0	0	0	0
FBgn0004190	'snRNA:U6:96Ac	0	0	0	0	0	0
FBgn0004191	'snRNA:U2:34ABa	793.395	3173.67	60.6246	0	583.94	0
FBgn0004192	'snRNA:U2:34ABb	1.59476	1.10542	10.7777	0	0	0
FBgn0004197	'Ser	0	0	0	0	0	0
FBgn0004198	'ct	0	1253.55	785.426	415.408	0	0
FBgn0004227	'nonA	944.898	1213.75	112.492	560.093	0	0
FBgn0004228	'mex1	0	0	0	0	0	0
FBgn0004237	'Hrb87F	3384.09	36.4789	800.245	1515.02	0	782.541
FBgn0004240	'DptA	0	0	0	0	0	0
FBgn0004242	'Syt1	12479	20521	16130.9	19312	20877	11612.3
FBgn0004244	'Rdl	19733.6	12641.6	14320.9	15872.3	10816.6	10620.5
FBgn0004359	'T48	0	0	0.673607	0	0	0
FBgn0004360	'Wnt2	0	0	0	0	0	0
FBgn0004362	'HmgD	827.682	89.5391	2221.56	2012.74	1062.83	1200.1
FBgn0004363	'porin	3667.16	9936.63	1719.05	5558.49	1166.93	2131.11
FBgn0004364	'18w	0	0	0	0	0	0
FBgn0004367	'mei-41	1235.94	0	0	0	0	8.24813
FBgn0004368	'Ptp4E	0	9.94879	3124.86	194.843	5361.46	406.22
FBgn0004369	'Ptp99A	2677.61	8175.7	4888.37	6796.36	5918.9	3035.31
FBgn0004370	'Ptp10D	838.846	0	1735.21	2734.23	406.96	6589.22
FBgn0004372	'aly	0	0	0	0	0	0
FBgn0004373	'fwd	862.767	4321.09	4056.46	462.35	3619.1	35.0546
FBgn0004374	'neb	0	0	0	0	0	0
FBgn0004378	'Klp61F	0	0	0	0	0	0
FBgn0004379	'Klp67A	0	174.657	0	16.7192	0	0
FBgn0004380	'Klp64D	0	0	254.624	229.568	71.9278	59.7989
FBgn0004381	'Klp68D	1193.68	1619.44	2363.69	634.687	0	0
FBgn0004387	'Klp98A	1623.47	0	60.6246	1832.04	3044.63	1.03102
FBgn0004389	'bnk	0	0	0	0	0	1.03102
FBgn0004390	'RasGAP1	2243.83	2973.58	1141.09	1347.18	902.883	308.274
FBgn0004391	'shtd	0	0	0	0	0	0
FBgn0004394	'pdm2	126.784	0	47.1525	0	0	699.029
FBgn0004395	'unk	4489.26	673.202	4102.27	2495.02	143.856	0
FBgn0004396	'CrebA	1551.71	0	0	260.434	26.4997	0
FBgn0004397	'Vinc	0	0	0	0	0	0
FBgn0004400	'rhi	0	0	0	0	0	0
FBgn0004401	'Pep	1030.22	3.31626	2808.27	3311.05	12.3034	917.604
FBgn0004403	'RpS14a	62.1958	4043.63	620.392	0.643046	0.946418	2612.59
FBgn0004404	'RpS14b	0	27.6355	0	0	0	0
FBgn0004406	'tam	0	0	0	0	0	0
FBgn0004407	'DNApol-gamma35	0	0	0	0	0	0
FBgn0004414	'msopa	0	0	0	0	0	0
FBgn0004419	'me31B	472.847	35.3735	12.7985	66.8768	661.546	610.362
FBgn0004425	'LysB	0	0	0	0	0	0
FBgn0004426	'LysC	0	0	0	0	0	0
FBgn0004427	'LysD	0	0	0	21.8636	0	0
FBgn0004428	'LysE	0	0	0	0.643046	0	0
FBgn0004429	'LysP	0	0	0	0	0	0
FBgn0004430	'LysS	0	0	0	0	0	0
FBgn0004431	'LysX	0	0	0	0	0	0
FBgn0004432	'Cyp1	1635.43	2526.99	1300.74	1225	82.3383	14529.1
FBgn0004435	'Galphaq	3684.7	1585.17	766.565	689.346	9.46418	1808.4
FBgn0004436	'Ubc6	562.952	4967.76	70.0551	862.968	7431.27	6634.59
FBgn0004449	'Ten-m	4368.86	3958.51	2083.47	3736.1	9536.11	3146.66
FBgn0004456	'mew	213.698	0	246.54	117.034	0	0
FBgn0004463	'RpIII128	722.428	0	0	350.46	0	0
FBgn0004465	'Su(P)	0	13.2651	0	5.14437	0	0
FBgn0004507	'GlyP	2020.57	11199	2870.24	4133.5	8582.12	9936.93
FBgn0004509	'Fur1	1500.67	164.708	715.371	2006.95	7175.74	4061.17
FBgn0004510	'Ets97D	145.921	0	0	404.476	0	0
FBgn0004511	'dy	0	1.10542	0	0	0	0
FBgn0004512	'Mdr49	0	0	0	0	0	0
FBgn0004513	'Mdr65	0	0	0	0	0	0
FBgn0004514	'Oct-TyrR	12.7581	0	778.016	903.48	0	1.03102
FBgn0004516	'Gad1	0	0	0	0	0	0
FBgn0004552	'Akh	0	0	0	0	0	0
FBgn0004554	'Edg91	0	0	0	0	0	0
FBgn0004556	'Dbp73D	0	0	0	0.643046	0	3.09305
FBgn0004567	'slp2	0	0	0	0	0	0
FBgn0004569	'aos	0	0	0	0	0	0
FBgn0004573	'5-HT7	14.3529	5.52711	614.33	1797.96	0	118.567
FBgn0004574	'Rop	1382.66	1120.9	2111.08	1186.42	981.435	417.562
FBgn0004575	'Syn	4141.6	11881.1	5955.36	5312.85	15968.9	7965.63
FBgn0004577	'Pxd	0	0	0	0	0	0
FBgn0004580	'Cbp53E	6448.43	5440.88	3557.32	6478.05	10576.2	6203.62
FBgn0004581	'bgcn	0	0	0	0	0	0
FBgn0004583	'ex	0	0	0	75.8795	0	0
FBgn0004584	'Rrp1	236.025	1276.76	0.673607	408.978	0	0
FBgn0004587	'B52	4565.81	391.319	38.3956	942.706	5608.47	2913.65
FBgn0004588	'Eig71Ea	0	0	0	0	0	0
FBgn0004589	'Eig71Eb	0	0	0	0	0	0
FBgn0004590	'Eig71Ec	0	0	0	0	0	0
FBgn0004591	'Eig71Ed	0	0	0	0	0	0
FBgn0004592	'Eig71Ee	0	0	0	18.0053	0	0
FBgn0004593	'Eig71Ef	0	0	0	0	0	0
FBgn0004594	'Eig71Eg	0	0	0	0	0	0
FBgn0004595	'pros	0	23.2139	667.545	106.103	1.89284	0
FBgn0004597	'CycC	0	0	0	0	0	9092.53
FBgn0004598	'Fur2	1979.1	244.298	1512.25	1204.43	988.06	2450.73
FBgn0004606	'zfh1	2746.18	4265.82	566.504	1997.95	4155.72	482.516
FBgn0004607	'zfh2	5173.41	763.846	47.8261	509.936	3389.12	5502.53
FBgn0004611	'Plc21C	1801.29	6751.91	4969.2	2262.24	3740.24	156.714
FBgn0004618	'gl	0	0	0	0	0	0
FBgn0004619	'GluRIA	1660.15	5917.32	1745.32	2950.94	1998.83	80.4193
FBgn0004620	'GluRIIA	0	0	0	0	0	0
FBgn0004622	'TkR99D	0	0	96.3258	0	34.071	0
FBgn0004623	'Gbeta76C	0	0	0	0	0	0
FBgn0004629	'Cys	0	0	0	0	0	0
FBgn0004635	'rho	111.633	0	119.902	9.6457	0	207.234
FBgn0004636	'Rap1	1389.04	1264.6	419.657	850.751	1130.97	3070.37
FBgn0004638	'drk	2353.07	234.349	1176.79	2331.04	31.2318	502.105
FBgn0004643	'Zw10	2.39215	0	0	0	96.5346	0
FBgn0004644	'hh	0	0	0	0	0	0
FBgn0004646	'ogre	0	0	0	0	0	0
FBgn0004647	'N	0	0	0.673607	2.57219	0	0
FBgn0004648	'svr	5350.43	6437.97	8354.08	7178.97	3018.13	3016.75
FBgn0004649	'yl	0	0	0	0	0	0
FBgn0004650	'fs(1)N	0	0	0	0	0	0
FBgn0004652	'fru	0.797382	0	0	10.2887	0	0
FBgn0004654	'Pgd	0	0	0	0	0	0
FBgn0004655	'wapl	165.058	677.623	346.908	71.3782	0	0
FBgn0004656	'fs(1)h	651.461	3091.86	2261.3	1500.87	4358.25	5585.01
FBgn0004657	'mys	47.0455	1459.16	2812.98	139.541	0	31.9615
FBgn0004666	'sim	0	0	0	0	0	0
FBgn0004687	'Mlc-c	499.161	126.018	0	57.8742	0	25.7754
FBgn0004698	'Xpc	31.0979	789.271	57.2566	473.925	724.01	2761.06
FBgn0004777	'Ccp84Ag	0	0	0	0	0	0
FBgn0004778	'Ccp84Af	0	0	0	0	0	0
FBgn0004779	'Ccp84Ae	0	0	0	0	0	0
FBgn0004780	'Ccp84Ad	0	0	0	0	0	0
FBgn0004781	'Ccp84Ac	0	0	0	0	0	0
FBgn0004782	'Ccp84Ab	0	0	0	0	0	0
FBgn0004783	'Ccp84Aa	0	0	0	0	0	0
FBgn0004784	'inaC	0	0	0	0	0	0
FBgn0004795	'retn	0	0	0	0	0	0
FBgn0004797	'mdy	0	0	0	0	0	0
FBgn0004811	'fs(2)ltoPP43	0	475.331	0	6.43046	0	0
FBgn0004828	'His3.3B	3670.35	7986.67	6446.42	4948.89	653.028	550.563
FBgn0004832	'Xpac	0	0	0	110.604	0	0
FBgn0004837	'Su(H)	0	0	528.782	1.92914	2897.93	20.6203
FBgn0004838	'Hrb27C	19216.1	16206.6	9144.89	14071.1	5045.35	8759.51
FBgn0004839	'otk	127.581	0	0	0	0	3303.38
FBgn0004841	'TkR86C	259.149	2.21084	163.687	0	3.78567	1780.56
FBgn0004842	'RYa-R	0	0	0	0	0	0
FBgn0004852	'Ac76E	0.797382	0	0	0	0	0
FBgn0004854	'B-H2	0	0	0	0	0	0
FBgn0004855	'RpII15	0	0	0	0	0	0
FBgn0004856	'Bx42	0	0	2.02082	616.682	0.946418	0
FBgn0004858	'elB	236.822	21.003	0	0	0	300.026
FBgn0004859	'ci	0	0	31.6595	268.15	0	638.199
FBgn0004860	'ph-d	0	0	690.447	1151.05	1005.1	4425.12
FBgn0004861	'ph-p	29.5031	5.52711	546.969	3.21523	0	0
FBgn0004862	'bap	0	0	0	0	0	0
FBgn0004863	'C15	0	0	0	0	0	0
FBgn0004864	'hop	780.637	0	292.346	0	0	177.335
FBgn0004865	'Eip78C	210.509	0	1382.24	48.8715	0	0
FBgn0004867	'RpS2	890.676	0	54.5622	162.691	27.4461	364.98
FBgn0004868	'Gdi	3145.67	1409.41	792.162	354.319	1151.79	1523.84
FBgn0004870	'bab1	0	8.84337	0.673607	0	0	0
FBgn0004872	'piwi	0	0	0	0	0	0
FBgn0004875	'enc	4143.2	10512.6	2776.61	2502.09	47.3209	11021.6
FBgn0004876	'cdi	1.59476	869.967	1648.32	1104.75	652.082	659.85
FBgn0004878	'cas	0	0	0	0	0	0
FBgn0004880	'scrt	2678.41	2328.02	10029.3	4896.16	3402.37	9849.3
FBgn0004882	'orb	3416.78	0	3877.96	482.928	10486.3	1205.26
FBgn0004885	'tok	66.9801	122.702	324.679	27.008	705.081	5636.57
FBgn0004888	'Scsalpha	451.318	0	63.3191	5.78742	0	375.29
FBgn0004889	'tws	2331.54	4499.07	1695.47	2978.59	0	340.235
FBgn0004892	'sob	0	0	0	0	0	0
FBgn0004893	'bowl	0	0	0	201.274	0	25.7754
FBgn0004895	'FoxL1	0	0	0	0	0	0
FBgn0004896	'fd59A	0	0	0	0	0	0
FBgn0004897	'fd96Ca	0	0	0	0	0	0
FBgn0004898	'fd96Cb	0	0	0	0	0	0
FBgn0004901	'Prat	0	0	0	0	0	0
FBgn0004903	'Rb97D	1374.69	752.792	37.0484	1014.73	0	990.807
FBgn0004907	'14-3-3zeta	34569.7	37497	28368.3	23228.8	19240.7	29876.8
FBgn0004908	'Arl2	0	0	0	21.2205	0	0
FBgn0004910	'Eip63F-1	0	122.702	9.4305	182.625	0	0
FBgn0004911	'Eig63F-2	0	0	0	0	1.89284	0
FBgn0004913	'Gnf1	0	1403.89	0	0	0	0
FBgn0004914	'Hnf4	0	0	0	0	0	0
FBgn0004915	'TfIIB	0	0	0	1032.09	0	165.994
FBgn0004919	'gol	4527.53	0	1298.04	1196.71	0	262.909
FBgn0004921	'Ggamma1	8152.43	12805.2	6820.95	6901.17	6159.29	24824.8
FBgn0004924	'Top1	1192.88	1167.33	2520.64	2170.28	2403.9	1028.95
FBgn0004926	'eIF2beta	208.117	0	0	34.7245	15.1427	1730.05
FBgn0004956	'upd1	0	0	0	0	0	0
FBgn0004957	'por	19.1372	25.4247	0.673607	0	0	0
FBgn0004959	'phm	0	0	0	0	0	0
FBgn0005198	'gig	2408.89	0	206.124	545.946	629.368	0
FBgn0005278	'Sam-S	826.885	2069.35	1281.2	2118.84	675.742	4119.94
FBgn0005322	'nmd	2.39215	0	0	106.746	0	0
FBgn0005355	'Su(fu)	0	0	0	0	0	0
FBgn0005386	'ash1	995.133	0	342.192	627.613	1.89284	5057.13
FBgn0005390	'fs(1)M3	0	0	0	0	0	0
FBgn0005391	'Yp2	0	0	4.04164	0	0	0
FBgn0005411	'U2af50	0	0	0	1.92914	0	0
FBgn0005427	'ewg	8.7712	3297.47	1178.81	135.683	820.544	5.15508
FBgn0005533	'RpS17	40.6665	937.397	144.826	1387.05	1153.68	2129.05
FBgn0005536	'Mbs	1601.14	2057.19	1104.04	2202.43	2086.85	1366.1
FBgn0005558	'ey	0	1223.7	0	0	0	0
FBgn0005561	'sv	0	0	0	1.28609	0	0
FBgn0005564	'Shal	963.237	4049.16	2687.02	2515.6	6.62492	2257.93
FBgn0005585	'Calr	1320.46	2718.23	544.948	1428.85	18.9284	2311.54
FBgn0005586	'Rab3	10019.1	3035.49	20843.4	14683.3	24722.3	23598.9
FBgn0005590	'scw	0	0	0	0	0	0
FBgn0005593	'RpL7	318.953	3123.92	594.795	1065.53	180.766	47.4267
FBgn0005596	'yem	0	0	0	0	0	0
FBgn0005612	'Sox14	1635.43	0	0	0	0	19.5893
FBgn0005613	'Sox15	0	0	0	0	0	42.2717
FBgn0005614	'trpl	0	0	0	0	0	0
FBgn0005616	'msl-2	823.696	5262.91	1725.11	207.704	0	2760.03
FBgn0005617	'msl-1	20.7319	2137.89	138.089	23.1497	0	0
FBgn0005619	'Hdc	0	0	0	0	0	0
FBgn0005624	'Psc	3090.65	2.21084	2053.15	0	72.8742	423.748
FBgn0005626	'ple	7706.7	22601.4	17418.8	16227.3	13964.4	18737.7
FBgn0005631	'robo1	1767.8	456.539	2468.1	2708.51	1452.75	10632.9
FBgn0005632	'faf	2931.18	6279.9	4175.02	5613.15	3070.18	1947.59
FBgn0005633	'fln	0	0	0	0	0	0
FBgn0005636	'nvy	0	0	0	0	273.515	0
FBgn0005638	'slbo	0	0	0.673607	0	0	0
FBgn0005640	'Eip63E	51.0324	2261.69	2286.9	579.385	2873.32	1493.94
FBgn0005642	'wdn	535.841	0	0	14.7901	841.365	1537.25
FBgn0005648	'Pabp2	24.7188	39.7952	0	511.865	0	0
FBgn0005649	'Rox8	476.037	89.5391	809.676	266.221	10.4106	217.544
FBgn0005654	'Orc3	0	0	0	0	0	0
FBgn0005655	'PCNA	0	0	0	1181.92	0	0
FBgn0005658	'Ets65A	11.1633	475.331	2069.32	1309.89	2773	7420.22
FBgn0005659	'Ets98B	0	0	0	0	0	0
FBgn0005660	'Ets21C	1053.34	0	477.588	7.71656	0	2.06203
FBgn0005664	'Crys	0	0	0	0	0	0
FBgn0005666	'bt	514.311	0	0.673607	2327.83	0	0
FBgn0005670	'Cyp4d1	0	0	0	0	0	0
FBgn0005671	'Vha55	1467.98	15741.2	4466.69	1866.76	15076.4	6895.44
FBgn0005672	'spi	413.841	1.10542	1791.12	0	514.851	0
FBgn0005674	'GluProRS	330.914	644.461	0	869.399	5910.38	564.997
FBgn0005677	'dac	873.931	29.8464	1532.46	1315.03	183.605	8649.19
FBgn0005683	'pie	0	0	0	0	0	5.15508
FBgn0005694	'Aef1	149.11	3802.65	2567.79	194.2	0.946418	83.5123
FBgn0005695	'gcl	0	0	0	0	0	14.4342
FBgn0005696	'DNApol-alpha73	0	0	0	0	0	0
FBgn0005771	'noc	0	2.21084	0	587.101	0	0
FBgn0005775	'Con	5.58167	309.518	1236.74	171.693	6812.32	0
FBgn0005777	'PpD3	0	5296.07	0	10.9318	0.946418	2388.86
FBgn0005778	'PpD5	0	0	0	0	0	0
FBgn0005779	'PpD6	0	0	0	0	0	0
FBgn0008635	'betaCOP	0	291.831	72.7496	112.533	0	0
FBgn0008636	'hbn	26.3136	592.506	22.9026	393.544	0	26.8064
FBgn0008646	'E5	0	0	0	0	0	0
FBgn0008651	'lbl	0	0	0	0	0	0
FBgn0010014	'CanB	2941.54	1421.57	417.636	4224.17	5811.01	195.893
FBgn0010015	'CanA1	0	0	0	0	0	0
FBgn0010019	'Cyp4g1	0	0	0	0	0	0
FBgn0010038	'GstD2	0.797382	0	0	0	0	0
FBgn0010039	'GstD3	0	0	0	0	0	0
FBgn0010040	'GstD4	0	0	3.36804	0	0	0
FBgn0010041	'GstD5	0	0	0	0	0	0
FBgn0010042	'GstD6	0	0	0	0	0	0
FBgn0010043	'GstD7	0	0	0	0	0	0
FBgn0010044	'GstD8	0	0	0	0	0	0
FBgn0010051	'Itp-r83A	1647.39	1.10542	1364.73	527.941	276.354	0
FBgn0010052	'Jhe	0	0	0	0	0	0
FBgn0010053	'Jheh1	0	0	0	0	0	0
FBgn0010078	'RpL23	10.366	2.21084	277.526	52.7298	15.1427	865.023
FBgn0010097	'gammaTub37C	0	0	0	0	0	0
FBgn0010100	'Acon	822.101	2.21084	1556.71	579.385	35.9639	155.683
FBgn0010105	'comm	0	3308.53	0.673607	830.173	20.8212	0
FBgn0010109	'dpn	0	0	0	0	0	0
FBgn0010113	'hdc	4778.71	1713.4	4117.76	6255.56	0.946418	1910.47
FBgn0010114	'hig	351.645	674.307	214.207	2105.33	529.994	0
FBgn0010173	'RpA-70	1390.63	0	0	0	0	0
FBgn0010194	'Wnt5	35.8822	1.10542	0	545.946	0	861.93
FBgn0010197	'Gyc32E	3711.02	1.10542	0	279.725	0	867.085
FBgn0010198	'RpS15Aa	456.9	1203.8	577.955	39.2258	0	8458.46
FBgn0010213	'Sod2	64.5879	0	460.747	0	0	0
FBgn0010215	'alpha-Cat	504.743	205.608	1767.55	160.762	6379.8	150.528
FBgn0010217	'ATPsynbeta	2739.01	2072.67	5115.37	4775.26	835.687	2571.35
FBgn0010220	'Dbp45A	0	0	0	0	0	0
FBgn0010222	'Nmdmc	422.612	355.946	0	0	0	0
FBgn0010223	'Galphaf	0	0	0	0	0	0
FBgn0010225	'Gel	0	0	0	83.596	1642.98	0
FBgn0010226	'GstS1	0	2.21084	0	0	0	0
FBgn0010228	'HmgZ	1601.14	5187.74	0	1624.98	2485.29	1504.25
FBgn0010235	'Klc	839.643	16.5813	2334.05	1788.31	1837	2134.2
FBgn0010238	'Lac	0	0	0	0	0	0
FBgn0010240	'Lcch3	1022.24	400.163	0	781.945	6073.16	28.8685
FBgn0010241	'Mdr50	0	109.437	0	0	0	0
FBgn0010246	'Myo61F	0	0	0	0	0	0
FBgn0010247	'Parp	139.542	0	319.963	1432.06	0	0
FBgn0010258	'Rbp4	0	0	0	1.28609	0	0
FBgn0010263	'Rbp9	188.98	0	1363.38	0	0	0
FBgn0010265	'RpS13	986.361	1687.98	2594.73	975.502	70.9813	0
FBgn0010269	'Dsor1	0	0	0.673607	0	0	22.6824
FBgn0010278	'Ssrp	2.39215	0	125.965	130.538	0	1025.86
FBgn0010280	'Taf4	1508.65	787.06	1252.91	241.142	1794.41	1675.4
FBgn0010282	'TfIIFalpha	287.057	0	1135.03	81.6669	0	0
FBgn0010287	'Trf	0	0	0	0	0	0
FBgn0010288	'Uch	0.797382	848.964	317.943	584.529	1572	0
FBgn0010292	'bys	0	0	0	0	0	0
FBgn0010294	'ng2	0	0	0	0	0	0
FBgn0010295	'ng3	0	0	0	0	0	0
FBgn0010296	'ng4	0	0	0	0	0	0
FBgn0010300	'brat	16088.8	3855.71	7636.01	7979.56	6503.78	12969.2
FBgn0010303	'hep	1463.2	997.09	115.187	189.056	3.78567	45.3647
FBgn0010309	'pigeon	153.895	0	268.769	891.905	0	0
FBgn0010313	'corto	3042.81	12263.5	3871.22	1480.29	102.213	5337.57
FBgn0010314	'Cks30A	0	0	0	0	0	0
FBgn0010315	'CycD	0	0	0	0	0	0
FBgn0010316	'dap	0	0	0	0	0	0
FBgn0010317	'CycJ	308.587	0	0	0	0	0
FBgn0010323	'Gsc	0	0	0	0	0	0
FBgn0010328	'woc	45.4508	81.8012	792.162	232.783	70.0349	0
FBgn0010329	'Tbh	0	0	0	0	0	636.137
FBgn0010333	'Rac1	6.37906	2890.68	124.617	192.271	1475.47	7979.03
FBgn0010339	'128up	0	0	146.846	183.911	0.946418	91.7604
FBgn0010340	'140up	0	0	0	0	0	0
FBgn0010341	'Cdc42	66.1827	1493.42	1088.55	237.927	42.5888	374.259
FBgn0010342	'Map60	1007.09	44.2169	0	378.111	0	0
FBgn0010348	'Arf79F	3620.91	2305.91	3250.83	5762.34	2351.85	729.959
FBgn0010350	'CdsA	2384.97	2036.19	2284.88	618.611	79.4991	3262.14
FBgn0010352	'Nc73EF	759.905	1065.63	1209.12	958.139	80.4455	570.152
FBgn0010355	'Taf1	178.614	134.861	591.427	309.948	6.62492	0
FBgn0010356	'Taf5	0	4.42169	536.191	0	796.884	0
FBgn0010357	'betaTry	0	0	0	0	0	0
FBgn0010358	'deltaTry	0	0	0	0	0	0
FBgn0010359	'gammaTry	0	0	0	0	0	0
FBgn0010379	'Akt1	1193.68	0	1027.25	91.3126	0	1417.65
FBgn0010380	'AP-1-2beta	55.8167	1598.44	1607.9	183.911	1224.66	164.963
FBgn0010382	'CycE	0	0	119.902	0	0	0
FBgn0010383	'Cyp18a1	0	0	0	0	0	0
FBgn0010385	'Def	0	0	0	0	0	0
FBgn0010387	'Dbi	0	0	0	10.9318	0	0
FBgn0010388	'Dro	0	0	0	0	0	0
FBgn0010389	'htl	0	0	0	0	0	0
FBgn0010391	'Gtp-bp	80.5356	0	0	0	0	0
FBgn0010395	'Itgbn	0	0	0	0	0	0
FBgn0010397	'LamC	6.37906	270.828	0	199.344	0	0
FBgn0010398	'Lrr47	0	0	0	660.409	0	0
FBgn0010399	'Nmdar1	1310.1	30.9518	949.113	1738.8	1453.7	2210.5
FBgn0010401	'Os-C	0	0	0	0	0	0
FBgn0010403	'Obp83b	0	0	0	0	0	0
FBgn0010406	'RNaseX25	0	0	498.469	0	0	1087.72
FBgn0010407	'Ror	0	0	0	39.8689	0	0
FBgn0010408	'RpS9	69.3722	53.0602	196.693	322.166	0	2479.59
FBgn0010409	'RpL18A	719.239	2744.76	5.38886	217.35	35.0175	0
FBgn0010411	'RpS18	658.637	57.4819	0	15.4331	52.9994	4373.57
FBgn0010412	'RpS19a	249.581	60.7982	307.165	0	0	1693.96
FBgn0010414	'SerT	626.742	0	0	0	0	0
FBgn0010415	'Sdc	2377	2490.51	4204.66	3816.48	1288.07	5.15508
FBgn0010416	'TH1	1122.71	0	0	0	0	0
FBgn0010417	'Taf6	0	0	0	203.203	0	0
FBgn0010421	'TfIIFbeta	0	1.10542	0	189.699	0	0
FBgn0010422	'TfIIS	2.39215	0	30.3123	39.8689	47.3209	59.7989
FBgn0010423	'TpnC47D	0	0	0	0	0	0
FBgn0010424	'TpnC73F	0	0	0	1.92914	0	0
FBgn0010425	'epsilonTry	0	0	0	0	0	0
FBgn0010431	'mtrm	0	0	0	0	0	0
FBgn0010433	'ato	338.09	0	0	0	0	0
FBgn0010434	'cora	1234.35	3787.17	998.286	1450.71	5796.81	2226.99
FBgn0010435	'emp	0	113.858	0	745.291	1366.63	0
FBgn0010438	'mtSSB	0	2.21084	0	0	0	0
FBgn0010441	'pll	0	0	55.9094	0	6.62492	0
FBgn0010452	'trn	0	0	0	0	0.946418	0
FBgn0010453	'Wnt4	551.788	6.63253	0	329.883	0	24.7444
FBgn0010470	'Fkbp14	0	0	0	0	0	0
FBgn0010473	'tutl	7111.85	7655.04	5946.6	6166.82	6677.92	6323.22
FBgn0010482	'l(2)01289	0	0	0	0	0	0
FBgn0010488	'NAT1	9964.88	3543.98	4826.4	5330.21	9378.05	377.352
FBgn0010497	'dmGlut	0	0	0	0	0	0
FBgn0010501	'Dcp-1	621.958	268.617	46.4789	1410.84	0	11.3412
FBgn0010504	'kermit	3.18953	0	0	670.697	15.1427	0
FBgn0010516	'wal	89.3068	0	0	81.0239	0	0
FBgn0010520	'Bka	0	0	0	0	0	0
FBgn0010531	'Ccs	0	0	0	202.56	0	0
FBgn0010548	'Aldh-III	194.561	2942.63	676.302	356.891	428.727	968.124
FBgn0010549	'l(2)03659	0	0	0	0	0	0
FBgn0010551	'Phb2	0	0	793.509	484.214	0	4.12406
FBgn0010583	'dock	432.978	673.202	47.8261	3379.21	27.4461	4840.62
FBgn0010590	'Prosbeta1	0	0	0	84.2391	177.927	0
FBgn0010591	'Sply	0	0	292.346	0	0	0
FBgn0010602	'lwr	4.78429	0	1193.63	54.659	0	0
FBgn0010607	'l(2)05714	0	0	0	322.809	0	0
FBgn0010611	'Hmgs	0	0	0	0	0	0
FBgn0010612	'ATPsynG	0	0	0	6.43046	6.62492	0
FBgn0010620	'CG10939	0	0	0	0	0	0
FBgn0010621	'CCT5	7.17644	1.10542	0	221.851	1692.2	1.03102
FBgn0010622	'DCTN3-p24	0	0	0.673607	0	0	651.602
FBgn0010638	'Sec61beta	181.803	553.816	0	44.3702	0	78.3572
FBgn0010651	'MFS14	0	0	0	0	0	0
FBgn0010660	'Nup214	404.273	1494.53	20.8818	57.8742	0	36.0856
FBgn0010741	'Pfdn2	0	33.1626	2.02082	0	29.339	0
FBgn0010747	'Srp54k	0	1563.07	0.673607	326.025	0.946418	480.454
FBgn0010750	'atms	0	0	0	242.429	0	4427.18
FBgn0010762	'simj	420.22	0	2292.29	747.863	1532.25	1.03102
FBgn0010768	'sqz	0	0	0	0	189.284	0
FBgn0010770	'ppan	7.17644	0	0	23.1497	0	0
FBgn0010772	'Xe7	459.292	1.10542	1205.76	619.254	130.606	1.03102
FBgn0010774	'Ref1	1082.84	3.31626	0	266.221	10.4106	0
FBgn0010786	'l(3)02640	0	1399.46	189.284	109.961	4374.34	0
FBgn0010803	'TrpRS	0	0	0	0	0	0
FBgn0010808	'Chchd3	12.7581	0	0	0	0	529.942
FBgn0010812	'unc-45	31.0979	0	313.901	513.794	0	178.366
FBgn0010825	'Gug	1004.7	2917.21	1252.24	2450.65	1639.2	32.9925
FBgn0010830	'l(3)04053	59.0063	0	1855.79	0	0	0
FBgn0010877	'l(3)05822	0	0	990.203	0	8.51776	0
FBgn0010894	'sinu	0	1019.2	1261.67	1170.34	224.301	0
FBgn0010905	'Spn	2735.02	16.5813	2229.64	6250.41	4225.76	5920.09
FBgn0010909	'msn	1089.22	4602.97	2654.69	2362.55	122.088	274.25
FBgn0010926	'l(3)07882	0	0	0	0	0	0
FBgn0011016	'SsRbeta	0	0	262.707	84.2391	144.802	0
FBgn0011020	'Sas-4	0	0	0	128.609	0	0
FBgn0011202	'dia	106.052	0	283.589	0	0	0
FBgn0011204	'cue	571.723	0	0	204.489	0	49.4888
FBgn0011205	'fbl	0.797382	0	887.141	33.4384	0	0
FBgn0011206	'bol	909.813	606.876	3016.41	2532.96	0	784.603
FBgn0011207	'pelo	794.99	0	0	0	0	136.094
FBgn0011211	'blw	169.842	3546.19	2921.43	621.826	91.8025	5704.61
FBgn0011217	'eff	5008.36	14978.5	1263.69	4281.4	6958.06	3151.82
FBgn0011224	'heph	8104.59	2556.84	6797.37	7996.28	2366.04	10788.6
FBgn0011225	'jar	1957.57	896.497	0	698.992	0	114.443
FBgn0011227	'ox	0	0	0	0	0	0
FBgn0011230	'poe	6436.47	4903.65	6300.25	3747.03	3262.3	12924.8
FBgn0011232	'scat	1.59476	2481.67	0	0	4927.05	0
FBgn0011236	'ken	0	0	0	0	0	0
FBgn0011239	'ms(2)35Ci	0	0	0	0	0	0
FBgn0011244	'Hsp60B	0	0	0	0	0	0
FBgn0011259	'Sema1a	10381.9	6675.64	4378.45	8663.12	15943.4	8029.55
FBgn0011260	'Sema2a	108.444	2616.53	2408.82	1020.51	3680.62	4942.69
FBgn0011270	'Pglym87	0	0	0	0	0	0
FBgn0011272	'RpL13	44.6534	0	0	28.294	52.053	0
FBgn0011273	'Acam	0	0	0	0	0	0
FBgn0011274	'Dif	390.717	0	2311.82	1806.96	468.477	89.6984
FBgn0011276	'HLH3B	0	0	0	0	0	0
FBgn0011277	'HLH4C	0	0	0	0	0	0
FBgn0011278	'lbe	0	0	0	0	0	0
FBgn0011279	'Obp69a	0	0	0	0	0	0
FBgn0011280	'Obp19d	0	0	0	0	0	0
FBgn0011281	'Obp83a	0.797382	0	0	0	0	0
FBgn0011282	'Obp84a	0	0	0	0	0	0
FBgn0011283	'Obp28a	0	0	0	0	0	0
FBgn0011284	'RpS4	640.298	1556.43	4769.14	1037.88	4475.61	3318.84
FBgn0011286	'RyR	650.664	3728.59	1502.14	1378.05	1703.55	1405.28
FBgn0011288	'Snap25	2893.7	4661.56	5973.55	1572.25	1688.41	10473.1
FBgn0011289	'TfIIA-L	74.9539	0	0	156.903	0	0
FBgn0011290	'Taf12	27.9084	33.1626	0	0	8.51776	0
FBgn0011291	'Taf11	0	5.52711	0	0	0	1477.45
FBgn0011293	'a10	0	0	0	0	0	0
FBgn0011294	'a5	0	0	0	0	0	0
FBgn0011296	'l(2)efl	0	0	0	0	0	0
FBgn0011297	'l(2)not	0	0	0	0	0	0
FBgn0011300	'babo	1593.97	706.364	1862.52	852.68	1.89284	8494.54
FBgn0011305	'Rsf1	1562.87	0	0	1793.46	0	0
FBgn0011327	'Uch-L5	0	0	0	0	0	0
FBgn0011335	'vers	0	0	0	0	0	4780.82
FBgn0011336	'Stt3B	0	0	0	1338.82	0	0
FBgn0011361	'ND-ACP	13.5555	0	0	30.2232	30.2854	63.923
FBgn0011455	'ND-SGDH	0	5.52711	0	912.483	0	0
FBgn0011474	'PR-Set7	0.797382	0	220.943	424.411	6447.94	453.647
FBgn0011476	'l(3)neo43	0	0	0	0	0	813.472
FBgn0011481	'Ssdp	1485.52	15.4759	1732.52	2500.16	2632.93	6860.38
FBgn0011509	'SrpRbeta	280.678	0	0	41.798	0	0
FBgn0011554	'etaTry	0	0	0	0	0	0
FBgn0011555	'thetaTry	0	0	0	176.195	0	0
FBgn0011556	'zetaTry	0	0	0	0	0	0
FBgn0011559	'Acp36DE	0	0	0	0	0	0
FBgn0011566	'Smyd3	0	0	0	0	0	0
FBgn0011569	'can	0	0	0	0	0	0
FBgn0011570	'cpb	1136.27	32.0572	118.555	18.0053	0	0
FBgn0011573	'Cdc37	2129.01	9.94879	0	760.081	0.946418	0
FBgn0011576	'Cyp4d2	0	0	0	153.045	0	0
FBgn0011581	'Ms	0	0	1725.78	0	0	0
FBgn0011582	'Dop1R1	1268.63	344.891	3896.14	4183.66	4544.7	6290.23
FBgn0011584	'Trp1	1144.24	2099.2	41.7636	100.315	76.6598	0
FBgn0011586	'e(r)	355.632	215.557	0	711.852	0	0
FBgn0011589	'Elk	649.069	0	0	372.324	0	0
FBgn0011591	'fng	0	2.21084	0	0	0	0
FBgn0011592	'fra	273.502	0	1318.25	701.564	1333.5	379.414
FBgn0011596	'fzo	0	0	0	0	0	0
FBgn0011603	'ine	0	0	0	0	0	0
FBgn0011604	'Iswi	395.501	14.3705	124.617	328.597	0	4.12406
FBgn0011606	'Klp3A	0	0	0	0	0	0
FBgn0011638	'La	315.763	0	1.34721	0.643046	0	801.1
FBgn0011640	'lark	125.986	0	891.182	3.21523	0	0
FBgn0011642	'Zyx	58.2089	477.542	414.942	163.334	0	422.717
FBgn0011648	'Mad	288.652	0	0	23.7927	0	38.1476
FBgn0011653	'mas	1.59476	0	0	0	1.89284	0
FBgn0011655	'Med	11.1633	0	0.673607	1135.62	457.12	0
FBgn0011656	'Mef2	2008.61	4993.19	5666.38	2140.7	5578.19	988.745
FBgn0011659	'Mlh1	0	0	0	36.6536	0	0
FBgn0011660	'Pms2	0	0	0	0	0	0
FBgn0011661	'Moe	377.162	0	611.635	687.417	190.23	48.4578
FBgn0011666	'msi	2833.9	1915.7	2102.33	1328.53	430.62	7504.77
FBgn0011668	'Mst57Da	0	0	0	0	0	0
FBgn0011669	'Mst57Db	0	0	0	0	0	0
FBgn0011670	'Mst57Dc	0	0	0	0	0	0
FBgn0011672	'Mvl	428.194	5.52711	99.0203	0	614.225	473.236
FBgn0011674	'insc	0	0	0	0	0	0
FBgn0011676	'Nos	0	593.611	0	39.2258	0	0
FBgn0011692	'pav	0	311.729	0	0	0	0
FBgn0011693	'Pdh	0	0	1218.56	0	0	0
FBgn0011694	'EbpII	0	0	0	0	0	0
FBgn0011695	'EbpIII	0	0	0	0	0	0
FBgn0011701	'repo	0	0	0	0	0	0
FBgn0011703	'RnrL	0	1.10542	0	0	0	0
FBgn0011704	'RnrS	0	0	0	0	0	0
FBgn0011705	'rost	0	0	152.909	0	0	0
FBgn0011706	'rpr	0	3064.23	0	0	0	0
FBgn0011708	'Syx5	2.39215	3.31626	0	0.643046	0	0
FBgn0011710	'Sep1	448.926	16.5813	8.75689	0	603.815	376.321
FBgn0011715	'Snr1	0	0	121.923	5.14437	49.2137	0
FBgn0011722	'Tig	0	0	1407.17	8.3596	0	0
FBgn0011723	'byn	0	0	0	0	0	0
FBgn0011725	'twin	876.323	0	2.02082	1305.38	0	2.06203
FBgn0011726	'tsr	3463.03	7393.06	1835.58	1405.7	671.957	202.079
FBgn0011737	'Wee1	0	887.653	228.353	524.083	16.0891	0
FBgn0011739	'wts	97.2806	3060.91	484.997	904.123	0	0
FBgn0011740	'alpha-Man-IIa	321.345	0	430.435	0	0	3045.62
FBgn0011741	'Arp6	0	0	0	0	0	9.27915
FBgn0011742	'Arp2	7.17644	32.0572	544.948	1649.41	2672.68	0
FBgn0011743	'Arp53D	0	0	0	0	0	0
FBgn0011745	'Arp1	7.97382	196.765	125.965	526.655	0	0
FBgn0011746	'ana	0	0	0	0	0	0
FBgn0011747	'Ank	3338.64	1974.28	2760.44	1886.06	4634.61	136.094
FBgn0011754	'PhKgamma	589.265	2843.14	43.1109	1488.65	1513.32	73.2021
FBgn0011758	'B-H1	0	0	0	0	0	0
FBgn0011760	'ctp	16473.9	7932.5	6911.21	9427.06	16706.2	18179.9
FBgn0011761	'dhd	0	0	0	0	0	0
FBgn0011762	'DNApol-alpha50	0	5.52711	0	0	0	0
FBgn0011763	'Dp	373.972	1.10542	974.036	1078.39	291.497	3475.56
FBgn0011766	'E2f1	329.319	1097.68	629.149	1480.29	377.621	12.3722
FBgn0011768	'Fdh	0	0	0	10.2887	0	0
FBgn0011769	'Fdx1	204.13	1056.78	0	156.903	0	0
FBgn0011770	'Gip	0	0	216.902	0.643046	0	148.466
FBgn0011771	'Hem	1436.08	571.503	1145.81	467.495	0	406.22
FBgn0011774	'Irbp	0	0	0	0	0	0
FBgn0011785	'BRWD3	217.685	3230.04	250.582	59.8033	34.071	48.4578
FBgn0011787	'mRpL12	0	0	0	0	0	0
FBgn0011802	'Gem3	0	0	0	0	0	0
FBgn0011812	'Lcp1Psi	0	0	0	0	0	0
FBgn0011817	'nmo	9588.52	8452.05	5780.9	5116.72	9633.59	1632.1
FBgn0011818	'oaf	0	2211.95	0.673607	0	3051.25	0
FBgn0011822	'Pgcl	0	0	0	0	0	0
FBgn0011824	'CG4038	0	0	0	0	0	94.8535
FBgn0011826	'Pp2B-14D	555.775	483.069	3399.7	817.955	242.283	165.994
FBgn0011828	'Pxn	0	0	0	0	0	0
FBgn0011829	'Ret	5.58167	0	0	7.07351	0	0
FBgn0011832	'Ser12	0	0	0	0	0	0
FBgn0011834	'Ser6	0	0	0	0	0	0
FBgn0011836	'Taf2	0	0	389.345	342.744	0	0
FBgn0011837	'Tis11	0	0	0	0	0	0
FBgn0011840	'tRNA:Ala-AGC-2-3	0	0	0	0	0	0
FBgn0011844	'tRNA:Asp-GTC-1-10	0	0	0	0	0	0
FBgn0011845	'tRNA:Asp-GTC-1-11	0	0	0	0	0	0
FBgn0011848	'tRNA:Glu-TTC-1-6	0	0	0	0	0	0
FBgn0011849	'tRNA:Glu-TTC-1-5	0	0	0	0	0	0
FBgn0011850	'tRNA:Glu-TTC-1-4	0	0	130.006	0	0	0
FBgn0011851	'tRNA:Glu-CTC-3-4	0	0	0	0	0	0
FBgn0011852	'tRNA:Glu-CTC-3-5	0	0	0	0	0	0
FBgn0011853	'tRNA:Glu-CTC-3-6	0	0	0	0	0	0
FBgn0011854	'tRNA:Glu-CTC-3-8	0	0	0	0	0	0
FBgn0011855	'tRNA:Glu-CTC-3-9	0	0	0	0	0	0
FBgn0011858	'tRNA:Phe-GAA-1-8	0	0	0	0	0	0
FBgn0011859	'tRNA:Gly-GCC-1-1	0	0	0	0	0	0
FBgn0011860	'tRNA:Gly-GCC-1-2	0	0	0	0	0	0
FBgn0011861	'tRNA:Gly-GCC-1-3	0	0	0	0	0	0
FBgn0011862	'tRNA:Gly-GCC-1-4	0	0	0	0	0	0
FBgn0011863	'tRNA:Gly-GCC-1-5	0	0	0	0	0	0
FBgn0011864	'tRNA:Gly-GCC-1-6	0	0	0	0	0	0
FBgn0011865	'tRNA:Gly-GCC-1-7	0	0	0	0	0	0
FBgn0011866	'tRNA:Gly-GCC-2-1	0	0	0	0	0	0
FBgn0011867	'tRNA:Gly-GCC-1-8	0	0	0	0	0	0
FBgn0011868	'tRNA:Gly-GCC-1-9	0	0	0	0	0	0
FBgn0011869	'tRNA:Gly-GCC-1-10	0	0	0	0	0	0
FBgn0011870	'tRNA:Gly-GCC-1-11	0	0	0	0	0	0
FBgn0011871	'tRNA:Gly-GCC-1-12	0	0	0	0	0	0
FBgn0011872	'tRNA:Gly-GCC-1-13	0	0	0	0	0	0
FBgn0011877	'tRNA:His-GTG-2-1Psi	0	0	0	0	0	0
FBgn0011878	'tRNA:His-GTG-1-4	0	0	0	0	0	0
FBgn0011879	'tRNA:Ala-TGC-2-1	0	0	0	0	0	0
FBgn0011880	'tRNA:Ile-AAT-1-1	0	0	0	0	0	0
FBgn0011881	'tRNA:Ile-AAT-1-3	0	0	0	0	0	0
FBgn0011882	'tRNA:Ile-AAT-1-4	0	0	0	0	0	0
FBgn0011883	'tRNA:Ile-AAT-1-5	0	0	0	0	0	0
FBgn0011884	'tRNA:Ile-AAT-1-6	0	0	0	0	0	0
FBgn0011885	'tRNA:Ile-AAT-1-7	0	0	0	0	0	0
FBgn0011887	'tRNA:Lys-CTT-1-4	0	0	0	0	0	0
FBgn0011888	'tRNA:Lys-CTT-1-3	0	0	0	0	0	0
FBgn0011889	'tRNA:Lys-CTT-1-2	0	0	0	0	0	0
FBgn0011890	'tRNA:Lys-CTT-1-5	0	0	0	0	0	0
FBgn0011891	'tRNA:Lys-CTT-1-1	0	0	0	0	0	0
FBgn0011892	'tRNA:Lys-CTT-1-6	0	0	0	0	0	0
FBgn0011893	'tRNA:Lys-CTT-1-7	0	0	0	0	0	0
FBgn0011894	'tRNA:Lys-CTT-1-8	0	0	0	0	0	0
FBgn0011895	'tRNA:Lys-CTT-1-9	0	0	0	0	0	0
FBgn0011896	'tRNA:Lys-CTT-1-10	0	0	0	0	0	0
FBgn0011897	'tRNA:Lys-CTT-1-11	0	0	0	0	0	0
FBgn0011902	'tRNA:Lys-TTT-1-1	0	0	0	0	0	0
FBgn0011904	'tRNA:Lys-TTT-2-4	0	0	0	0	0	0
FBgn0011905	'tRNA:Lys-TTT-2-5	0	0	0	0	0	0
FBgn0011906	'tRNA:Leu-CAG-1-1	0	0	0	0	0	0
FBgn0011909	'tRNA:Leu-CAA-2-1	0	0	0	0	0	0
FBgn0011910	'tRNA:Leu-CAA-1-1	0	0	0	0	0	0
FBgn0011915	'tRNA:Met-CAT-1-1	0	0	0	0	0	0
FBgn0011916	'tRNA:Met-CAT-1-2	0	0	0	0	0	0
FBgn0011919	'tRNA:Met-CAT-1-5	0.797382	0	0	0	0	0
FBgn0011921	'tRNA:iMet-CAT-2-1	0	0	0	0	0	0
FBgn0011927	'tRNA:iMet-CAT-1-4	0	0	0	0	0	0
FBgn0011928	'tRNA:iMet-CAT-1-5	0	0	0	0	0	0
FBgn0011931	'tRNA:Asn-GTT-1-6	0	0	0	0	0	0
FBgn0011932	'tRNA:Asn-GTT-1-5	0	0	0	0	0	0
FBgn0011933	'tRNA:Asn-GTT-1-4	0	0	0	0	0	0
FBgn0011934	'tRNA:Asn-GTT-1-8	0	0	0	0	0	0
FBgn0011935	'tRNA:Asn-GTT-1-7	0	0	0	0	0	0
FBgn0011936	'tRNA:Asn-GTT-1-3	0	0	0	0	0	0
FBgn0011937	'tRNA:Asn-GTT-1-2	0	0	0	0	0	0
FBgn0011938	'tRNA:Asn-GTT-1-1	0	0	0	0	0	0
FBgn0011944	'tRNA:Pro-TGG-1-1	0	0	0	0	0	0
FBgn0011945	'tRNA:Pro-TGG-1-2	0	0	0	0	0	0
FBgn0011948	'tRNA:Arg-TCG-3-1	0	0	0	0	0	0
FBgn0011949	'tRNA:Arg-TCG-3-2	0	0	0	0	0	0
FBgn0011950	'tRNA:Arg-TCG-3-3	0	0	0	0	0	0
FBgn0011951	'tRNA:Arg-TCG-3-4	0	0	0	0	0	0
FBgn0011952	'tRNA:Arg-TCG-2-1	0	0	0	0	0	0
FBgn0011953	'tRNA:Arg-TCG-1-1	0	0	0	0	0	0
FBgn0011954	'tRNA:Arg-TCG-2-2	0	0	0	0	0	0
FBgn0011955	'tRNA:Arg-ACG-1-5	0	0	0	0	0	0
FBgn0011956	'tRNA:Arg-ACG-1-3	0	0	0	0	0	0
FBgn0011957	'tRNA:Arg-ACG-1-2	0	0	0	0	0	0
FBgn0011958	'tRNA:Arg-ACG-1-1	0	0	0	0	0	0
FBgn0011959	'tRNA:Arg-ACG-1-10	0	0	0	0	0	0
FBgn0011960	'tRNA:Arg-ACG-1-9	0	0	0	0	0	0
FBgn0011961	'tRNA:Arg-ACG-1-8	0	0	0	0	0	0
FBgn0011962	'tRNA:Arg-ACG-1-7	0	0	0	0	0	0
FBgn0011963	'tRNA:Arg-ACG-1-6	0	0	0	0	0	0
FBgn0011965	'tRNA:Arg-TCG-4-1	0	0	0	0	0	0
FBgn0011966	'tRNA:Arg-TCG-2-3	0	0	0	0	0	0
FBgn0011970	'tRNA:Ser-GCT-2-1	0	0	0	0	0	0
FBgn0011971	'tRNA:Ser-GCT-2-2	0	0	0	0	0	0
FBgn0011974	'tRNA:Ser-AGA-1-1	0	0	0	0	0	0
FBgn0011975	'tRNA:Ser-CGA-1-1	0	0	0	0	0	0
FBgn0011976	'tRNA:Ser-CGA-1-2	0	0	0	0	0	0
FBgn0011977	'tRNA:Ser-CGA-1-3	0	0	0	0	0	0
FBgn0011980	'tRNA:Ser-AGA-3-1	0	0	0	0	0	0
FBgn0011981	'tRNA:Ser-AGA-3-2	0	0	0	0	0	0
FBgn0011982	'tRNA:Ser-AGA-2-1	0	0	0	0	0	0
FBgn0011983	'tRNA:Ser-AGA-2-2	0	0	0	0	0	0
FBgn0011984	'tRNA:Ser-AGA-2-4	0	0	0	0	0	0
FBgn0011985	'tRNA:Ser-AGA-2-3	0	0	0	0	0	0
FBgn0011986	'tRNA:Ser-AGA-2-5	0	0	0	0	0	0
FBgn0011987	'tRNA:SeC-TCA-1-1	0	0	0	0	0	0
FBgn0011993	'tRNA:Thr-AGT-1-5	0	0	0	0	0	0
FBgn0011994	'tRNA:Thr-AGT-1-6	0	0	0	0	0	0
FBgn0011998	'tRNA:Val-CAC-2-2	0	0	0	0	0	0
FBgn0011999	'tRNA:Val-CAC-2-1	0	0	0	0	0	0
FBgn0012000	'tRNA:Val-CAC-2-3	0	0	0	0	0	0
FBgn0012001	'tRNA:Val-CAC-2-4	0	0	0	0	0	0
FBgn0012002	'tRNA:Val-CAC-1-1	0	0	0	0	0	0
FBgn0012003	'tRNA:Val-CAC-2-5	0	0	0	0	0	0
FBgn0012004	'tRNA:Val-CAC-2-6	0	0	0	0	0	0
FBgn0012009	'tRNA:Val-AAC-2-4	0	0	0	0	0	0
FBgn0012010	'tRNA:Val-AAC-2-3	0	0	0	0	0	0
FBgn0012011	'tRNA:Val-AAC-1-1	0	0	0	0	0	0
FBgn0012016	'tRNA:Tyr-GTA-1-3	0	0	0	0	0	0
FBgn0012017	'tRNA:Tyr-GTA-1-2	0	0	0	0	0	0
FBgn0012018	'tRNA:Tyr-GTA-3-1	0	0	0	0	0	0
FBgn0012024	'tRNA:Tyr-GTA-1-8	0	0	0	0	0	0
FBgn0012025	'tRNA:Tyr-GTA-1-7	0	0	0	0	0	0
FBgn0012026	'tRNA:Tyr-GTA-1-6	0	0	0	0	0	0
FBgn0012027	'tRNA:Tyr-GTA-1-5	0	0	0	0	0	0
FBgn0012028	'tRNA:Tyr-GTA-1-4	0	0	0	0	0	0
FBgn0012034	'AcCoAS	205.725	1884.74	0	304.161	32.1782	2464.13
FBgn0012036	'Aldh	0	0	0	0	0	0
FBgn0012037	'Ance	0	0	0	0	0	0
FBgn0012042	'AttA	0	0	0	0	0	0
FBgn0012051	'CalpA	340.482	21.003	39.0692	1610.83	6578.55	575.307
FBgn0012058	'Cdc27	29.5031	0	0	49.5146	56.7851	0
FBgn0012344	'Dh44	0	0	0	0	0	0
FBgn0013263	'Trl	134.758	0	0	27.008	0	0
FBgn0013269	'FK506-bp1	36.6796	0	7.40968	511.222	0	0
FBgn0013272	'Gp150	0	0	0	0	0	0
FBgn0013275	'Hsp70Aa	3.98691	196.765	0.673607	2.57219	2.83925	11.3412
FBgn0013276	'Hsp70Ab	2067.61	685.361	0	2003.73	0.946418	25.7754
FBgn0013277	'Hsp70Ba	36.6796	7.73795	4.04164	291.943	36.9103	3.09305
FBgn0013278	'Hsp70Bb	900.244	19.8976	1108.08	789.661	138.177	0
FBgn0013279	'Hsp70Bc	0.797382	0	0	45.0133	0	0
FBgn0013300	'ProtA	0	0	0	0	0	0
FBgn0013301	'ProtB	0	0	0	0	0	0
FBgn0013303	'Nca	2.39215	0	0	84.2391	0	0
FBgn0013305	'Nmda1	419.423	3406.91	412.248	1154.91	1568.21	1316.61
FBgn0013307	'Odc1	0	0	0	0	0	0
FBgn0013308	'Odc2	0	0	0	0	0	0
FBgn0013323	'Ptth	0	0	0	0	0	0
FBgn0013325	'RpL11	4.78429	1573.01	0.673607	47.5854	0	0
FBgn0013334	'Sap47	14225.3	12352	21416.7	17362.9	10752.3	18491.3
FBgn0013342	'nSyb	20047.8	23379.7	23262.4	20093.3	46017.7	27742.6
FBgn0013343	'Syx1A	4958.12	7284.73	5068.22	6685.75	3660.74	10778.2
FBgn0013347	'TfIIA-S	3.98691	3.31626	0	93.2417	0	0
FBgn0013348	'TpnC41C	13.5555	0	0	0	0	0
FBgn0013432	'bcn92	0	0	0	0	0	0
FBgn0013433	'beat-Ia	0	0	0	0	0	0
FBgn0013435	'Cdc2rk	0	0	0	0	0	0
FBgn0013467	'igl	2691.96	0	551.684	1097.04	3076.8	478.392
FBgn0013469	'klu	0	0	0	0	0	0
FBgn0013531	'MED20	2.39215	0	37.0484	585.172	47.3209	0
FBgn0013548	'l(2)dtl	404.273	0	0	0	0	0
FBgn0013563	'Pex1	0	0	222.29	0	0	0
FBgn0013576	'mtd	5260.33	7692.63	8570.98	6915.32	11602.1	1875.42
FBgn0013672	'mt:ATPase6	15938.9	1649.29	2718.01	5113.51	8312.39	10387.5
FBgn0013673	'mt:ATPase8	111.633	36.4789	20.8818	14.7901	17.9819	0
FBgn0013674	'mt:CoI	149193	91853.9	40394.2	58575.1	116191	71559.7
FBgn0013675	'mt:CoII	10968.8	5774.72	3494.67	5726.33	975.757	8287.31
FBgn0013676	'mt:CoIII	62037.1	43811.2	16324.2	28681.8	27811.4	33809.1
FBgn0013678	'mt:Cyt-b	36752.9	16029.7	16224.5	14233.2	12668.7	19788.3
FBgn0013679	'mt:ND1	10948.1	6621.47	2854.07	3657.65	545.137	6993.38
FBgn0013680	'mt:ND2	649.069	2.21084	439.865	771.013	44.4816	62.892
FBgn0013681	'mt:ND3	7.17644	0	0	0	0	89.6984
FBgn0013683	'mt:ND4L	40.6665	0	0	0	0	0
FBgn0013684	'mt:ND5	14110.5	5266.23	10394.4	5037.63	349.228	6632.53
FBgn0013685	'mt:ND6	801.369	0	2.02082	0	10.4106	0
FBgn0013686	'mt:lrRNA	40119.5	8564.81	5629.34	2716.23	6686.44	4750.92
FBgn0013687	'mt:ori	6.37906	0	0.673607	1.28609	0	0
FBgn0013688	'mt:srRNA	18073.5	677.623	5343.05	1084.18	2555.33	879.457
FBgn0013689	'mt:tRNA:Ala-TGC	0	0	0	0	0	0
FBgn0013690	'mt:tRNA:Cys-GCA	0	0	0	0	0	0
FBgn0013691	'mt:tRNA:Asp-GTC	0	0	0	0	0	0
FBgn0013692	'mt:tRNA:Glu-TTC	0	0	0	0	0	0
FBgn0013693	'mt:tRNA:Phe-GAA	0	0	0	0	0	0
FBgn0013694	'mt:tRNA:Gly-TCC	0	0	0	0	0	0
FBgn0013695	'mt:tRNA:His-GTG	0	0	0	0	0	0
FBgn0013696	'mt:tRNA:Ile-GAT	0	0	0	0	0	0
FBgn0013697	'mt:tRNA:Lys-CTT	0	0	0	0	0	0
FBgn0013698	'mt:tRNA:Leu-TAG	0	0	0	0	0	0
FBgn0013699	'mt:tRNA:Leu-TAA	0	0	0	0	0	0
FBgn0013700	'mt:tRNA:Met-CAT	0	0	0	0	0	0
FBgn0013701	'mt:tRNA:Asn-GTT	0	0	0	0	0	0
FBgn0013702	'mt:tRNA:Pro-TGG	0	0	0	0	0	0
FBgn0013703	'mt:tRNA:Gln-TTG	0	0	0	0	0	0
FBgn0013704	'mt:tRNA:Arg-TCG	0	0	0	0	0	0
FBgn0013705	'mt:tRNA:Ser-GCT	0	0	0	0	0	0
FBgn0013706	'mt:tRNA:Ser-TGA	0	0	0	0	0	0
FBgn0013707	'mt:tRNA:Thr-TGT	0	0	0	0	0	0
FBgn0013708	'mt:tRNA:Val-TAC	0	0	0	0	0	0
FBgn0013709	'mt:tRNA:Trp-TCA	0	0	0	0.643046	0	0
FBgn0013710	'mt:tRNA:Tyr-GTA	0	0	0	0	0	0
FBgn0013717	'not	74.9539	0	0	0	0	0
FBgn0013718	'nuf	0	21.003	0	1.92914	2959.45	0
FBgn0013720	'pck	0	0	0	22.5066	156.159	0
FBgn0013725	'phyl	578.102	3071.97	90.937	561.38	0	3076.55
FBgn0013726	'pnut	662.624	0	1955.48	293.229	691.831	206.203
FBgn0013732	'sced	4.78429	0	940.356	0	0	546.439
FBgn0013733	'shot	24393.5	20534.3	16874.5	14773.3	6389.27	16850.9
FBgn0013746	'alien	1186.5	0	0	0.643046	0	0
FBgn0013749	'Arf102F	567.736	2560.16	115.187	1.28609	0	0
FBgn0013750	'Arf51F	770.271	4947.87	57.9302	0	0	0
FBgn0013751	'Awh	503.945	0	0	0	0	0
FBgn0013753	'Bgb	0	341.575	0	471.353	0	0
FBgn0013755	'Bro	0	0	0	0	0	0
FBgn0013756	'Mtor	791.8	204.503	703.92	1905.35	2571.42	1887.79
FBgn0013759	'CASK	2121.83	5338.08	3223.88	5363.65	6397.78	362.918
FBgn0013762	'Cdk5	51.8298	0	0	325.382	0	0
FBgn0013763	'Idgf6	0	0	0	1.92914	0	0
FBgn0013764	'Chi	1.59476	0	0	0	0	0
FBgn0013765	'cnn	4420.69	842.331	2182.49	0	492.137	1387.75
FBgn0013767	'Crz	0	0	0	0	0	0
FBgn0013770	'Cp1	263.933	0	0	756.866	609.493	191.769
FBgn0013771	'Cyp6a9	0	0	0	0	0	0
FBgn0013772	'Cyp6a8	0	0	0	0	0	0
FBgn0013773	'Cyp6a22	0	0	0	0	0	0
FBgn0013799	'Deaf1	876.323	3738.54	2.02082	360.749	0	1613.54
FBgn0013810	'Dhc36C	0	0	0	0	0	0
FBgn0013811	'Dhc62B	0	0	125.965	18.6483	440.084	0
FBgn0013812	'Dhc93AB	0	0	0	0	0	0
FBgn0013813	'Dhc98D	1.59476	0	0	0	2144.58	0
FBgn0013949	'Elal	0	1.10542	0	0	0	0
FBgn0013953	'Esp	0	0	0	0	0	0
FBgn0013954	'FK506-bp2	371.58	142.599	625.781	530.513	5.67851	22.6824
FBgn0013972	'Gycalpha99B	49.4377	2513.73	104.409	251.431	102.213	201.048
FBgn0013973	'Gycbeta100B	1411.37	3583.78	538.886	1785.1	5460.83	4212.73
FBgn0013981	'His4r	814.924	0	35.0276	7.71656	440.084	2092.96
FBgn0013983	'imd	0	0	0	0	0	0
FBgn0013987	'MAPk-Ak2	9.56858	505.178	395.407	930.488	0	0
FBgn0013995	'Calx	140.339	2903.94	1130.31	1654.56	1458.43	1249.59
FBgn0013997	'Nrx-IV	428.991	1220.39	176.485	327.311	195.908	0
FBgn0014000	'Hf	0	0	0	0	0	0
FBgn0014002	'Pdi	2959.08	4417.26	1480.59	1675.78	767.545	3617.84
FBgn0014006	'Ask1	748.742	0	0	286.799	0	0
FBgn0014007	'Ptp69D	1834.78	1109.84	1107.41	417.98	2434.19	0
FBgn0014009	'Rab2	320.548	793.693	668.218	1008.94	0	35.0546
FBgn0014010	'Rab5	2963.07	2452.93	1592.41	500.29	63.41	5952.06
FBgn0014011	'Rac2	0	0	0	0	0	0
FBgn0014018	'Rel	0	1948.86	126.638	0	0	0
FBgn0014019	'Rh5	0	0	0	0	0	0
FBgn0014020	'Rho1	769.474	4619.56	2928.84	2095.05	4340.27	8881.17
FBgn0014022	'Rlb1	0	0	0	0	0	0
FBgn0014023	'mRpL47	610.795	1.10542	0	524.083	0	0
FBgn0014024	'Rnp4F	594.847	46.4277	0	134.397	0	0
FBgn0014026	'RpL7A	1118.73	684.256	1958.18	2365.12	3.78567	9.27915
FBgn0014028	'SdhB	0	0	0	0	0	0
FBgn0014029	'Sep2	397.894	0	105.083	426.34	0	0
FBgn0014031	'Spat	0	0	0	0	0	0
FBgn0014032	'Sptr	11.9607	0	0	5.78742	1.89284	2251.74
FBgn0014033	'Sr-CI	0	11.0542	0	162.048	0	0
FBgn0014037	'Su(Tpl)	1574.03	3910.98	2149.48	889.333	202.533	608.3
FBgn0014073	'Tie	0	0	0	0	0	0
FBgn0014075	'Ugt	967.224	1420.47	61.2983	1109.9	1700.71	0
FBgn0014076	'Vm32E	0	0	0	0	0	0
FBgn0014092	'CG4278	0	0	0	0	0	0
FBgn0014127	'barr	0	0	0	0	0	2.06203
FBgn0014133	'bif	110.836	1042.41	1382.92	738.86	0	4804.54
FBgn0014135	'bnl	0	0	0	0	0	0
FBgn0014141	'cher	0	0	0	187.77	0	0
FBgn0014143	'croc	0	0	0	0	0	0
FBgn0014163	'fax	22057.2	16520.5	20446	16966.8	20534.4	17213.8
FBgn0014179	'gcm	0	0	0	0	0	0
FBgn0014184	'Oda	611.592	1162.9	3305.39	1594.76	154.266	1041.33
FBgn0014189	'Hel25E	10.366	394.635	0	426.983	0	47.4267
FBgn0014269	'prod	3.18953	0	0	0	0	0
FBgn0014340	'mof	1.59476	1.10542	0	0	0	174.242
FBgn0014342	'mia	0	0	0	0	0	0
FBgn0014343	'mirr	0	0	0	0	0	0
FBgn0014366	'noi	0	472.015	0	0	0	0
FBgn0014368	'nol	0	0	3.36804	0	0	0
FBgn0014380	'RhoL	0	0	0	0	0	0
FBgn0014388	'sty	40.6665	2961.42	44.4581	2129.13	30.2854	81.4503
FBgn0014391	'sun	56.6141	0	0	338.242	0	0
FBgn0014395	'tilB	0	0	0	0	0	0
FBgn0014396	'tim	0	0	0	0	0	0
FBgn0014411	'Vps26	0	2031.76	0	0	402.228	0
FBgn0014417	'CG13397	0	0	50.5205	0	0	0
FBgn0014427	'CG11899	0	0	138.763	0	0	0
FBgn0014454	'Acp1	0	0	0	0.643046	0	0
FBgn0014455	'Ahcy	37.477	616.825	196.693	0	0	0
FBgn0014464	'Cp7Fa	0	0	0	0	0	0
FBgn0014465	'Cp7Fb	0	0	0	0	0	0
FBgn0014466	'Cp7Fc	0	0	0	0	0	0
FBgn0014469	'Cyp4e2	0	0	0	0	0	0
FBgn0014848	'Eig71Eh	0	0	0	0	0	0
FBgn0014849	'Eig71Ei	0	0	0	0	0	0
FBgn0014850	'Eig71Ej	0	0	0	0	0	0
FBgn0014851	'Eig71Ek	0	0	0	0	0	0
FBgn0014857	'His3.3A	22.3267	0	1.34721	11.5748	0	0
FBgn0014859	'Hr38	2400.92	5593.43	9826.58	2457.72	8672.97	5981.96
FBgn0014861	'Mcm2	0	0	0	0	0	0
FBgn0014863	'Mlp84B	0	0	0	0	0	0
FBgn0014865	'Mtk	0	0	0	0	0	0
FBgn0014868	'Ost48	1648.99	0	0	15.4331	637.886	0
FBgn0014869	'Pglym78	98.078	490.807	232.394	633.401	38.8031	3039.44
FBgn0014870	'Psi	649.866	485.28	615.003	66.2338	3.78567	1945.53
FBgn0014877	'Roe1	1.59476	0	0	23.7927	2186.23	0
FBgn0014879	'Set	468.861	0	4.04164	1.28609	18.9284	0
FBgn0014903	'CG14630	0	0	0	0	0	0
FBgn0014906	'Hydr2	1.59476	0	143.478	1310.53	2411.47	1640.35
FBgn0014930	'CG2846	0	0	0	0	0	0
FBgn0014931	'CG2678	0	0	0	0	0	0
FBgn0014949	'btn	0	0	0	0	273.515	0
FBgn0015000	'betaggt-I	515.109	17.6867	0	0	0	61.861
FBgn0015001	'iotaTry	0	0	0	0	0	0
FBgn0015008	'Actn3	0	0	0	0	0	0
FBgn0015010	'Ag5r	0	0	0	0	0	0
FBgn0015011	'AhcyL2	0	0	0	0	0	0
FBgn0015019	'CCT3	0	1626.07	124.617	7.71656	9.46418	24.7444
FBgn0015024	'CkIalpha	2006.21	1832.79	1960.87	1837.83	6714.83	3.09305
FBgn0015025	'CkIIalpha-i1	0	0	0	0	0	0
FBgn0015031	'cype	692.128	2.21084	0.673607	1.28609	6.62492	0
FBgn0015032	'Cyp4c3	0	0	0	0	0	0
FBgn0015033	'Cyp4d8	0	0	0	0	0	0
FBgn0015034	'Cyp4e1	0	0	0	0	0	0
FBgn0015035	'Cyp4e3	0	0	0	0	0	0
FBgn0015036	'Cyp4ae1	0	0	0	0	0	0
FBgn0015037	'Cyp4p1	0	0	0	0	0	0
FBgn0015038	'Cyp9b1	0	0	0	0	0	0
FBgn0015039	'Cyp9b2	0	0	0	0	0	0
FBgn0015040	'Cyp9c1	177.019	0	0	0	0	0
FBgn0015075	'Ddx1	0	0	80.8329	542.731	0	0
FBgn0015218	'eIF4E1	299.018	4789.79	567.177	433.413	355.853	10466.9
FBgn0015221	'Fer2LCH	529.462	2318.07	414.942	2100.83	286.765	86.6054
FBgn0015222	'Fer1HCH	1635.43	1554.22	182.548	177.481	0	180.428
FBgn0015229	'glec	291.842	1110.95	230.374	93.2417	0.946418	1745.51
FBgn0015230	'Glut3	0	0	0	0	0	0
FBgn0015239	'Hr78	948.885	8.84337	0	0	0	0
FBgn0015240	'Hr96	310.979	14.3705	0	0	5.67851	0
FBgn0015245	'Hsp60A	944.898	613.509	1989.16	801.236	300.014	0
FBgn0015247	'Diap2	0	0	740.968	706.065	0	1.03102
FBgn0015268	'Nap1	49.4377	0	8.08329	182.625	0	186.614
FBgn0015269	'Nf1	9976.84	3377.06	1431.42	3118.13	2332.92	19229.5
FBgn0015270	'Orc2	0	0	0	0	0	0
FBgn0015271	'Orc5	0	0	0	0	0	0
FBgn0015277	'Pi3K59F	3.18953	0	90.2634	0	0	0
FBgn0015278	'Pi3K68D	2140.97	58.5873	1260.99	947.851	134.391	149.497
FBgn0015279	'Pi3K92E	2176.85	3526.29	57.9302	149.83	319.889	6.1861
FBgn0015282	'Rpt2	0	132.651	4.71525	120.25	1839.84	1.03102
FBgn0015283	'Rpn10	98.8754	0	24.2499	161.405	0	0
FBgn0015286	'Rala	117.215	1309.92	17.5138	15.4331	0	4.12406
FBgn0015288	'RpL22	0	0	0	2.57219	0	0
FBgn0015295	'Shark	0	0	0	0	0	0
FBgn0015296	'Shc	0	0	0	0	0	0
FBgn0015298	'Srp19	0	0	0	0	0	0
FBgn0015299	'Ssb-c31a	0	0	0	108.675	0	0
FBgn0015300	'Ssl	0	0	0	0	0	0
FBgn0015316	'Try29F	0	0	0	0	0	0
FBgn0015320	'Ubc2	2018.17	0	0	0	0	0
FBgn0015321	'Ubc4	662.624	0	922.168	36.6536	580.154	0
FBgn0015331	'abs	6.37906	0	0	22.5066	0	422.717
FBgn0015336	'CG15865	0	0	0	0	0	0
FBgn0015338	'CG5861	0	0	0	0	0	0
FBgn0015351	'CG14906	0	0	0	0	0	0
FBgn0015359	'CG2034	1032.61	1485.69	0	0	0	0
FBgn0015360	'oxt	4.78429	0	0	0	0	0
FBgn0015371	'chn	1330.03	10532.5	1372.14	501.576	37.8567	5239.62
FBgn0015372	'RabX1	0	2134.57	0	0	0	0
FBgn0015376	'cutlet	0	0	0	0	0	0
FBgn0015379	'dod	0	140.389	0	0	0	0
FBgn0015380	'drl	783.826	33.1626	255.971	451.419	1522.79	11.3412
FBgn0015381	'dsf	0	0	0	0	0	0
FBgn0015391	'glu	0	444.379	2.02082	0	0	0
FBgn0015393	'hoip	0	0	0	92.5987	0	0
FBgn0015396	'jumu	318.953	0	327.373	82.31	1.89284	0
FBgn0015399	'kek1	739.173	6160.51	1895.53	1170.34	190.23	164.963
FBgn0015400	'kek2	924.963	5388.93	961.237	1055.88	2291.28	2332.16
FBgn0015402	'ksr	28.7057	46.4277	183.221	19.9344	223.355	19.5893
FBgn0015477	'Rme-8	211.306	0	130.68	752.364	4068.65	2.06203
FBgn0015509	'Cul1	2962.27	1518.85	1953.46	176.838	10385	559.842
FBgn0015513	'mbc	0	0	2049.79	1.28609	42.5888	954.721
FBgn0015519	'nAChRalpha3	4018.8	3789.38	2260.63	2199.86	6.62492	2767.25
FBgn0015520	'nonA-l	480.821	0	0	176.838	0	712.432
FBgn0015521	'RpS21	0.797382	5.52711	13.4721	68.1629	965.346	0
FBgn0015522	'olf186-M	0	0	0	0	0	0
FBgn0015524	'otp	187.385	925.238	0	429.555	0	14576.5
FBgn0015527	'peng	0	0	12.1249	46.9424	0	0
FBgn0015543	'snoRNA:Me28S-A1322	0	0	0	0	208.212	0
FBgn0015544	'spag	0	0	82.8537	290.014	0	0
FBgn0015546	'spel1	0	0	0	250.145	0	0
FBgn0015550	'tap	0	0	0	0	0	0
FBgn0015553	'tos	0	0	0	0	0	0
FBgn0015558	'tty	1007.89	815.801	1489.35	909.268	5229.9	576.338
FBgn0015561	'unpg	0	0	0	0	0	0
FBgn0015568	'alpha-Est1	0	0	0	0	0	0
FBgn0015569	'alpha-Est10	0	0	0	208.347	0	0
FBgn0015570	'alpha-Est2	0	0	0	0	0	0
FBgn0015571	'alpha-Est3	0	0	0	0	0	0
FBgn0015572	'alpha-Est4	0	0	0	0	0	0
FBgn0015574	'alpha-Est6	0	0	0	0	0	0
FBgn0015575	'alpha-Est7	0	0	0	0	0	0
FBgn0015576	'alpha-Est8	0	0	0	0	0	0
FBgn0015577	'alpha-Est9	48.6403	0	895.224	994.793	0	330.956
FBgn0015582	'dare	0	0	273.485	0	0	0
FBgn0015583	'Acp29AB	0	0	0	0	0	0
FBgn0015584	'Acp53Ea	1.59476	0	0	0	0	0
FBgn0015585	'Acp63F	0	0	0	0	0	0
FBgn0015586	'Acp76A	0	0	0	0	0	0
FBgn0015589	'Apc	606.01	2189.84	2451.26	1184.49	8363.49	3584.84
FBgn0015591	'AstA	0	0	0	0	0	0
FBgn0015600	'toc	7281.69	3702.06	6203.92	689.346	5237.48	3358.02
FBgn0015602	'BEAF-32	211.306	0	0	95.8139	0	0
FBgn0015609	'CadN	16137.4	21500.4	15107	12902.7	18051	7468.68
FBgn0015614	'CanB2	852.401	0	0	110.604	4733.98	1.03102
FBgn0015615	'SMC3	637.108	0	0	379.397	0	0
FBgn0015618	'Cdk8	0	0	0	0	0	0
FBgn0015621	'Clp	0	0	0	0	0	0
FBgn0015622	'Cnx99A	1040.58	822.434	265.401	2021.1	5.67851	59.7989
FBgn0015623	'Cpr	500.756	0	0	0	0	0
FBgn0015625	'CycB3	488.795	1.10542	0	0	0	0
FBgn0015663	'Dot	0	0	0	0	0	0
FBgn0015664	'Dref	1025.43	4107.75	183.895	86.8113	0	0
FBgn0015714	'Cyp6a17	0	0	0	0	0	0
FBgn0015721	'ktub	287.855	0	42.4373	364.607	0	0
FBgn0015737	'Hmu	733.591	2341.28	1192.28	1068.1	2323.46	3154.91
FBgn0015754	'Lis-1	5278.67	8407.84	2346.85	2619.77	2213.67	399.003
FBgn0015756	'RpL9	790.206	269.723	93.6314	234.069	0	375.29
FBgn0015765	'p38a	0	0	0	0	0	0
FBgn0015766	'Msr-110	0	0	0	0	0	0
FBgn0015770	'MstProx	0	0	0	0	0	0
FBgn0015772	'Nak	133.163	0	526.087	327.954	618.957	520.663
FBgn0015773	'NetA	0	0	0	0	0	0
FBgn0015774	'NetB	3552.34	5540.37	3971.59	1791.53	20371.6	451.585
FBgn0015776	'nrv1	413.044	0	0	39.2258	0	1824.9
FBgn0015777	'nrv2	946.492	3.31626	490.386	2459.01	0	0
FBgn0015778	'rin	2745.39	831.277	1624.07	7135.89	5571.56	9231.72
FBgn0015781	'P5cr	0	3.31626	0	0	0	0
FBgn0015789	'Rab10	255.96	152.548	1506.19	1032.73	6901.28	5786.06
FBgn0015790	'Rab11	503.945	2526.99	7.40968	802.522	6.62492	888.736
FBgn0015791	'Rab14	394.704	155.864	158.971	337.599	0	2640.43
FBgn0015793	'Rab19	0	0	0	0	0	0
FBgn0015794	'Rab18	102.862	0	397.428	0	0	0
FBgn0015795	'Rab7	73.3591	585.873	12.1249	959.425	1969.5	0
FBgn0015797	'Rab6	2063.62	401.268	1236.74	978.717	0	2361.03
FBgn0015799	'Rbf	0	0	0	0	1039.17	0
FBgn0015801	'Reg-5	0	0	0	0	0	0
FBgn0015803	'RtGEF	5.58167	7422.91	460.747	510.579	0	17.5273
FBgn0015805	'HDAC1	19.9345	15.4759	2235.7	0	0	1211.44
FBgn0015808	'ScpX	0	0	66.0135	0	0	0
FBgn0015818	'Spx	0	0	256.644	0	0	0
FBgn0015828	'TfIIEalpha	0	0	0	0	0	0
FBgn0015829	'TfIIEbeta	0	0	0	951.709	0	0
FBgn0015831	'Rtnl2	0	0	0	0	0	0
FBgn0015834	'eIF3i	313.371	0	0	252.717	45.4281	1.03102
FBgn0015838	'Vang	617.971	1949.96	317.269	515.723	53.9458	2727.04
FBgn0015872	'Drip	6.37906	124.913	0	122.179	0	0
FBgn0015903	'apt	204.927	3.31626	0	203.846	0	0
FBgn0015904	'ara	0	0	0	0	0	0
FBgn0015905	'ast	0	0	0	0	0	0
FBgn0015919	'caup	0	0	0	0	0	0
FBgn0015924	'crq	1216.01	0	0	0	0.946418	0
FBgn0015925	'csul	467.266	28.741	0	0	527.155	0
FBgn0015926	'dah	0	0	0	0	11.357	0
FBgn0015929	'dpa	0	0	0	7.71656	0	0
FBgn0015946	'grim	0	0	0	0	0	0
FBgn0015949	'hrg	1656.96	59.6928	751.746	1837.18	2209.89	3585.87
FBgn0016013	'Faa	0	0	0	0	0	0
FBgn0016031	'lama	0	0	0	0	0	0
FBgn0016032	'lbm	49.4377	0	0	28.294	0	0
FBgn0016034	'mael	0	0	0	0	0	0
FBgn0016036	'mei-P22	0	0	0	0	0	0
FBgn0016038	'Vsp37A	0	0	634.538	646.905	0	0
FBgn0016041	'Tom40	112.431	289.62	957.196	529.87	0	1.03102
FBgn0016047	'nompA	0	0	0	0	0	0
FBgn0016053	'pgc	0	0	0	0	0	0
FBgn0016054	'phr6-4	0	0	0	0	0	0
FBgn0016059	'Sema1b	60.601	0	0	395.474	0	204.141
FBgn0016061	'side	2384.97	3221.2	1537.85	1585.11	1196.27	2491.97
FBgn0016070	'smg	0	430.009	74.7704	91.3126	0.946418	2.06203
FBgn0016075	'vkg	0	0	0	0	0	0
FBgn0016076	'vri	3881.66	0	0	14.7901	0	0
FBgn0016078	'wun	18.3398	95.0662	0	1702.14	0	0
FBgn0016080	'xmas-1	0	207.819	0	284.227	0	0
FBgn0016081	'fry	1223.98	0	1638.89	245.644	1382.72	0
FBgn0016119	'ATPsynCF6	251.973	2871.88	0	10.2887	249.854	84.5433
FBgn0016120	'ATPsynD	834.859	7.73795	1208.45	93.2417	0	1088.75
FBgn0016122	'Acer	36.6796	0	127.985	0	0	234.041
FBgn0016123	'Alp4	0	0	0	0	0	0
FBgn0016126	'CaMKI	5700.48	21.003	839.315	2934.86	2050.89	6545.92
FBgn0016131	'Cdk4	0	0	0	0	0	0
FBgn0016641	'PTP-ER	128.378	0	0	0	278.247	242.289
FBgn0016650	'Lgr1	0	0	0	0	0	0
FBgn0016660	'H15	0	0	0	0	0	0
FBgn0016672	'Ipp	192.169	86.2229	235.763	459.778	0	0
FBgn0016675	'Lectin-galC1	0	0	0	0	0	0
FBgn0016684	'NaPi-T	0	0	0	82.31	1.89284	0
FBgn0016685	'Nlp	30.3005	13.2651	395.407	1360.69	5175.01	185.583
FBgn0016687	'Nurf-38	0	352.629	0	1572.89	0	3936.42
FBgn0016691	'ATPsynO	16.745	29.8464	0	277.153	0	0
FBgn0016693	'Past1	254.365	0	123.944	11.5748	0	9.27915
FBgn0016694	'Pdp1	46.2482	2944.84	900.613	1134.33	237.551	35.0546
FBgn0016696	'Pitslre	1007.89	148.126	1343.17	942.063	5571.56	0
FBgn0016697	'Prosalpha5	0	0	0	14.147	0	0
FBgn0016698	'Ptpa	0	0	0	0	0	0
FBgn0016701	'Rab4	13.5555	135.967	118.555	567.167	0	0
FBgn0016715	'Reg-2	0	0	0	0	0	0
FBgn0016726	'RpL29	1346.78	0	0	706.065	297.175	155.683
FBgn0016754	'sba	382.743	7.73795	410.9	296.444	0	0
FBgn0016756	'Usp47	2089.94	1670.29	922.842	868.113	565.011	58.7679
FBgn0016762	'angel	0	0	0	1.28609	0	0
FBgn0016794	'dos	0	0	474.893	0	289.604	0
FBgn0016797	'fz2	3207.07	1954.39	1141.09	720.212	537.565	9.27915
FBgn0016917	'Stat92E	1384.26	4680.35	768.586	2530.39	7481.43	904.201
FBgn0016919	'nompB	0	0	0	0	0	0
FBgn0016920	'nompC	0	0	0	0	0	0
FBgn0016926	'Pino	367.593	9.94879	22.9026	0	0	0
FBgn0016930	'Dyrk2	194.561	9487.83	2405.45	5561.07	2662.27	1106.28
FBgn0016970	'l(2)k10201	0	0	0	0	0	0
FBgn0016974	'swaPsi	0	0	0	0	0	0
FBgn0016975	'stnB	0	0	0	0	0	0
FBgn0016976	'stnA	0	0	0	0	0	0
FBgn0016977	'spen	18720.1	4539.97	19732	21412.8	13603.8	16750.9
FBgn0016978	'snRNP-U1-70K	2.39215	0	0	0	0	3.09305
FBgn0016983	'smid	1015.07	0	1248.19	1765.16	0	0
FBgn0016984	'sktl	0	0	0	0	0	0
FBgn0017414	'cag	0	0	0	0	0	0
FBgn0017418	'ari-1	259.149	904.235	767.912	588.388	0	0
FBgn0017424	'CR11538	0	0	0	0	0	0
FBgn0017429	'CG5989	262.339	0	0	0	0	0
FBgn0017430	'Nelf-E	0	0	0	0	0	0
FBgn0017448	'CG2187	0	0	0	0	0	0
FBgn0017456	'Ubc84D	0	0	0	0	2001.67	0
FBgn0017457	'U2af38	7.17644	0	1182.18	0	0	0
FBgn0017482	'T3dh	70.967	0	0	0	0	0
FBgn0017545	'RpS3A	6043.36	2012.97	1655.73	2891.14	0	21.6513
FBgn0017550	'Rga	798.977	761.635	6.73607	3.21523	9.46418	2.06203
FBgn0017551	'Rca1	0	150.337	0	0	0	0
FBgn0017556	'Prosalpha4T2	0	0	0	0	0	857.805
FBgn0017558	'Pdk	0	1925.64	66.0135	542.731	0	44.3337
FBgn0017561	'Ork1	0	0	0	0	0	0
FBgn0017566	'ND-75	115.62	15.4759	0	34.7245	0	32.9925
FBgn0017567	'ND-23	0	0	0	57.8742	0	0
FBgn0017572	'Mo25	1302.12	405.69	640.6	105.46	640.725	463.957
FBgn0017577	'Mcm5	0	0	0	0	0	0
FBgn0017578	'Max	0	0	0	92.5987	0	0
FBgn0017579	'RpL14	102.862	78.4849	37.0484	786.446	12.3034	0
FBgn0017581	'Lk6	10004.8	724.051	6251.07	8634.83	1187.75	2554.86
FBgn0017590	'klg	2655.28	2924.95	1096.63	870.042	340.71	0
FBgn0019624	'COX5A	3.18953	185.711	1766.87	778.086	86.124	2933.24
FBgn0019637	'Atu	0	0	0	117.678	2.83925	0
FBgn0019643	'Dat	0	0	0	0	0	0
FBgn0019644	'ATPsynB	74.1565	0	104.409	0	0	0
FBgn0019650	'toy	1844.34	1.10542	835.947	2543.25	2722.84	7007.82
FBgn0019660	'roX2	0	0	0	0	0	0
FBgn0019661	'roX1	14884.7	3726.38	13061.2	10510	20525.9	8674.97
FBgn0019662	'qm	281.476	202.292	701.225	201.274	2026.28	3.09305
FBgn0019686	'lok	171.437	0	0	0	0	0
FBgn0019809	'gcm2	0	0	0	0	0	0
FBgn0019828	'dj	0	0	0	0	0.946418	0
FBgn0019830	'colt	0	15.4759	0	0	0	0
FBgn0019890	'Smg5	1877.04	0	1004.35	619.254	458.066	0
FBgn0019925	'Surf4	1171.35	1402.78	1346.54	266.864	0	0
FBgn0019928	'Ser8	0	0	0	0	0	0
FBgn0019929	'Ser7	0	0	0	0	0	0
FBgn0019932	'SamDC	346.064	0	0	0	0	0
FBgn0019936	'RpS20	453.71	99.4879	0	382.613	1.89284	0
FBgn0019938	'RpI1	2025.35	95.0662	778.69	0	0	3293.07
FBgn0019940	'Rh6	0	0	0	0	0	0
FBgn0019949	'Cdk9	0	1080	0	0	0	0
FBgn0019952	'Orct	356.43	0	0	0	0	0
FBgn0019957	'ND-42	789.408	0	0	0	0	2.06203
FBgn0019960	'Mitofilin	405.867	296.253	12.1249	385.828	0	0
FBgn0019968	'Khc-73	1861.09	1765.36	3545.87	8002.07	8576.44	10381.3
FBgn0019972	'Drice	0	0	0	9.6457	0	0
FBgn0019982	'Gs1l	0	0	0	0	1082.7	0
FBgn0019985	'mGluR	956.061	0	0	0	0	0
FBgn0019990	'Gcn2	849.212	0	415.616	568.453	0	668.098
FBgn0020018	'Ppox	0	0	0	0	0	0
FBgn0020224	'Cbl	27.9084	1420.47	18.1874	706.708	368.157	0
FBgn0020235	'ATPsyngamma	11.1633	0	0	0	0.946418	1157.83
FBgn0020236	'ATPCL	212.901	609.087	126.638	2174.78	51.1066	395.91
FBgn0020238	'14-3-3epsilon	27630.1	19361.5	16784.9	19085	11216	34342.1
FBgn0020248	'stet	0	0	0	3.85828	0	0
FBgn0020249	'stck	0	0	363.074	80.3808	0	0
FBgn0020251	'sfl	881.904	3534.03	3284.51	1529.16	305.693	0
FBgn0020255	'Ran	854.793	1335.35	2076.73	2413.35	811.08	0
FBgn0020257	'Ppa	873.133	13.2651	51.1941	698.348	1515.21	0
FBgn0020258	'ppk	0	0	0	0	0	0
FBgn0020261	'pcm	0	0	272.811	14.7901	128.713	0
FBgn0020269	'mspo	0	218.873	77.4648	723.427	0	97.9465
FBgn0020270	'mre11	0	0	0	72.6643	0	0
FBgn0020272	'mst	0	0	0	194.2	0	0
FBgn0020277	'lush	0	0	0	0	0	0
FBgn0020278	'loco	50.2351	8.84337	0	0	0	0
FBgn0020279	'lig	2338.72	3516.35	2041.03	3429.37	28.3925	535.097
FBgn0020280	'laf	0	0	0	0	0	0
FBgn0020294	'ko	0	0	0	0	0	0
FBgn0020299	'stumps	0	0	0	0	0	0
FBgn0020300	'geko	0	0	0	0	0	0
FBgn0020304	'drongo	491.187	930.765	1022.54	1.28609	6.62492	844.402
FBgn0020305	'dbe	0	0	0	0	0	0
FBgn0020306	'dom	1192.09	1618.34	943.05	2136.2	542.297	9703.92
FBgn0020307	'dve	2770.9	5744.88	1640.91	2181.21	1029.7	1176.39
FBgn0020309	'crol	1551.71	1149.64	2460.69	318.951	70.0349	1624.88
FBgn0020312	'CG4050	283.868	0	0.673607	635.973	0	0
FBgn0020369	'Rpt6	0	16.5813	34.354	128.609	0	0
FBgn0020370	'TppII	1.59476	4431.63	802.94	54.0159	0	0
FBgn0020371	'Tim17b2	0	0	0	0	0	0
FBgn0020372	'TM4SF	0.797382	3098.5	57.2566	841.105	0	1274.34
FBgn0020376	'Sr-CIII	0	0	0	0	0	0
FBgn0020377	'Sr-CII	0	0	0	0	0	0
FBgn0020378	'Sp1	0	0	0	0	0	0
FBgn0020379	'Rfx	496.769	0	0	279.725	0	0
FBgn0020381	'Dredd	0	0	0	0	0	0
FBgn0020385	'pug	0	0	0	0	0	0
FBgn0020386	'Pdk1	1973.52	709.681	2560.38	1405.06	3237.7	4890.11
FBgn0020388	'Gcn5	0	0	0	40.5119	0	0
FBgn0020389	'Papss	0	0	0	171.05	0.946418	13.4032
FBgn0020391	'Nrk	0	0	4.04164	495.789	41.6424	0
FBgn0020392	'Nmt	1054.94	921.921	175.138	1234.01	0	4170.46
FBgn0020399	'Mst89B	0	0	0	0	0	0
FBgn0020407	'asun	0	0	0	0	0	0
FBgn0020412	'JIL-1	0	526.181	49.8469	142.756	0	733.053
FBgn0020414	'Idgf3	0	0	0	0	0	0
FBgn0020415	'Idgf2	0	0	0	0	0	0
FBgn0020416	'Idgf1	0	0	0	0	0	0
FBgn0020429	'GluRIIB	0	0	0	0	0	0
FBgn0020440	'Fak	1968.74	437.747	4675.51	2788.89	1511.43	5160.24
FBgn0020443	'eRF3	2015.78	1430.42	58.6038	951.709	0.946418	11305.1
FBgn0020445	'E23	0	0	0	0	0	0
FBgn0020493	'Dad	2152.93	458.75	0	2462.22	626.529	2389.9
FBgn0020496	'CtBP	2702.33	192.343	2614.27	2172.21	70.9813	1227.94
FBgn0020497	'emb	117.215	0	1646.3	4012.61	8.51776	6853.16
FBgn0020503	'CLIP-190	4060.27	9882.47	3063.57	1055.88	18.9284	352.608
FBgn0020506	'Amyrel	0	0	0	0	0	0
FBgn0020508	'Ag5r2	0	0	0	0	0	0
FBgn0020509	'Acp62F	0	0	0	0	0	0
FBgn0020510	'Abi	354.038	773.795	4.04164	10.9318	0	2.06203
FBgn0020513	'ade5	163.463	0	0	18.0053	0	0
FBgn0020518	'snoRNA:Me28S-G764	0	0	0	0	0	0
FBgn0020521	'pio	0	0	0	0	0	0
FBgn0020545	'kraken	400.286	0	0	0	0	0
FBgn0020546	'iab-4	0	0	0	0	0	0
FBgn0020556	'bxd	0	0	0	0	0	0
FBgn0020616	'SA	2.39215	0	0	0	0	1414.55
FBgn0020617	'Rx	0	0	0	0	0	0
FBgn0020618	'Rack1	365.998	13.2651	1108.08	2747.74	392.763	269.095
FBgn0020620	'RN-tre	1158.6	4.42169	243.846	817.955	0	933.07
FBgn0020621	'Pkn	1012.68	3426.81	0	425.697	0	62.892
FBgn0020622	'Pi3K21B	491.985	332.732	1359.34	228.925	12.3034	0
FBgn0020626	'Osbp	515.109	0	192.652	853.323	84.2312	6.1861
FBgn0020633	'Mcm7	0	0	0	0	0	0
FBgn0020637	'Lcp65Ag2	0	0	0	0	0	0
FBgn0020638	'Lcp65Ag1	0	0	0	0	0	0
FBgn0020639	'Lcp65Af	0	0	0	0	0	0
FBgn0020640	'Lcp65Ae	0	0	0	0	0	0
FBgn0020641	'Lcp65Ad	0	0	194.672	0	0	0
FBgn0020642	'Lcp65Ac	0	0	0	0	0	0
FBgn0020643	'Lcp65Ab2	0	0	0	0	0	0
FBgn0020644	'Lcp65Ab1	0	0	0	0	0	0
FBgn0020645	'Lcp65Aa	0	0	0	0	0	0
FBgn0020646	'Lcp65APsi	0	0	0	0	0	0
FBgn0020647	'KrT95D	207.319	0	2525.35	347.888	1990.32	59.7989
FBgn0020653	'Trxr-1	0	5869.79	1048.81	571.025	0	0
FBgn0020655	'ArfGAP1	5.58167	0	0	0	0	11.3412
FBgn0020660	'eIF4B	0	0	0.673607	0	0	1.03102
FBgn0020762	'Atet	0	2341.28	50.5205	441.773	116.409	0
FBgn0020764	'Alas	0	0	1.34721	0	0	0
FBgn0020765	'Acp65Aa	0	0	0	0	0	0
FBgn0020767	'Spred	1405.78	4144.23	1054.2	843.677	2705.81	6246.93
FBgn0020880	'CG7179	0	0	0	0	0	0
FBgn0020887	'Su(z)12	0	306.202	0	428.912	0	6.1861
FBgn0020906	'Jon25Bi	0	0	0	1.28609	0	0
FBgn0020907	'Scp2	0	0	0	0	0	0
FBgn0020908	'Scp1	0	0	0	0	0	0
FBgn0020909	'Rtc1	0	0	0	0	0	2782.71
FBgn0020910	'RpL3	2268.55	1339.77	1202.39	1928.5	355.853	2746.63
FBgn0020912	'Ptx1	0	117.175	0	26.3649	0	0
FBgn0020930	'Dgkepsilon	0	3372.64	84.2009	0	0	0
FBgn0021738	'Crg-1	0	0	0	0	0	0
FBgn0021742	'C901	0	0	0	9.6457	0	0
FBgn0021750	'SerRS-m	275.894	0	6.73607	0	4735.87	0
FBgn0021760	'chb	1330.03	176.867	2676.91	1937.5	3921.01	3907.55
FBgn0021761	'Nup154	441.75	0	0	0	0	1259.9
FBgn0021764	'sdk	27.9084	982.72	0	0	0	0
FBgn0021765	'scu	0	0	0	0	0	0
FBgn0021767	'org-1	0	0	0	0	0	0
FBgn0021768	'nudC	717.644	1.10542	0.673607	0	73.8206	0
FBgn0021776	'mira	0	0	0	0	0	0
FBgn0021795	'Tapdelta	721.631	58.5873	0	14.7901	0	0
FBgn0021796	'Tor	304.6	0	1044.09	515.08	1023.08	3.09305
FBgn0021800	'Reph	3812.28	0	1412.55	461.707	5293.31	1457.86
FBgn0021814	'Vps28	0	0	0	0	0	0
FBgn0021818	'cnk	0	442.169	214.207	187.127	0	0
FBgn0021825	'DCTN2-p50	0	0	722.781	0	0	0
FBgn0021847	'l(2)k14710	134.758	0	0	0	0	0
FBgn0021856	'l(2)k14505	0	0	0	0	0	0
FBgn0021872	'Xbp1	115.62	184.605	1076.42	287.442	2.83925	670.161
FBgn0021874	'Nle	0	0	0	0	0	0
FBgn0021875	'Zfrp8	40.6665	0	0	28.9371	0	0
FBgn0021895	'ytr	78.9408	4384.1	954.501	816.669	8.51776	292.809
FBgn0021906	'RFeSP	0	0	0	4.50133	0	0
FBgn0021944	'Coprox	0	0	0	0	0	0
FBgn0021967	'ND-PDSW	102.065	0	0	0	0	0
FBgn0021979	'l(2)k09913	143.529	175.762	701.225	367.823	0	0
FBgn0021995	'Rs1	0	0	0	0	656.814	0
FBgn0022023	'eIF3h	39.0717	227.717	752.419	115.748	0	0
FBgn0022027	'Vps25	0	0	0	0	0	0
FBgn0022029	'l(2)k01209	1216.01	0	0	0	0.946418	0
FBgn0022069	'Nnp-1	0	1126.42	19.5346	0	0	0
FBgn0022097	'Vha36-1	0	920.816	0	520.225	1955.3	1177.42
FBgn0022153	'l(2)k05819	118.81	0	0	235.998	21.7676	108.257
FBgn0022160	'Gpo-1	0	0	0	233.426	0	12.3722
[truncated: 15,738 more rows]

## Sheet: TPMcounts
	'Symbol	1_SA_KD	2_control	3_SA_KD	4_control	5_SA_KD	6_control
FBgn0000003	'7SLRNA:CR32864	80.786	53.041	150.443	42.374	40.481	37.357
FBgn0000008	'a	0	0	140.303	66.169	0	0.129
FBgn0000014	'abd-A	0	0	0	0	0	0
FBgn0000015	'Abd-B	0	0	18.317	0	0	0
FBgn0000017	'Abl	27.37	77.563	40.74	97.206	60.318	174.757
FBgn0000018	'abo	0	0	0	23.482	0	0
FBgn0000022	'ac	0	0	0	0	0	0
FBgn0000024	'Ace	113.355	14.057	49.437	182.99	204.109	247.874
FBgn0000028	'acj6	0	0	0	0	0	0
FBgn0000032	'Acph-1	9.995	0	0	0	0	0
FBgn0000036	'nAChRalpha1	188.522	68.066	159.064	117.57	70.508	22.221
FBgn0000037	'mAChR-A	134.967	200.161	142.959	205.17	3.74	51.666
FBgn0000038	'nAChRbeta1	209.853	240.839	820.627	249.967	200.86	0
FBgn0000039	'nAChRalpha2	14.673	0	0	16.454	0	0
FBgn0000042	'Act5C	1728.38	1773.82	3163.26	3049.18	2810.77	3325.71
FBgn0000043	'Act42A	624.486	361.678	257.221	862.967	0.219	2108.26
FBgn0000044	'Act57B	0.701	0	0	101.969	0	0
FBgn0000045	'Act79B	1.492	0	0	0	0	0
FBgn0000046	'Act87E	0	0	0	0	0	0
FBgn0000047	'Act88F	0	0	0	0	0	0
FBgn0000052	'ade2	0	0	0	0	0	0
FBgn0000053	'ade3	0	0	0	0	0	0
FBgn0000055	'Adh	0	0	0	0	0	0
FBgn0000056	'Adhr	0	0	0	0	0	0
FBgn0000057	'adp	38.483	0	0	7.466	0.155	0
FBgn0000061	'al	0	0	0	0	0	0
FBgn0000063	'Mps1	0	0	0	31.956	0	0
FBgn0000064	'Ald	955.195	694.137	1636.33	2208.82	3000.01	707.814
FBgn0000071	'Ama	0	0	0	247.895	0	0
FBgn0000075	'amd	0	0	0	0	0	0
FBgn0000077	'amx	0	0	0	0	0	0
FBgn0000078	'Amy-d	0	0	0	0	0	0
FBgn0000079	'Amy-p	0	0	0	0	0	0
FBgn0000083	'AnxB9	148.565	135.677	165.745	334.165	0	500.76
FBgn0000084	'AnxB10	0	0	0	0	0	0
FBgn0000092	'CG2650	0	0	0	0	0	0
FBgn0000094	'Anp	0	0	0	0	0	0
FBgn0000097	'aop	0.332	0	19.712	103.607	124.735	0.448
FBgn0000100	'RpLP0	321.49	1472.06	0.961	1476.64	89.266	1590.7
FBgn0000108	'Appl	932.253	1000.79	1188.79	1321.67	1756.99	2143.08
FBgn0000109	'Aprt	0	0	0	0	0	0
FBgn0000114	'bru1	4.999	8.475	73.952	67.244	90.289	2.106
FBgn0000115	'Arl1	43.034	0	0	0	0	0
FBgn0000116	'Argk	377.076	703.477	479.448	594.17	227.373	1265.81
FBgn0000117	'arm	259.239	32.511	175.625	228.761	895.877	1058.41
FBgn0000119	'arr	0	0	0	18.088	5.082	111.193
FBgn0000120	'Arr1	0	0	0	0	0	0
FBgn0000121	'Arr2	0	0	0	0	0	0
FBgn0000137	'ase	0	0	0	0	0	0
FBgn0000139	'ash2	0	0	0	0	0	0
FBgn0000140	'asp	0.191	0	0.05	0	0.281	0
FBgn0000146	'aub	0	0	0	0	0	0
FBgn0000147	'aurA	70.458	0	0	0	0	607.795
FBgn0000150	'awd	91.37	0	17.992	30.934	0	0.48
FBgn0000152	'Axs	0	9.427	0	15.376	0	0
FBgn0000153	'b	0	0	0	0	0	0
FBgn0000157	'Dll	0	0	0	0	0	0
FBgn0000158	'bam	0	0	0	0	0	0
FBgn0000163	'baz	0	0	0	0	0	0
FBgn0000166	'bcd	0	0	0	0	0	0
FBgn0000173	'ben	31.622	3.437	99.464	861.114	992.211	0
FBgn0000179	'bi	0	0	0	0	0	0
FBgn0000180	'bib	5.438	0	0	0	0	0.32
FBgn0000181	'bic	220.496	29.519	152.084	280.277	1538.65	1093.66
FBgn0000182	'BicC	0	0	0	0	0	0
FBgn0000183	'BicD	0.879	37.323	95.394	182.051	353.339	11.301
FBgn0000206	'boss	0	0	0	0	0	0
FBgn0000212	'brm	35.982	13.416	49.874	93.094	0	0.187
FBgn0000216	'Brd	0	0	0	0	0	0
FBgn0000221	'brn	0	0	0	0	0	0
FBgn0000227	'Bsg25A	0	0	0	0	0	0
FBgn0000228	'Bsg25D	23.957	0.065	50.82	0	0	0
FBgn0000229	'bsk	462.032	0	562.326	31.392	0.176	879.026
FBgn0000233	'btd	0	0	0	0	0	0
FBgn0000239	'bur	3.295	109.687	0	103.786	0	12.21
FBgn0000241	'bw	0	0	0	0	0	0
FBgn0000244	'by	0	0	5.747	0	0	18.644
FBgn0000246	'c(3)G	0	0	0	0	0	0
FBgn0000247	'ca	0.731	0	0.318	26.148	0	47.991
FBgn0000250	'cact	93.742	0	0	141.316	6.319	91.988
FBgn0000251	'cad	0	0	0	0	0	0
FBgn0000253	'Cam	3898.16	3204.79	3052.15	2559.85	2884.39	1210.45
FBgn0000256	'capu	0	0	0	0	0	0
FBgn0000257	'car	0	0	0	19.963	0	0
FBgn0000259	'CkIIbeta	420.224	294.101	190.465	274.328	23.774	68.954
FBgn0000261	'Cat	0	0	42.099	72.472	0	0
FBgn0000273	'Pka-C1	213.123	290.756	491.104	523.557	523.45	239.671
FBgn0000274	'Pka-C2	0	0	0	0	0	0
FBgn0000276	'CecA1	0	0	0	0	0	0
FBgn0000277	'CecA2	0	0	0	0	0	0
FBgn0000278	'CecB	0	0	0	0	0	0
FBgn0000279	'CecC	0	0	0	0	0	0
FBgn0000280	'Cec-Psi1	0	0	0	0	0	0
FBgn0000281	'Cec2	0	0	0	0	0	0
FBgn0000283	'Cp190	242.436	0	5.202	70.831	0	0.407
FBgn0000286	'Cf2	0	0.225	61.439	13.58	91.329	0.243
FBgn0000287	'salr	65.503	84.715	149.831	62.422	0	164.878
FBgn0000289	'cg	74.97	0.179	176.348	98.542	23.541	53.107
FBgn0000299	'Col4a1	0	0	0	12.382	0	0
FBgn0000303	'ChAT	0	0	0	0	0	0
FBgn0000307	'chif	56.124	23.396	37.763	39.128	191.576	9.146
FBgn0000308	'chic	2824.23	532.586	1924.82	1984.72	2011.66	2757.39
FBgn0000316	'cin	242.265	0	0	0	0	0
FBgn0000317	'ck	0	0	0	9.112	0	0
FBgn0000318	'cl	0	0	0	53.971	0	0
FBgn0000319	'Chc	165.09	11.205	60.746	131.169	217.045	40.843
FBgn0000320	'eya	0	0	0	0	0	0
FBgn0000326	'clt	0	0	0	0	0	0
FBgn0000330	'cm	0	0	0	0	0	44.468
FBgn0000337	'cn	0	0	0	0	0	0
FBgn0000339	'cni	41.127	0	0	0	1568.54	57.584
FBgn0000346	'comt	0	249.323	0.517	136.261	367.41	0.113
FBgn0000351	'cort	2.372	0	0	0	0	0
FBgn0000352	'cos	21.87	64.555	109.512	52.802	5.381	11.139
FBgn0000355	'Cp15	0	0	0	0	0	0
FBgn0000356	'Cp16	0	0	0	0	0	0
FBgn0000357	'Cp18	0	0	0	0	0	0
FBgn0000358	'Cp19	0	0	0	0	0	0
FBgn0000359	'Cp36	0	0	0	0	0	0
FBgn0000360	'Cp38	0	0	0	0	0	0
FBgn0000370	'crc	64.568	0	0.466	115.483	0	0
FBgn0000376	'crm	0	161.746	4.597	0	0	97.547
FBgn0000377	'crn	0	0	0	60.85	0	0
FBgn0000382	'csw	229.461	133.882	96.197	282.975	162.586	114.964
FBgn0000384	'cta	0	0	0	0	0	31.066
FBgn0000392	'cup	0	0	0	0	0	0
FBgn0000394	'cv	0	0	0	0	0	0
FBgn0000395	'cv-2	0	0	0	0	0	337.44
FBgn0000404	'CycA	0	0	0	0	0	0
FBgn0000405	'CycB	0	0	0	0	0	0
FBgn0000406	'Cyt-b5-r	0	0	0	0	0	0
FBgn0000411	'D	0	107.188	0	0	0	0
FBgn0000412	'D1	61.449	873.206	1.36	178.876	0.379	1.86
FBgn0000414	'Dab	77.39	0.035	66.971	146.653	41.744	259.924
FBgn0000416	'Sap-r	91.343	337.515	113.699	283.338	115.266	88.97
FBgn0000422	'Ddc	242.564	46.055	396.7	74.968	329.138	993.614
FBgn0000426	'SmF	733.829	0	0	111.234	0	0
FBgn0000427	'dec-1	0	0	0	0	0	0
FBgn0000439	'Dfd	50.157	1.891	0	0	0	0.255
FBgn0000442	'Pkg21D	0	0	0	0	0	0
FBgn0000447	'Dhod	0	0	0	208.295	0	0
FBgn0000448	'Hr3	0.923	0.155	0.762	23.76	0	0
FBgn0000449	'dib	0	0	0	0	0	0
FBgn0000451	'ect	0	0	0	0	0	0
FBgn0000454	'Dip-B	120.373	0	0	2.863	816.99	4.982
FBgn0000455	'Dip-C	0	0	0	130.692	0	0
FBgn0000459	'disco	0	0	0	0	0.11	0
FBgn0000463	'Dl	0	0	0	0	0	0
FBgn0000464	'Lar	85.233	0	15.03	2.758	2.066	0.068
FBgn0000473	'Cyp6a2	0	0	0	0	0	0
FBgn0000477	'DNaseII	0	0	0	0	0	0
FBgn0000479	'dnc	188.586	149.326	147.188	89.14	223.907	86.619
FBgn0000482	'dor	0.096	0	64.592	60.423	0	0
FBgn0000489	'Pka-C3	0	81.569	0	0	0	0
FBgn0000490	'dpp	0	0	0	0	0	0
FBgn0000492	'Dr	0	0	0	0	0	0
FBgn0000499	'dsh	4.353	0	159.961	0.111	0	0.368
FBgn0000500	'Dsk	0	0	0	0	0	0
FBgn0000504	'dsx	0	0	0	0	0	0
FBgn0000520	'dwg	0.302	0	0	0	0	0
FBgn0000524	'dx	0.394	0	0	9.35	0	0
FBgn0000527	'e	0	0	0	0	0	0
FBgn0000529	'bsh	3.151	1.448	35.042	0	0.885	26.89
FBgn0000533	'ea	0	0	0	0	0	0
FBgn0000535	'eag	3.719	107.42	35.904	76.238	0	14.965
FBgn0000536	'eas	1.892	131.716	0	85.912	0	116.702
FBgn0000541	'E(bx)	92.332	134.001	125.178	148.026	246.212	223.563
FBgn0000542	'ec	0	0	0	0	21.148	0
FBgn0000543	'ecd	13.426	0	0	0	0	0
FBgn0000546	'EcR	254.552	14.238	9.795	283.554	155.42	25.404
FBgn0000547	'ed	0.047	1.007	34.509	52.405	413.839	0.489
FBgn0000551	'Edg78E	0	0	0	0	0	0
FBgn0000552	'Edg84A	0	0	0	0	0	0
FBgn0000557	'eEF1alpha2	1704.65	2454.37	2535.39	2566.28	2328.97	2215.73
FBgn0000559	'eEF2	1061.72	252.064	403.166	1080.73	585.712	1230.36
FBgn0000560	'eg	0	0	0	0	0	0
FBgn0000562	'egl	0	189.894	2.473	0.07	0	0
FBgn0000564	'Eh	0	0	0	0	0	0
FBgn0000565	'Eip71CD	2.007	0	0	0	3.944	0
FBgn0000566	'Eip55E	1.021	0	0	0	0	0
FBgn0000567	'Eip74EF	268.32	294.317	133.702	359.139	6.828	89.582
FBgn0000568	'Eip75B	130.934	88.284	153.429	122.803	175.681	19.774
FBgn0000575	'emc	353.807	34.751	376.166	274.389	191.462	1270.99
FBgn0000576	'ems	0	0	0	0	0	0
FBgn0000577	'en	0	0	0	0	0	0
FBgn0000578	'ena	57.107	71.977	80.715	49.428	19.104	867.369
FBgn0000579	'Eno	429.842	81.045	541.777	241.947	142.474	130.025
FBgn0000581	'E(Pc)	32.825	70.048	59.282	49.106	12.716	0.829
FBgn0000588	'esc	420.479	0	0	72.495	0	1160.84
FBgn0000591	'E(spl)m8-HLH	0	0	0	0	0	0
FBgn0000592	'Est-6	10.355	0	0	0	0	0.19
FBgn0000594	'Est-P	0	0	0	0	0	0
FBgn0000606	'eve	0	0	0	0	0	0
FBgn0000611	'exd	537.488	0	194.198	70.122	51.103	54.651
FBgn0000615	'exu	0	0	0	0	0	0
FBgn0000617	'e(y)1	0	0	0	0	0	0
FBgn0000618	'e(y)2	0	0	946.294	0	0	0
FBgn0000625	'eyg	0	0	0.101	0	0	0
FBgn0000629	'E(z)	324.256	0	0	261.36	0	0
FBgn0000633	'CG17716	113.39	644.123	228.889	283.1	475.869	837.359
FBgn0000635	'Fas2	683.346	683.333	471.682	615.76	232.18	556.015
FBgn0000636	'Fas3	76.626	140.242	3.474	103.857	0	110.068
FBgn0000639	'Fbp1	0	0	8.102	84.466	0	0
FBgn0000640	'Fbp2	0	0	0	285.779	0	0
FBgn0000644	'Fcp3C	0	0	0	0	0	0
FBgn0000658	'fj	0	0	0	0	0	0
FBgn0000659	'fkh	0	0	0	0	0	0
FBgn0000662	'fl(2)d	93.614	6.088	14.574	243.331	2.631	0.821
FBgn0000667	'Actn	0.286	0	0	8.471	193.325	0
FBgn0000709	'fliI	0.438	0.939	110.704	74.938	0	0
FBgn0000711	'flw	10.804	13.397	0.075	12.074	0	126.2
FBgn0000715	'FMRFa	0	0	0	0	0	0
FBgn0000719	'fog	0.092	0	0	0	0.054	0.106
FBgn0000721	'for	0	0	0	0	0.051	0
FBgn0000723	'FER	61.942	73.088	77.143	0	0	116.327
FBgn0000808	'gd	0	0	0	0	0	0
FBgn0000810	'fs(1)K10	0	55.145	0	0	0	0
FBgn0000826	'png	0	0	0	0	0.32	0
FBgn0000927	'fs(1)Ya	0	0	0	0.425	0	0
FBgn0000928	'fs(1)Yb	0	0	0	0	0	0
FBgn0000964	'tj	3.286	0	0	0	0	0
FBgn0000996	'dup	0	0	0.102	0	4.311	0
FBgn0001075	'ft	0	0	0	0	0	0
FBgn0001077	'ftz	0	0	0	0	0	0
FBgn0001078	'ftz-f1	51.197	0	12.715	0	0	0
FBgn0001079	'fu	62.784	0	0	31.86	0	0
FBgn0001083	'fw	0	0	0	0	0	0
FBgn0001084	'fy	0	0	0	0	0	0
FBgn0001085	'fz	76.097	0	0	39.832	0	0
FBgn0001086	'fzy	0	0	0	0	0	0
FBgn0001087	'g	146.169	20.651	8.91	132.265	0.243	0
FBgn0001089	'Gal	0	0	0	0	0	0
FBgn0001090	'bnb	2.437	0	0	0.116	0	0
FBgn0001091	'Gapdh1	53.247	56.422	76.092	118.566	100.063	479.944
FBgn0001092	'Gapdh2	336.88	622.196	998.64	648.637	813.382	383.883
FBgn0001098	'Gdh	17.526	272.685	3.54	115.586	1163.85	2.682
FBgn0001099	'gdl	0	0	0	0	0	0
FBgn0001104	'Galphai	0	0	0	0	0	0
FBgn0001105	'Gbeta13F	708.326	202.395	786.663	526.064	1211.14	567.51
FBgn0001108	'DCTN1-p150	13.869	14.227	14.864	95.72	0	0
FBgn0001112	'Gld	0	0	0	0	0	0
FBgn0001114	'Glt	0	0	0	16.903	0	0
FBgn0001120	'gnu	0	0	0	0	0	0
FBgn0001122	'Galphao	492.701	883.439	1053.8	1077.13	1403.39	505.756
FBgn0001123	'Galphas	7.291	0	304.373	158.823	964.823	1.322
FBgn0001124	'Got1	0	445.076	158.792	0.537	0	0
FBgn0001125	'Got2	0	44.61	0	2.375	5.338	0
FBgn0001128	'Gpdh	45.405	0	123.379	113.655	1.355	2.104
FBgn0001133	'grau	0	0	0	0	0	0
FBgn0001134	'Grd	0	0	0	0	0	0
FBgn0001137	'grk	0	0	0	0	0	0
FBgn0001138	'grn	0	0	0	0	0	0
FBgn0001139	'gro	48.391	0	35.662	20.548	0.719	328.836
FBgn0001142	'Gs1	0	0.405	17.842	118.185	313.5	10.052
FBgn0001145	'Gs2	58.195	0	0	0	0	0
FBgn0001147	'gsb-n	0	0	0	0	0	0
FBgn0001148	'gsb	0	0	0	0	0	0
FBgn0001149	'GstD1	716.339	2574.68	529.817	1269.24	0	67.905
FBgn0001150	'gt	0	0	0	0	0	0
FBgn0001168	'h	0	153.166	0	0	0	0
FBgn0001169	'H	19.311	8.356	0	6.278	0.059	10.755
FBgn0001170	'H2.0	0	0	0	0	0	0
FBgn0001174	'halo	0	0	0	0	0	0
FBgn0001179	'hay	0.804	0	0	0	0	0
FBgn0001180	'hb	21.258	9.874	0.166	0.826	0	0
FBgn0001185	'her	0	40.015	380.067	0	0	0
FBgn0001186	'Hex-A	686.306	226.147	1223.61	892.459	783.977	277.284
FBgn0001187	'Hex-C	0	0	0	0	0	0
FBgn0001189	'hfw	0	0	0	0	0	0
FBgn0001197	'His2Av	0	0	432.665	35.194	0	0
FBgn0001202	'hook	0	2.654	0	0	0	0
FBgn0001206	'Hmr	4.629	0	91.169	17.47	0	0.149
FBgn0001208	'Hn	0	0	0	0	0	0
FBgn0001215	'Hrb98DE	361.708	285.428	613.626	528.064	621.658	276.644
FBgn0001216	'Hsc70-1	0	0	0	0	0	0
FBgn0001217	'Hsc70-2	0	0	0	0	0	0
FBgn0001218	'Hsc70-3	981.694	654.622	791.297	1331.5	2202.02	1281.83
FBgn0001220	'Hsc70-5	52.906	14.953	45.092	410.079	0	0
FBgn0001222	'Hsf	0	165.388	230.663	346.679	52.604	0
FBgn0001223	'Hsp22	0	0	0	0	0	0
FBgn0001224	'Hsp23	2297.66	3119.79	1979.83	2507.81	1890.31	2061.92
FBgn0001225	'Hsp26	0.299	1445.89	0	178.444	33.485	350.087
FBgn0001226	'Hsp27	206.657	0	0	69.094	58.678	0
FBgn0001227	'Hsp67Ba	170.917	264.268	101.065	247.109	539.434	68.884
FBgn0001228	'CG4456	0	0	0	0	0	0
FBgn0001229	'Hsp67Bc	2.141	53.779	0.97	133.823	0	128.728
FBgn0001230	'Hsp68	132.901	283.618	28.313	79.506	0	10.952
FBgn0001233	'Hsp83	965.994	853.649	1176.62	1543.49	993.053	208.841
FBgn0001234	'Hsromega	702.215	405.505	875.446	616.48	882.965	409.793
FBgn0001235	'hth	349.118	217.203	128.726	148.032	20.237	0.324
FBgn0001247	'Ide	133.716	99.008	164.94	148.472	566.443	0
FBgn0001248	'Idh	40.316	1077.62	118.75	260.528	4.973	0
FBgn0001250	'if	12.457	5.331	0.743	4.69	0	0
FBgn0001253	'ImpE1	0	0	0	0.758	0	0
FBgn0001254	'ImpE2	0	0	0	0	0	0
FBgn0001255	'ImpE3	0	0	0	447.903	0	0
FBgn0001256	'ImpL1	0	0	0	0	0	0
FBgn0001257	'ImpL2	1012.46	1172.79	26.197	19.002	0	0
FBgn0001258	'ImpL3	314.997	37.666	806.106	432.223	669.458	2151.64
FBgn0001259	'in	0	0	0	0	0	0
FBgn0001263	'inaD	0	0	0	0	0	0
FBgn0001269	'inv	0	0	0	0	0	0
FBgn0001276	'ix	0	0	0	55.768	0	0
FBgn0001280	'janA	0	0	0	0	0	0
FBgn0001281	'janB	0	0	0	0	0	0
FBgn0001285	'Jon44E	0	0	0	0	0	0
FBgn0001291	'Jra	152.623	0	323.494	155.286	28.618	43.578
FBgn0001296	'kar	0.451	0	0	0	0	0
FBgn0001297	'kay	154.825	44.545	48.536	109.879	0	42.752
FBgn0001301	'kel	31.594	31.858	104.982	102.902	0	0
FBgn0001308	'Khc	188.893	17.672	183.023	55.205	150.804	131.809
FBgn0001311	'kkv	0	0	0	0	0	0
FBgn0001313	'kl-2	0	0	0	0	0	0
FBgn0001316	'klar	4.303	11.85	42.339	30.764	0	0
FBgn0001319	'kn	83.753	0.074	14.749	0	3.567	0
FBgn0001320	'kni	0	0	0.144	0	0	0
FBgn0001321	'knk	0	0	0	0	0	0
FBgn0001323	'knrl	0	0	0	0	0	0
FBgn0001324	'kto	47.799	4.079	38.155	0	92.524	0.314
FBgn0001325	'Kr	114.997	0	54.895	81.79	0	0.079
FBgn0001330	'kz	0	0	0	8.63	0	0
FBgn0001341	'l(1)1Bi	0	0	2.254	0	0	2.656
FBgn0001404	'egh	83.029	38.184	174.636	154.025	404.559	307.272
FBgn0001491	'l(1)10Bb	0	0	282.819	0	357.137	0
FBgn0001565	'Hlc	124	0	0	1.347	3.869	0
FBgn0001612	'Grip91	125.983	0	0	3.814	0	0
FBgn0001624	'dlg1	34.799	120.264	134.043	72.049	283.866	94.415
FBgn0001941	'ifc	10.837	345.422	168.717	530.596	0	37.902
FBgn0001942	'eIF4A	565.036	381.734	418.592	857.13	510.449	252.921
FBgn0001961	'Arpc1	0	0.187	0	2.012	4.111	16.929
FBgn0001965	'Sos	2.947	28.776	0	56.098	0	11.15
FBgn0001967	'NimC3	0	0	0	0	0	0
FBgn0001970	'Pgant35A	49.484	0	0	0	0	0
FBgn0001974	'l(2)35Bd	0	0	0	0	0	0
FBgn0001977	'CIAPIN1	11.78	0	0	0	0	6.513
FBgn0001978	'stc	26.661	0.078	3.463	135.333	0	6.905
FBgn0001981	'esg	102.151	0	8.421	0	0	0
FBgn0001983	'wor	0	0	0	0	0	0
FBgn0001986	'Mtr4	0	0	0	0.088	0	0
FBgn0001987	'Gli	0	0	0	0	0	0
FBgn0001989	'ND-B17	0	38.826	0	0	0	0
FBgn0001990	'wek	0	0	0	19.943	0	0
FBgn0001991	'Ca-alpha1D	151.501	66.764	104.83	53.098	23.504	42.395
FBgn0001992	'Cyp303a1	0	0	0	0	0	0
FBgn0001994	'crp	173.055	89.186	841.627	270.695	0.162	40.598
FBgn0001995	'mRpL4	0	0	0	0	0	0
FBgn0002021	'l(2)37Bb	0	0	0	0	0	0
FBgn0002022	'Catsup	0	0	0	0	0	0
FBgn0002023	'Lim3	0	0	0	0	0	0
FBgn0002031	'l(2)37Cc	60.843	0	3.914	0	0	0
FBgn0002036	'CG10561	2.649	0	0.466	0	0	0
FBgn0002044	'swm	35.246	7.541	281.109	28.924	19.438	33.27
FBgn0002069	'AspRS	0	0	0.141	49.063	0	353.517
FBgn0002121	'l(2)gl	0.504	9.3	0	0.847	0	0
FBgn0002174	'l(2)tid	67.389	0	0	94.871	0	0
FBgn0002183	'dre4	32.567	68.503	3.631	25.752	0	0
FBgn0002283	'l(3)73Ah	17.634	0	0	34.743	0	0
FBgn0002284	'Prosbeta6	0.32	0	0	11.408	0	0
FBgn0002306	'sas	0	0	0	0	0	0
FBgn0002354	'l(3)87Df	0	0	0	0	0	0
FBgn0002413	'dco	164.635	49.872	75.971	125.493	16.002	0
FBgn0002431	'hyd	85.199	38.342	44.853	17.506	21.792	57.49
FBgn0002440	'l(3)mbn	0	0	0	0	0	0
FBgn0002441	'l(3)mbt	0.336	0	0	48.175	0	0
FBgn0002466	'sti	30.968	0	0	0	0	0
FBgn0002521	'pho	213.169	0	299.195	388.715	0	0
FBgn0002522	'lab	0	0	0	0	0	0
FBgn0002524	'lace	0.202	1.407	202.657	0	0	0
FBgn0002525	'Lam	6.302	20.18	152.214	136.632	33.246	0
FBgn0002526	'LanA	149.47	142.393	406.082	299.784	183.082	297.006
FBgn0002531	'Lcp1	0	0	0	0.297	0	0
FBgn0002533	'Lcp2	0	0	0	127.45	0	0
FBgn0002534	'Lcp3	0	0	0	0	0	0
FBgn0002535	'Lcp4	0	0	0	228.361	0	0
FBgn0002542	'lds	0	0.091	28.004	96.016	0	2.069
FBgn0002543	'robo2	5.692	0	118.234	16.128	3.27	0.056
FBgn0002552	'lin	4.379	0	6.897	0.867	0	0
FBgn0002561	'l(1)sc	0	0	0	0	0	0
FBgn0002562	'Lsp1alpha	0	0.123	61.861	45.249	0	0
FBgn0002563	'Lsp1beta	0.11	0	0	248.304	736.333	0
FBgn0002564	'Lsp1gamma	0	0	0	708.34	0	0
FBgn0002565	'Lsp2	0	0	0	121.993	0	0
FBgn0002566	'lt	46.967	63.972	0	4.307	95.895	10.534
FBgn0002567	'Rab32	2.516	0	0	0	0	0
FBgn0002569	'Mal-A2	0	0	0	0	0	0
FBgn0002570	'Mal-A1	0	0	0	0	0	0
FBgn0002571	'Mal-A3	0	0	0	0	0	0
FBgn0002573	'sens	0	0	0	0	0	0
FBgn0002576	'lz	0	0	0	0	0	0
FBgn0002577	'm	0	0	0	0	0	0
FBgn0002578	'Kaz-m1	0	0	0	0	0	0
FBgn0002579	'RpL36	193.222	8.021	425.057	655.193	0	71.235
FBgn0002590	'RpS5a	11.764	101.581	106.802	264.412	65.753	0
FBgn0002592	'E(spl)m2-BFM	0	0	0	0	0	0
FBgn0002593	'RpLP1	152.541	1418.11	12.047	381.497	33.374	13.635
FBgn0002609	'E(spl)m3-HLH	0	0	0	0	0	0
FBgn0002622	'RpS3	0.799	33.423	458.968	314.789	0	30.5
FBgn0002626	'RpL32	595.529	0	3.607	132.508	5.814	0
FBgn0002629	'E(spl)m4-BFM	0	0	0	0	0	0
FBgn0002631	'E(spl)m5-HLH	0	0.367	0	0	0	0
FBgn0002632	'E(spl)m6-BFM	0	0	0	0	0	0
FBgn0002633	'E(spl)m7-HLH	0	0	0	0	0	0
FBgn0002638	'Rcc1	51.068	0	0	0	0	0
FBgn0002641	'mal	0	0	0	0	0	0
FBgn0002643	'mam	134.066	0.73	33.345	29	38.975	1.692
FBgn0002645	'Map205	200.609	172.964	227.581	13.359	165.396	32.792
FBgn0002673	'twe	0	0	0	0	0	0
FBgn0002707	'mei-9	116.22	0	0	0	0	0
FBgn0002709	'mei-218	3.158	0	0	0	0	0
FBgn0002715	'mei-S332	0	0	0	0	0	0
FBgn0002716	'mei-W68	0.525	0	3.606	20.795	0	0
FBgn0002719	'Men	91.838	103.289	570.489	92.324	526.578	226.304
FBgn0002723	'Met	0.119	73.854	74.489	9.089	0	0.069
FBgn0002732	'E(spl)malpha-BFM	0	0	0	0	0	0
FBgn0002733	'E(spl)mbeta-HLH	0	0	0	0	0	0
FBgn0002734	'E(spl)mdelta-HLH	3.279	0	0	0	0	0
FBgn0002735	'E(spl)mgamma-HLH	0	0	0	0	0	0
FBgn0002736	'mago	0	0	0	0	0	0
FBgn0002772	'Mlc1	0	0	0	0	0	0
FBgn0002773	'Mlc2	0	500.496	0	2.91	489.919	0
FBgn0002774	'mle	132.785	0.07	207.734	13.104	510.25	31.889
FBgn0002775	'msl-3	57.169	0	369.551	2.894	0	0
FBgn0002778	'mnd	0	0	0	0	0	0
FBgn0002780	'mod	285.566	321.111	41.43	89.193	0	0
FBgn0002781	'mod(mdg4)	0.85	0.104	7.262	47.568	17.038	52.447
FBgn0002783	'mor	13.494	302.775	273.37	78.013	0	0
FBgn0002787	'Rpn8	58.141	0	0	55.41	71.338	0
FBgn0002789	'Mp20	0	0	0	0	0	0
FBgn0002791	'mr	58.733	0	0	0	0	0
FBgn0002838	'ms(3)K81	0	0	0	0	0	0
FBgn0002842	'sa	0	0	0	0	0	0
FBgn0002855	'Acp26Aa	0	0	0	0	0	0
FBgn0002856	'Acp26Ab	0	0	0	0	0	0
FBgn0002862	'Mst87F	0	0	0	0	0	0
FBgn0002863	'Acp95EF	0	0	0	0	0	0
FBgn0002865	'Mst98Ca	0	0	0.242	0	0	0
FBgn0002868	'MtnA	0	0	0	0	0	0
FBgn0002869	'MtnB	0	0	0	0	0	0
FBgn0002872	'mu2	0.733	0	0	78.706	0.173	0
FBgn0002873	'mud	0	0	0	0	0	0
FBgn0002878	'mus101	0	0	0	1.757	0	0
FBgn0002887	'mus201	0.841	0	0	2.887	0	0
FBgn0002891	'mus205	17.445	0	0	0	0	0
FBgn0002899	'mus301	0	0	0	1.224	0	0
FBgn0002901	'mus304	0	0	0.113	0.225	0	0
FBgn0002905	'mus308	100.928	0	0	7.894	0	0
FBgn0002906	'Blm	68.416	0	0	118.895	1.63	0
FBgn0002909	'mus312	0	0	0	0	0	0
FBgn0002914	'Myb	55.994	0	24.733	144.526	1.459	13.471
FBgn0002917	'na	71.2	71.842	292.207	110.529	265.854	431.227
FBgn0002921	'Atpalpha	1421.77	2073.06	2623.27	2749.24	2648.9	3925.77
FBgn0002922	'nau	0	0	0	0	0	0
FBgn0002924	'ncd	0	0	0	0	0	0
FBgn0002926	'ndl	0	0	0	0	0	0
FBgn0002930	'nec	0	0	0	0	0	0
FBgn0002931	'net	0	0	0	0	0	0
FBgn0002932	'neur	0	0.075	0	0	0	0
FBgn0002933	'ng1	0	0	0	0	0	0
FBgn0002936	'ninaA	0	0	0	0	0	0
FBgn0002937	'ninaB	0	0	0	0	0	0
FBgn0002938	'ninaC	0	0	0	0	0	0
FBgn0002939	'ninaD	0	0	0	0	0	0
FBgn0002940	'ninaE	0	0	0	0	0	0
FBgn0002941	'slou	0	0	0	0	0	0
FBgn0002945	'nkd	0.775	87.149	33.024	29.347	342.561	0.069
FBgn0002948	'nod	0	0	0	0	0	0
FBgn0002962	'nos	0	0	0	0	0	0
FBgn0002973	'numb	84.39	14.879	98.641	0	3.983	0
FBgn0002985	'odd	0	0	0	0	0	0
FBgn0002989	'okr	0	0	0	0	0	0
FBgn0003002	'opa	191.292	0	0	0.108	0	0
FBgn0003008	'or	400.259	0	0	270.947	0	0
FBgn0003009	'ord	0	0	0	0.081	0	0
FBgn0003011	'ort	0	0	0	0	0	0
FBgn0003015	'osk	0	0	0	0	0	0
FBgn0003016	'osp	0.221	1.702	1.351	0	0	0
FBgn0003023	'otu	0	0	0	0	0	0
FBgn0003028	'ovo	0	0	0	0	0	0
FBgn0003034	'SP	0	0	0	0	0	0
FBgn0003041	'pbl	0	0	0	0	0	0
FBgn0003042	'Pc	2.207	0	2.462	11.322	0	0.992
FBgn0003044	'Pcl	0	0	0.146	0	117.257	0
FBgn0003046	'Pcp	0	0	0	0	0	0
FBgn0003048	'pcx	54.139	1.309	43.093	8.651	0	0
FBgn0003053	'peb	0	0	0	0	0	0
FBgn0003057	'CG10598	0	0	0	0	0	0
FBgn0003060	'CG9757	0	0	0	0	0	0
FBgn0003062	'Fib	0.229	0	0	0	0	0
FBgn0003065	'CG2150	0	0	0	0	0	0
FBgn0003067	'Pepck	0	0	0	0	0	0
FBgn0003068	'per	0	0	0.352	0	0	0
FBgn0003071	'Pfk	36.423	139.609	688.707	483.911	310.854	312.526
FBgn0003074	'Pgi	282.176	13.552	327.844	634.65	215.767	573.095
FBgn0003076	'Pgm	60.125	103.789	95.552	0.344	56.982	0
FBgn0003079	'Raf	8.673	0	63.174	0.149	11.232	0
FBgn0003082	'phr	0	0	9.559	4.504	0	0
FBgn0003086	'Pig1	0	0	0	0	0	0
FBgn0003087	'pim	0	0	0	0	0	0
FBgn0003089	'pip	0	0	0	0	0	0
FBgn0003090	'pk	0	0	0	0	0	0
FBgn0003091	'Pkc53E	52.348	2.369	75.545	34.605	118.913	32.904
FBgn0003093	'Pkc98E	323.332	183.698	235.179	246.504	419.52	194.602
FBgn0003114	'plu	0	0	0	0	0	0
FBgn0003116	'pn	0	0	0	0	0	0
FBgn0003117	'pnr	0	0	0	0	0	0
FBgn0003118	'pnt	0.148	14.387	0	0	0	0
FBgn0003124	'polo	0	0	0	0	0	0
FBgn0003129	'Poxm	0	0	0	0	0	0
FBgn0003130	'Poxn	0	0	0	0	0	0
FBgn0003132	'Pp1-13C	0	0	0	0	0	0
FBgn0003134	'Pp1alpha-96A	214.178	40.13	2.783	135.283	1255.52	0.109
FBgn0003137	'Ppn	0	0	0	0.564	0	0
FBgn0003139	'PpV	43.623	84.248	0	10.401	0	0
FBgn0003140	'PpY-55A	0	0	0	0	0	0
FBgn0003141	'pr	172.214	0	0	0	98.537	0
FBgn0003145	'prd	0	0	0	0	0	0
FBgn0003149	'Prm	0	0	0	12.833	0	0
FBgn0003159	'CG2841	0	0	0.113	0	0	0
FBgn0003162	'Pu	15.854	0	0	149.1	88.502	2.433
FBgn0003165	'pum	481.85	212.608	460.177	233.197	112.67	321.417
FBgn0003169	'put	137.764	0.161	231.419	101.583	0	0
FBgn0003174	'pwn	0	0	0	0	0	0
FBgn0003175	'px	7.277	23.704	52.933	1.621	19.015	43.591
FBgn0003187	'qua	0	0	0	0	74.071	0
FBgn0003189	'r	0	0	0.895	0	72.238	0
FBgn0003204	'ras	2.212	11.858	70.796	1.326	22.731	7.795
FBgn0003205	'Ras85D	90.365	0	308.272	338.585	0	259.203
FBgn0003206	'Ras64B	0	7.192	0	156.809	0	17.883
FBgn0003209	'raw	27.777	15.695	9.295	118.456	0	0
FBgn0003210	'rb	158.151	0.067	11.136	67.192	0	358.768
FBgn0003218	'rdgB	92.328	1.709	153.892	94.365	0.499	6.807
FBgn0003227	'rec	5.482	0	0	0	0	0
FBgn0003231	'ref(2)P	208.141	260.278	0	0	7.729	0
FBgn0003248	'Rh2	0	0	0	0	0	0
FBgn0003249	'Rh3	0	0	0	0	0	0
FBgn0003250	'Rh4	0	0	0	0	0	0
FBgn0003254	'rib	0	0	0	0	0	0
FBgn0003255	'rk	5.606	0	0.711	5.528	0	0
FBgn0003256	'rl	60.578	0	109.606	10.056	0.047	29.75
FBgn0003257	'r-l	0	0	0	0	0	0
FBgn0003261	'Rm62	98.385	354.606	183.265	328.978	427.245	50.744
FBgn0003267	'ro	0	0	0	0	0	0
FBgn0003268	'rod	0	0	0	78.563	0	0
FBgn0003270	'amos	0	0	0	0	0	0
FBgn0003274	'RpLP2	391.918	330.625	0	954.957	59.529	0
FBgn0003275	'RpII18	0	0	0	0	0	0
FBgn0003277	'RpII215	33.573	321.16	73.315	77.494	243.371	1.244
FBgn0003278	'RpI135	0	0	7.251	0	0	0
FBgn0003279	'RpL4	3.451	0	2.507	20.136	19.071	15.458
FBgn0003285	'rst	131.43	25.837	0	0.456	0	0
FBgn0003292	'rt	0	0	0	0	0	0
FBgn0003295	'ru	0	0	0.177	0	0	0
FBgn0003300	'run	0	0	0	0	0	324.079
FBgn0003301	'rut	13.185	0	0.431	37.444	1.036	0.145
FBgn0003302	'rux	37.562	0	0	0	0	0
FBgn0003308	'ry	0	23.806	3.163	156.218	0	6.519
FBgn0003310	'S	172.138	298.417	323.376	124.301	390.868	1.542
FBgn0003312	'sad	0	0	0	0	0	0
FBgn0003313	'sala	0	0	0	0	0	0
FBgn0003317	'sax	0	20.899	13.362	0	0	0
FBgn0003319	'Sb	0	0	0	0	0	0
FBgn0003321	'sbr	0	0	7.198	0	631.671	0
FBgn0003326	'sca	0.795	26.773	17.649	102.133	51.205	1063.79
FBgn0003328	'scb	0	0	0	0	0	0.07
FBgn0003330	'Sce	0	0	0	0	0	1.358
FBgn0003334	'Scm	25.823	0	0	105.478	125.897	0
FBgn0003339	'Scr	0	0	0	0	0	0
FBgn0003345	'sd	65.237	45.045	12.374	123.54	46.987	122.681
FBgn0003346	'RanGAP	40.619	0	0	0	0	0
FBgn0003353	'sei	0.645	31.398	63.065	177.602	1113.59	0
FBgn0003356	'Jon99Cii	0	0	0	4.777	0	0
FBgn0003357	'Jon99Ciii	0	0	0	6.386	0	0
FBgn0003358	'Jon99Ci	0	0	0	0	0	0
FBgn0003360	'sesB	966.619	1852.4	2651.92	2636.76	4370.24	847.396
FBgn0003366	'sev	0	0	0	0	0	0
FBgn0003371	'sgg	108.547	316.533	235.225	401.576	17.735	696.474
FBgn0003372	'Sgs1	0	0	17.526	77.863	0	92.52
FBgn0003373	'Sgs3	1.906	0	0	323.029	0	2.833
FBgn0003374	'Sgs4	0	0	3.686	0.665	0	0
FBgn0003375	'Sgs5	0	0	0	0	0	0
FBgn0003377	'Sgs7	0	0	0	0	0	0
FBgn0003378	'Sgs8	0	0	0	241.75	0	0
FBgn0003380	'Sh	142.4	186.557	146.951	237.939	345.038	220.648
FBgn0003382	'sha	0	0	0	0	0	0
FBgn0003386	'Shaw	132.49	194.13	83.01	257.071	153.291	44.678
FBgn0003388	'shd	0	0	0	0	0	0
FBgn0003390	'shf	0	0	0	0	0	0
FBgn0003391	'shg	0	0	0	0	0	0
FBgn0003392	'shi	76.833	294.206	337.509	350.383	367.644	73.319
FBgn0003396	'shn	5.354	69.223	8.152	47.64	11.686	60.878
FBgn0003401	'shu	0	0	41.809	0	0	0
FBgn0003410	'sina	48.299	0.795	258.59	0.097	227.565	0
FBgn0003411	'sisA	0	0	0	0	0	0
FBgn0003415	'skd	47.743	69.639	77.637	128.865	85.043	67.331
FBgn0003416	'sl	74.873	0	0	0.335	0	62.519
FBgn0003423	'slgA	107.729	417.711	634.271	677.711	327.547	289.213
FBgn0003429	'slo	253.314	58.72	437.957	247.488	214.059	635.428
FBgn0003430	'slp1	0	0	0	0	0	0
FBgn0003435	'sm	212.418	115.105	176.533	211.887	144.495	129.611
FBgn0003444	'smo	81.662	0	0.08	43.545	0	0
FBgn0003447	'sn	420.921	29.071	154.191	241.059	456.792	277.29
FBgn0003448	'sna	0	0	0	0	0	0
FBgn0003449	'snf	94.378	0	434.027	77.764	0	0
FBgn0003450	'snk	0	0	0	0	0	0
FBgn0003459	'stwl	0	0	0	0	0	0
FBgn0003460	'so	0	0	0	0	0	0
FBgn0003462	'Sod1	0	12.496	392.931	311.039	4.582	164.867
FBgn0003463	'sog	0	0	0	0	0	0
FBgn0003464	'sol	81.392	148.768	70.672	98.942	0	328.805
FBgn0003475	'spir	41.403	6.568	305.931	7.353	65.398	0.644
FBgn0003479	'spn-A	0	0	0	130.05	0	0
FBgn0003480	'spn-B	0	0	0	0	0	0
FBgn0003482	'spn-D	0	0	0	0	0	0
FBgn0003483	'spn-E	0	0	0	0	0	0.075
FBgn0003486	'spo	0	0	0	0	0	0
FBgn0003495	'spz	0	0	1.215	192.54	0	0
FBgn0003499	'sr	136.733	272.515	137.433	233.704	293.509	16.091
FBgn0003502	'Btk29A	121.384	201.973	98.692	110.275	213.43	60.277
FBgn0003507	'srp	0.107	0	0	0	20.036	0
FBgn0003510	'Sry-alpha	0	0	0	0	0	0
FBgn0003511	'Sry-beta	0	0	0	0	0	0
FBgn0003512	'Sry-delta	0	0	0	0	0	0
FBgn0003513	'ss	0	0	0	0	0	0
FBgn0003514	'sqh	0.191	31.176	295.169	121.64	35.644	0
FBgn0003515	'st	0	0	0	0	0	0
FBgn0003517	'sta	23.469	24.674	0.238	256.143	14.367	0
FBgn0003520	'stau	46.958	203.997	104.46	356.155	87.125	0
FBgn0003525	'stg	0	0	0	0	0	0
FBgn0003527	'stil	0	0	0	0	0	0
FBgn0003545	'sub	0	0	0	0	0	0
FBgn0003557	'Su(dx)	52.987	0	184.713	13.401	6.752	8.657
FBgn0003559	'su(f)	0	0	11.537	1.156	0	0
FBgn0003567	'su(Hw)	0	1.582	0	58.067	0	0
FBgn0003575	'su(sable)	5.504	96.514	7.396	53.408	0.494	0
FBgn0003598	'Su(var)3-7	0	0.32	0	51.108	0	0.898
FBgn0003607	'Su(var)205	88.485	6.421	901.843	743.167	0	0
FBgn0003612	'Su(var)2-10	7.49	0	2.786	68.705	97.211	13.023
FBgn0003638	'su(w[a])	55.606	88.895	77.529	15.843	1.699	77.114
FBgn0003651	'svp	0	0	0	0	0	0
FBgn0003654	'sw	50.17	1.176	0.193	16.202	0	0
FBgn0003655	'swa	0	169.833	0	0	0	0
FBgn0003656	'sws	47.597	0	55.373	83.927	105.431	359.119
FBgn0003660	'Syb	83.722	0	0	0	0	0
FBgn0003676	'CCT1	130.687	306.495	19.496	278.672	0	2.644
FBgn0003683	'term	0	0	0	0	0	0
FBgn0003687	'Tbp	0	0	0	0	0	0
FBgn0003701	'thr	0	0	0	0	0	0
FBgn0003710	'tipE	5.101	154.221	74.288	71.043	9.676	257.514
FBgn0003714	'tko	0	0	0	0	0	1.968
FBgn0003716	'tkv	6.879	0	7.341	15.005	4.096	14.567
FBgn0003719	'tld	1.079	0	18.425	0	0	0
FBgn0003720	'tll	5.224	0	0	0	0	0
FBgn0003721	'Tm1	164.641	8.209	157.473	136.532	56.881	225.151
FBgn0003731	'Egfr	0	0	0	0	0	0
FBgn0003733	'tor	4.918	0	0	0	0	0
FBgn0003741	'tra	0	53.693	0	0	0	0
FBgn0003742	'tra2	0	55.289	0	99.112	0	0
FBgn0003744	'trc	201.899	2.414	0	0.112	2.149	95.691
FBgn0003747	'Gr5a	0	0	0	0	0	0
FBgn0003748	'Treh	82.24	0	54.4	86.998	1.222	0
FBgn0003751	'trk	0	0	0	0	0	0
FBgn0003861	'trp	0	0	0	0	0	0
FBgn0003862	'trx	65.836	0.299	63.501	27.838	19.71	153.213
FBgn0003863	'alphaTry	0	0	0	0	0	0
FBgn0003865	'tsg	0	0	0	0	0	0
FBgn0003866	'tsh	0	0	0	0	0	0
FBgn0003867	'tsl	54.844	0	0	0	0	0
FBgn0003870	'ttk	0	0	0	0	0	0
FBgn0003882	'tub	0	151.826	0	20.843	42.414	0
FBgn0003884	'alphaTub84B	1427.31	2522.02	2018.86	3404.11	584.585	1983.93
FBgn0003885	'alphaTub84D	0	0	216.228	287.791	558.622	37.02
FBgn0003886	'alphaTub85E	0	0	0	0	0	0
FBgn0003888	'betaTub60D	0	0	0	0	0	0
FBgn0003889	'betaTub85D	0	0	0	0	0	0
FBgn0003890	'betaTub97EF	0	0	0	0	0	0
FBgn0003891	'tud	23.834	111.173	10.839	148.867	44.671	342.212
FBgn0003892	'ptc	0.93	0	15.833	0	0.129	0
FBgn0003896	'tup	8.018	13.575	106.278	118.326	2.9	0
FBgn0003900	'twi	0	0	0	0	0	0
FBgn0003916	'snRNA:U1:21D	0	0	0	0	0	0
FBgn0003920	'snRNA:U2:14B	3.145	1.686	0	0	0	0
FBgn0003922	'snRNA:U2:38ABa	0	8.429	0	0	0	0
FBgn0003923	'snRNA:U2:38ABb	0	0	0	0	0	0
FBgn0003926	'snRNA:U3	0	0	0	0	0	0
FBgn0003930	'snRNA:U4:39B	206.922	56.584	0	0	0	0
FBgn0003931	'snRNA:U4:38AB	21.263	0	0	0	0	12.291
FBgn0003933	'snRNA:U5:14B	0	0	0	0	0	0
FBgn0003934	'snRNA:U5:23D	0	0	0	0	0	0
FBgn0003935	'snRNA:U5:34A	0	0	0	0	0	0
FBgn0003936	'snRNA:U5:35D	0	0	0	0	0	0
FBgn0003938	'snRNA:U5:63BC	0	242.086	0	0	0	0
FBgn0003941	'RpL40	358.292	805.463	0	1513.07	164.222	549.264
FBgn0003942	'RpS27A	15.811	261.332	31.256	532.368	1.804	806.589
FBgn0003943	'Ubi-p63E	192.247	271.469	196.824	97.204	1.588	803.995
FBgn0003944	'Ubx	0	0	0	0	0	0
FBgn0003950	'unc	0	0	0	0	0	0
FBgn0003961	'Uro	0	0	0	0	0	0
FBgn0003963	'ush	0.135	0	0	0	0.053	0.052
FBgn0003964	'usp	2.882	0	4.831	99.361	0	0
FBgn0003965	'v	0	0	0	0	0	0
FBgn0003969	'vap	33.533	4.43	175.654	259.466	167.014	0
FBgn0003975	'vg	0	0	1.842	0	0	0
FBgn0003977	'vir	0	0	0	7.288	0	57.769
FBgn0003978	'vls	0	0	0	0	0	0
FBgn0003979	'Vm26Aa	0	0	0	0	0	0
FBgn0003980	'Vm26Ab	0	0	0	0	0	0
FBgn0003983	'Vm34Ca	0	0	0	0	0	0
FBgn0003984	'vn	86.564	235.377	126.234	29.625	93.296	0
FBgn0003996	'w	247.506	2.752	0.678	56.831	19.374	88.45
FBgn0003997	'hid	0	0	2.223	0	0	0
FBgn0004003	'wbl	0	0	0	0	0	0
FBgn0004034	'y	0	0	0	0	0	0
FBgn0004045	'Yp1	0	0	66.142	0	0	0
FBgn0004047	'Yp3	0	0	0	0	0	0
FBgn0004049	'yrt	5.276	0	0.286	0	0	0
FBgn0004050	'z	0.813	0	0	103.713	0.274	57.347
FBgn0004052	'Z600	0	0	0	0	0	0
FBgn0004053	'zen	0	0	0	0	0	0
FBgn0004054	'zen2	0	0	0	0	0	0
FBgn0004055	'uzip	2.055	109.905	67.465	104.324	17.739	0
FBgn0004057	'Zw	0	0	0	0	0	0
FBgn0004066	'Prosalpha4	0	9.633	2.442	3.232	0	0
FBgn0004087	'Dhfr	0	0	0	0	0	0
FBgn0004101	'bs	0	0	0	0	0.074	0
FBgn0004102	'oc	0	0	0	0	0	0
FBgn0004103	'Pp1-87B	241.769	63.762	263.706	198.272	46.378	603.51
FBgn0004106	'Cdk1	0	0	0	0	0	0
FBgn0004107	'Cdk2	0	0	0.694	0	0	0
FBgn0004108	'Nrt	240.929	135.708	0.522	20.495	0	113.089
FBgn0004110	'tin	0	0	0	0	0	0
FBgn0004117	'Tm2	0.231	0	0.122	0	0.136	0
FBgn0004118	'nAChRbeta2	27.503	6.041	190.399	53.369	465.946	2.693
FBgn0004132	'boca	0.429	0	0	0	0	0
FBgn0004133	'blow	39.756	0	0	0	0	0
FBgn0004143	'nullo	0	0	0	0	0	0
FBgn0004167	'kst	0	0	0	0.044	0	0.266
FBgn0004168	'5-HT1A	252.125	51.396	75.768	312.707	0	14.952
FBgn0004169	'up	0.358	0	0	110.924	0	0
FBgn0004170	'sc	0	0	0	0	0	0
FBgn0004171	'Mst98Cb	0	0	0	0	0	0
FBgn0004172	'Mst84Da	0	0	0	0	0	0
FBgn0004173	'Mst84Db	0	0	0	0	0	0
FBgn0004174	'Mst84Dc	0	0	0	0	0	0
FBgn0004175	'Mst84Dd	0	0	0	0	0	0
FBgn0004177	'mts	307.096	244.883	608.431	382.096	305.383	125.127
FBgn0004179	'Csp	856.517	502.138	683.197	678.11	455.131	217.633
FBgn0004181	'Ebp	0	0	0	0	0	0
FBgn0004183	'snRNA:U1:82Eb	1.841	11.841	1.945	0	0	2.128
FBgn0004185	'snRNA:U1:95Ca	14.729	0	0	0	0	0
FBgn0004186	'snRNA:U1:95Cb	0	0	0	0	0	0
FBgn0004187	'snRNA:U1:95Cc	7.364	23.682	13.617	106.226	2.171	17.027
FBgn0004188	'snRNA:U6:96Aa	0	0	0	0	0	0
FBgn0004189	'snRNA:U6:96Ab	0	0	0	0	0	0
FBgn0004190	'snRNA:U6:96Ac	0	0	0	0	0	0
FBgn0004191	'snRNA:U2:34ABa	1564.72	4839.71	149.543	0	1144	0
FBgn0004192	'snRNA:U2:34ABb	3.145	1.686	26.585	0	0	0
FBgn0004197	'Ser	0	0	0	0	0	0
FBgn0004198	'ct	0	31.165	31.586	17.374	0	0
FBgn0004227	'nonA	44.563	44.262	6.636	34.361	0	0
FBgn0004228	'mex1	0	0	0	0	0	0
FBgn0004237	'Hrb87F	464.451	3.871	137.369	270.48	0	96.024
FBgn0004240	'DptA	0	0	0	0	0	0
FBgn0004242	'Syt1	499.821	635.54	808.092	1006.19	830.639	415.84
FBgn0004244	'Rdl	830.813	411.537	754.111	869.273	452.374	399.774
FBgn0004359	'T48	0	0	0.13	0	0	0
FBgn0004360	'Wnt2	0	0	0	0	0	0
FBgn0004362	'HmgD	159.496	13.342	535.443	504.537	203.451	206.766
FBgn0004363	'porin	485.867	1017.97	284.868	957.995	153.583	252.445
FBgn0004364	'18w	0	0	0	0	0	0
FBgn0004367	'mei-41	59.248	0	0	0	0	0.354
FBgn0004368	'Ptp4E	0	0.403	204.725	13.276	278.974	19.024
FBgn0004369	'Ptp99A	110.943	261.93	253.328	366.308	243.613	112.442
FBgn0004370	'Ptp10D	36.477	0	94.374	154.663	17.579	256.176
FBgn0004372	'aly	0	0	0	0	0	0
FBgn0004373	'fwd	43.934	170.143	258.361	30.627	183.071	1.596
FBgn0004374	'neb	0	0	0	0	0	0
FBgn0004378	'Klp61F	0	0	0	0	0	0
FBgn0004379	'Klp67A	0	16.571	0	2.669	0	0
FBgn0004380	'Klp64D	0	0	47.683	44.713	10.698	8.005
FBgn0004381	'Klp68D	150.767	158.159	373.402	104.279	0	0
FBgn0004387	'Klp98A	111.165	0	5.192	163.184	207.094	0.063
FBgn0004389	'bnk	0	0	0	0	0	0.34
FBgn0004390	'RasGAP1	156.358	160.221	99.453	122.117	62.499	19.206
FBgn0004391	'shtd	0	0	0	0	0	0
FBgn0004394	'pdm2	10.382	0	4.83	0	0	51.18
FBgn0004395	'unk	268.632	31.149	307.027	194.212	8.551	0
FBgn0004396	'CrebA	130.629	0	0	28.52	2.216	0
FBgn0004397	'Vinc	0	0	0	0	0	0
FBgn0004400	'rhi	0	0	0	0	0	0
FBgn0004401	'Pep	139.721	0.348	476.367	584.142	1.658	111.266
FBgn0004403	'RpS14a	26.854	1349.99	335.031	0.361	0.406	1008.54
FBgn0004404	'RpS14b	0	13.554	0	0	0	0
FBgn0004406	'tam	0	0	0	0	0	0
FBgn0004407	'DNApol-gamma35	0	0	0	0	0	0
FBgn0004414	'msopa	0	0	0	0	0	0
FBgn0004419	'me31B	97.045	5.614	3.285	17.855	134.872	111.999
FBgn0004425	'LysB	0	0	0	0	0	0
FBgn0004426	'LysC	0	0	0	0	0	0
FBgn0004427	'LysD	0	0	0	22.436	0	0
FBgn0004428	'LysE	0	0	0	0.546	0	0
FBgn0004429	'LysP	0	0	0	0	0	0
FBgn0004430	'LysS	0	0	0	0	0	0
FBgn0004431	'LysX	0	0	0	0	0	0
FBgn0004432	'Cyp1	504.704	603.002	502.068	491.769	25.242	4008.82
FBgn0004435	'Galphaq	201.918	67.167	52.54	49.139	0.515	88.601
FBgn0004436	'Ubc6	98.415	671.524	15.318	196.248	1290.52	1037
FBgn0004449	'Ten-m	126.197	88.414	75.272	140.384	273.628	81.265
FBgn0004456	'mew	15.549	0	22.437	11.078	0	0
FBgn0004463	'RpIII128	77.45	0	0	48.875	0	0
FBgn0004465	'Su(P)	0	2.751	0	1.795	0	0
FBgn0004507	'GlyP	243.355	1042.93	432.369	647.596	1026.77	1070.02
FBgn0004509	'Fur1	62.253	5.283	37.117	108.3	295.699	150.625
FBgn0004510	'Ets97D	29.739	0	0	107.23	0	0
FBgn0004511	'dy	0	0.079	0	0	0	0
FBgn0004512	'Mdr49	0	0	0	0	0	0
FBgn0004513	'Mdr65	0	0	0	0	0	0
FBgn0004514	'Oct-TyrR	1.312	0	100.074	120.866	0	0.095
FBgn0004516	'Gad1	0	0	0	0	0	0
FBgn0004552	'Akh	0	0	0	0	0	0
FBgn0004554	'Edg91	0	0	0	0	0	0
FBgn0004556	'Dbp73D	0	0	0	0.143	0	0.474
FBgn0004567	'slp2	0	0	0	0	0	0
FBgn0004569	'aos	0	0	0	0	0	0
FBgn0004573	'5-HT7	1.212	0.361	64.858	197.419	0	8.948
FBgn0004574	'Rop	198.468	124.409	379.009	221.53	139.941	53.588
FBgn0004575	'Syn	270.25	599.463	486.042	450.966	1035.1	464.719
FBgn0004577	'Pxd	0	0	0	0	0	0
FBgn0004580	'Cbp53E	886.624	578.449	611.755	1158.64	1444.53	762.613
FBgn0004581	'bgcn	0	0	0	0	0	0
FBgn0004583	'ex	0	0	0	5.602	0	0
FBgn0004584	'Rrp1	35.035	146.541	0.125	78.969	0	0
FBgn0004587	'B52	400.856	26.565	4.216	107.663	489.13	228.708
FBgn0004588	'Eig71Ea	0	0	0	0	0	0
FBgn0004589	'Eig71Eb	0	0	0	0	0	0
FBgn0004590	'Eig71Ec	0	0	0	0	0	0
FBgn0004591	'Eig71Ed	0	0	0	0	0	0
FBgn0004592	'Eig71Ee	0	0	0	5.968	0	0
FBgn0004593	'Eig71Ef	0	0	0	0	0	0
FBgn0004594	'Eig71Eg	0	0	0	0	0	0
FBgn0004595	'pros	0	0.273	12.701	2.1	0.029	0
FBgn0004597	'CycC	0	0	0	0	0	2695.51
FBgn0004598	'Fur2	115.756	11.049	110.629	91.638	57.408	128.158
FBgn0004606	'zfh1	150.379	180.622	38.8	142.318	226.055	23.623
FBgn0004607	'zfh2	157.676	18.001	1.823	20.217	102.609	149.942
FBgn0004611	'Plc21C	87.738	254.297	302.733	143.338	180.973	6.825
FBgn0004618	'gl	0	0	0	0	0	0
FBgn0004619	'GluRIA	164.995	454.736	216.954	381.508	197.338	7.146
FBgn0004620	'GluRIIA	0	0	0	0	0	0
FBgn0004622	'TkR99D	0	0	15.84	0	4.45	0
FBgn0004623	'Gbeta76C	0	0	0	0	0	0
FBgn0004629	'Cys	0	0	0	0	0	0
FBgn0004635	'rho	14.09	0	18.929	1.584	0	23.386
FBgn0004636	'Rap1	174.626	122.93	65.987	139.128	141.239	345.11
FBgn0004638	'drk	302.449	23.291	189.184	389.75	3.988	57.701
FBgn0004643	'Zw10	0.353	0	0	0	14.145	0
FBgn0004644	'hh	0	0	0	0	0	0
FBgn0004646	'ogre	0	0	0	0	0	0
FBgn0004647	'N	0	0	0.031	0.125	0	0
FBgn0004648	'svr	236.048	219.619	460.975	411.995	132.269	118.994
FBgn0004649	'yl	0	0	0	0	0	0
FBgn0004650	'fs(1)N	0	0	0	0	0	0
FBgn0004652	'fru	0.016	0	0	0.275	0	0
FBgn0004654	'Pgd	0	0	0	0	0	0
FBgn0004655	'wapl	8.86	28.126	23.291	4.984	0	0
FBgn0004656	'fs(1)h	15.727	57.716	68.28	47.133	104.517	120.549
FBgn0004657	'mys	3.975	95.321	297.244	15.336	0	2.414
FBgn0004666	'sim	0	0	0	0	0	0
FBgn0004687	'Mlc-c	135.105	26.374	0	20.377	0	6.237
FBgn0004698	'Xpc	2.438	47.845	5.614	48.332	56.384	193.531
FBgn0004777	'Ccp84Ag	0	0	0	0	0	0
FBgn0004778	'Ccp84Af	0	0	0	0	0	0
FBgn0004779	'Ccp84Ae	0	0	0	0	0	0
FBgn0004780	'Ccp84Ad	0	0	0	0	0	0
FBgn0004781	'Ccp84Ac	0	0	0	0	0	0
FBgn0004782	'Ccp84Ab	0	0	0	0	0	0
FBgn0004783	'Ccp84Aa	0	0	0	0	0	0
FBgn0004784	'inaC	0	0	0	0	0	0
FBgn0004795	'retn	0	0	0	0	0	0
FBgn0004797	'mdy	0	0	0	0	0	0
FBgn0004811	'fs(2)ltoPP43	0	57.155	0	1.301	0	0
FBgn0004828	'His3.3B	544.598	916.314	1196.35	955.202	96.252	73.038
FBgn0004832	'Xpac	0	0	0	46.248	0	0
FBgn0004837	'Su(H)	0	0	84.893	0.322	369.509	2.366
FBgn0004838	'Hrb27C	837.038	545.86	498.227	797.312	218.314	341.14
FBgn0004839	'otk	10.13	0	0	0	0	234.506
FBgn0004841	'TkR86C	30.447	0.201	24.053	0	0.442	187.034
FBgn0004842	'RYa-R	0	0	0	0	0	0
FBgn0004852	'Ac76E	0.057	0	0	0	0	0
FBgn0004854	'B-H2	0	0	0	0	0	0
FBgn0004855	'RpII15	0	0	0	0	0	0
FBgn0004856	'Bx42	0	0	0.398	126.408	0.148	0
FBgn0004858	'elB	26.962	1.849	0	0	0	30.539
FBgn0004859	'ci	0	0	2.653	23.373	0	38.234
FBgn0004860	'ph-d	0	0	53.379	92.552	61.715	244.552
FBgn0004861	'ph-p	1.622	0.235	37.614	0.23	0	0
FBgn0004862	'bap	0	0	0	0	0	0
FBgn0004863	'C15	0	0	0	0	0	0
FBgn0004864	'hop	58.476	0	27.39	0	0	11.877
FBgn0004865	'Eip78C	13.561	0	111.371	4.095	0	0
FBgn0004867	'RpS2	279.192	0	21.392	66.338	8.546	102.288
FBgn0004868	'Gdi	476.266	165	150.009	69.783	173.228	206.276
FBgn0004870	'bab1	0	0.485	0.06	0	0	0
FBgn0004872	'piwi	0	0	0	0	0	0
FBgn0004875	'enc	173.202	339.809	145.178	136.063	1.965	411.94
FBgn0004876	'cdi	0.093	39.031	119.622	83.385	37.585	34.231
FBgn0004878	'cas	0	0	0	0	0	0
FBgn0004880	'scrt	111.758	75.11	523.412	265.752	141.024	367.436
FBgn0004882	'orb	135.462	0	192.297	24.906	412.984	42.722
FBgn0004885	'tok	4.687	6.639	28.418	2.459	49.014	352.663
FBgn0004888	'Scsalpha	115.549	0	20.276	1.927	0	85.906
FBgn0004889	'tws	174.513	260.386	158.724	290.011	0	22.769
FBgn0004892	'sob	0	0	0	0	0	0
FBgn0004893	'bowl	0	0	0	23.164	0	2.039
FBgn0004895	'FoxL1	0	0	0	0	0	0
FBgn0004896	'fd59A	0	0	0	0	0	0
FBgn0004897	'fd96Ca	0	0	0	0	0	0
FBgn0004898	'fd96Cb	0	0	0	0	0	0
FBgn0004901	'Prat	0	0	0	0	0	0
FBgn0004903	'Rb97D	158.411	67.076	5.34	152.107	0	102.081
FBgn0004907	'14-3-3zeta	3599.17	3018.65	3694.1	3145.95	1989.92	2781.08
FBgn0004908	'Arl2	0	0	0	15.934	0	0
FBgn0004910	'Eip63F-1	0	10.134	1.26	25.375	0	0
FBgn0004911	'Eig63F-2	0	0	0	0	0.558	0
FBgn0004913	'Gnf1	0	125.549	0	0	0	0
FBgn0004914	'Hnf4	0	0	0	0	0	0
FBgn0004915	'TfIIB	0	0	0	316.943	0	35.036
FBgn0004919	'gol	412.511	0	147.921	141.834	0	21.417
FBgn0004921	'Ggamma1	1113.23	1352.06	1164.97	1225.86	835.487	3030.81
FBgn0004924	'Top1	72.272	54.685	191.007	171.043	144.676	55.736
FBgn0004926	'eIF2beta	69.863	0	0	15.163	5.05	519.243
FBgn0004956	'upd1	0	0	0	0	0	0
FBgn0004957	'por	3.105	3.189	0.137	0	0	0
FBgn0004959	'phm	0	0	0	0	0	0
FBgn0005198	'gig	157.403	0	16.846	46.405	40.852	0
FBgn0005278	'Sam-S	87.977	170.241	170.493	293.25	71.419	391.909
FBgn0005322	'nmd	0.527	0	0	30.587	0	0
FBgn0005355	'Su(fu)	0	0	0	0	0	0
FBgn0005386	'ash1	49.484	0	21.282	40.597	0.093	224.832
FBgn0005390	'fs(1)M3	0	0	0	0	0	0
FBgn0005391	'Yp2	0	0	1.183	0	0	0
FBgn0005411	'U2af50	0	0	0	0.577	0	0
FBgn0005427	'ewg	0.476	138.459	80.065	9.585	44.263	0.25
FBgn0005533	'RpS17	28.783	513.014	128.206	1277.05	811.133	1347.27
FBgn0005536	'Mbs	77.759	77.251	67.062	139.137	100.675	59.317
FBgn0005558	'ey	0	96.315	0	0	0	0
FBgn0005561	'sv	0	0	0	0.122	0	0
FBgn0005564	'Shal	79.188	257.395	276.29	269.021	0.541	165.962
FBgn0005585	'Calr	298.156	474.583	153.901	419.683	4.246	466.649
FBgn0005586	'Rab3	1009.8	236.563	2627.52	1925.09	2475.18	2126.54
FBgn0005590	'scw	0	0	0	0	0	0
FBgn0005593	'RpL7	103.492	783.77	241.388	449.741	58.265	13.759
FBgn0005596	'yem	0	0	0	0	0	0
FBgn0005612	'Sox14	173.029	0	0	0	0	1.853
FBgn0005613	'Sox15	0	0	0	0	0	3.92
FBgn0005614	'trpl	0	0	0	0	0	0
FBgn0005616	'msl-2	81.161	400.973	212.601	26.622	0	243.145
FBgn0005617	'msl-1	1.564	124.668	13.025	2.271	0	0
FBgn0005619	'Hdc	0	0	0	0	0	0
FBgn0005624	'Psc	184.824	0.102	153.567	0	4.329	22.656
FBgn0005626	'ple	766.742	1738.71	2167.55	2100.13	1380.11	1666.75
FBgn0005631	'robo1	98.571	19.684	172.126	196.456	80.467	530.078
FBgn0005632	'faf	105.828	175.315	188.532	263.623	110.111	62.868
FBgn0005633	'fln	0	0	0	0	0	0
FBgn0005636	'nvy	0	0	0	0	29.378	0
FBgn0005638	'slbo	0	0	0.115	0	0	0
FBgn0005640	'Eip63E	2.953	101.193	165.509	43.611	165.158	77.288
FBgn0005642	'wdn	63.725	0	0	2.288	99.396	163.453
FBgn0005648	'Pabp2	4.378	5.45	0	117.928	0	0
FBgn0005649	'Rox8	44.952	6.538	95.628	32.701	0.977	18.366
FBgn0005654	'Orc3	0	0	0	0	0	0
FBgn0005655	'PCNA	0	0	0	544.092	0	0
FBgn0005658	'Ets65A	0.859	28.276	199.115	131.087	211.918	510.385
FBgn0005659	'Ets98B	0	0	0	0	0	0
FBgn0005660	'Ets21C	73.767	0	41.833	0.703	0	0.129
FBgn0005664	'Crys	0	0	0	0	0	0
FBgn0005666	'bt	6.951	0	0.011	40.923	0	0
FBgn0005670	'Cyp4d1	0	0	0	0	0	0
FBgn0005671	'Vha55	199.521	1654.31	759.317	330.048	2035.53	837.921
FBgn0005672	'spi	86.244	0.178	466.862	0	106.583	0
FBgn0005674	'GluProRS	22.979	34.604	0	78.533	407.698	35.078
FBgn0005677	'dac	66.424	1.754	145.681	130.017	13.862	587.753
FBgn0005683	'pie	0	0	0	0	0	0.835
FBgn0005694	'Aef1	14.091	277.86	303.5	23.873	0.089	7.056
FBgn0005695	'gcl	0	0	0	0	0	1.948
FBgn0005696	'DNApol-alpha73	0	0	0	0	0	0
FBgn0005771	'noc	0	0.226	0	101.15	0	0
FBgn0005775	'Con	0.355	15.239	98.492	14.221	430.88	0
FBgn0005777	'PpD3	0	618.034	0	2.146	0.142	322.339
FBgn0005778	'PpD5	0	0	0	0	0	0
FBgn0005779	'PpD6	0	0	0	0	0	0
FBgn0008635	'betaCOP	0	26.677	10.757	17.306	0	0
FBgn0008636	'hbn	5.542	96.486	6.033	107.813	0	5.047
FBgn0008646	'E5	0	0	0	0	0	0
FBgn0008651	'lbl	0	0	0	0	0	0
FBgn0010014	'CanB	902.63	337.297	160.288	1686.14	1771.31	53.744
FBgn0010015	'CanA1	0	0	0	0	0	0
FBgn0010019	'Cyp4g1	0	0	0	0	0	0
FBgn0010038	'GstD2	0.411	0	0	0	0	0
FBgn0010039	'GstD3	0	0	0	0	0	0
FBgn0010040	'GstD4	0	0	2.2	0	0	0
FBgn0010041	'GstD5	0	0	0	0	0	0
FBgn0010042	'GstD6	0	0	0	0	0	0
FBgn0010043	'GstD7	0	0	0	0	0	0
FBgn0010044	'GstD8	0	0	0	0	0	0
FBgn0010051	'Itp-r83A	60.382	0.031	62.564	25.172	10.062	0
FBgn0010052	'Jhe	0	0	0	0	0	0
FBgn0010053	'Jheh1	0	0	0	0	0	0
FBgn0010078	'RpL23	7.242	1.194	242.506	47.921	10.509	540.32
FBgn0010097	'gammaTub37C	0	0	0	0	0	0
FBgn0010100	'Acon	100.321	0.209	237.598	91.972	4.36	16.986
FBgn0010105	'comm	0	388.261	0.128	163.895	3.139	0
FBgn0010109	'dpn	0	0	0	0	0	0
FBgn0010113	'hdc	120.129	33.305	129.47	204.561	0.024	42.939
FBgn0010114	'hig	30.737	45.575	23.419	239.387	46.019	0
FBgn0010173	'RpA-70	246.641	0	0	0	0	0
FBgn0010194	'Wnt5	3.393	0.081	0	67.145	0	72.86
FBgn0010197	'Gyc32E	365.465	0.084	0	35.835	0	76.346
FBgn0010198	'RpS15Aa	183.273	373.373	289.962	20.468	0	3033.48
FBgn0010213	'Sod2	24.095	0	214.988	0	0	0
FBgn0010215	'alpha-Cat	54.811	17.264	240.07	22.709	688.2	14.615
FBgn0010217	'ATPsynbeta	434.683	254.342	1015.37	985.815	131.744	364.85
FBgn0010220	'Dbp45A	0	0	0	0	0	0
FBgn0010222	'Nmdmc	105.558	68.745	0	0	0	0
FBgn0010223	'Galphaf	0	0	0	0	0	0
FBgn0010225	'Gel	0	0	0	12.197	183.058	0
FBgn0010226	'GstS1	0	0.285	0	0	0	0
FBgn0010228	'HmgZ	377.986	946.964	0	499.013	582.817	317.497
FBgn0010235	'Klc	153.966	2.351	535.314	426.571	334.617	349.896
FBgn0010238	'Lac	0	0	0	0	0	0
FBgn0010240	'Lcch3	203.407	61.568	0	202.398	1200.43	5.136
FBgn0010241	'Mdr50	0	7.529	0	0	0	0
FBgn0010246	'Myo61F	0	0	0	0	0	0
FBgn0010247	'Parp	16.979	0	48.694	226.669	0	0
FBgn0010258	'Rbp4	0	0	0	0.418	0	0
FBgn0010263	'Rbp9	8.885	0	80.172	0	0	0
FBgn0010265	'RpS13	415.457	549.752	1366.95	534.487	29.699	0
FBgn0010269	'Dsor1	0	0	0.177	0	0	4.269
FBgn0010278	'Ssrp	0.361	0	23.796	25.648	0	138.534
FBgn0010280	'Taf4	103.565	41.778	107.576	21.534	122.365	102.829
FBgn0010282	'TfIIFalpha	56.087	0	277.378	20.757	0	0
FBgn0010287	'Trf	0	0	0	0	0	0
FBgn0010288	'Uch	0.252	207.834	125.903	240.737	494.402	0
FBgn0010292	'bys	0	0	0	0	0	0
FBgn0010294	'ng2	0	0	0	0	0	0
FBgn0010295	'ng3	0	0	0	0	0	0
FBgn0010296	'ng4	0	0	0	0	0	0
FBgn0010300	'brat	476.398	88.28	282.802	307.358	191.303	343.346
FBgn0010303	'hep	89.148	46.973	8.778	14.984	0.229	2.471
FBgn0010309	'pigeon	17.479	0	38.18	131.772	0	0
FBgn0010313	'corto	123.971	386.343	197.271	78.454	4.137	194.43
FBgn0010314	'Cks30A	0	0	0	0	0	0
FBgn0010315	'CycD	0	0	0	0	0	0
FBgn0010316	'dap	0	0	0	0	0	0
FBgn0010317	'CycJ	79.059	0	0	0	0	0
FBgn0010323	'Gsc	0	0	0	0	0	0
FBgn0010328	'woc	2.718	3.782	59.25	18.108	4.16	0
FBgn0010329	'Tbh	0	0	0	0	0	55.678
FBgn0010333	'Rac1	1.338	468.901	32.698	52.469	307.476	1496.57
FBgn0010339	'128up	0	0	53.334	69.47	0.273	23.823
FBgn0010340	'140up	0	0	0	0	0	0
FBgn0010341	'Cdc42	12.06	210.425	248.097	56.398	7.709	60.975
FBgn0010342	'Map60	210.224	7.137	0	102.672	0	0
FBgn0010348	'Arf79F	561.464	276.475	630.473	1162.31	362.262	101.199
FBgn0010350	'CdsA	346.145	228.509	414.77	116.792	11.462	423.302
FBgn0010352	'Nc73EF	53.905	58.45	107.278	88.414	5.669	36.161
FBgn0010355	'Taf1	9.836	5.743	40.737	22.204	0.362	0
FBgn0010356	'Taf5	0	0.548	107.512	0	126.904	0
FBgn0010357	'betaTry	0	0	0	0	0	0
FBgn0010358	'deltaTry	0	0	0	0	0	0
FBgn0010359	'gammaTry	0	0	0	0	0	0
FBgn0010379	'Akt1	92.452	0	99.512	9.2	0	98.168
FBgn0010380	'AP-1-2beta	6.548	144.985	235.909	28.064	142.706	17.301
FBgn0010382	'CycE	0	0	11.252	0	0	0
FBgn0010383	'Cyp18a1	0	0	0	0	0	0
FBgn0010385	'Def	0	0	0	0	0	0
FBgn0010387	'Dbi	0	0	0	12.465	0	0
FBgn0010388	'Dro	0	0	0	0	0	0
FBgn0010389	'htl	0	0	0	0	0	0
FBgn0010391	'Gtp-bp	14.832	0	0	0	0	0
FBgn0010395	'Itgbn	0	0	0	0	0	0
FBgn0010397	'LamC	0.986	32.366	0	40.078	0	0
FBgn0010398	'Lrr47	0	0	0	173.585	0	0
FBgn0010399	'Nmdar1	118.965	2.173	107.795	205.391	131.129	179.464
FBgn0010401	'Os-C	0	0	0	0	0	0
FBgn0010403	'Obp83b	0	0	0	0	0	0
FBgn0010406	'RNaseX25	0	0	141.96	0	0	221.436
FBgn0010407	'Ror	0	0	0	8.647	0	0
FBgn0010408	'RpS9	25.804	15.261	91.508	155.884	0	824.623
FBgn0010409	'RpL18A	428.893	1265.58	4.019	168.599	20.743	0
FBgn0010411	'RpS18	407.516	27.5	0	12.421	32.575	2419.4
FBgn0010412	'RpS19a	75.364	14.196	116.009	0	0	457.328
FBgn0010414	'SerT	63.711	0	0	0	0	0
FBgn0010415	'Sdc	214.201	173.537	473.907	447.379	115.304	0.415
FBgn0010416	'TH1	185.079	0	0	0	0	0
FBgn0010417	'Taf6	0	0	0	48.683	0	0
FBgn0010421	'TfIIFbeta	0	0.289	0	83.578	0	0
FBgn0010422	'TfIIS	0.511	0	8.097	11.076	10.039	11.418
FBgn0010423	'TpnC47D	0	0	0	0	0	0
FBgn0010424	'TpnC73F	0	0	0	0.897	0	0
FBgn0010425	'epsilonTry	0	0	0	0	0	0
FBgn0010431	'mtrm	0	0	0	0	0	0
FBgn0010433	'ato	104.678	0	0	0	0	0
FBgn0010434	'cora	77.345	183.494	78.239	118.249	360.824	124.764
FBgn0010435	'emp	0	9.465	0	104.233	145.955	0
FBgn0010438	'mtSSB	0	1.126	0	0	0	0
FBgn0010441	'pll	0	0	13.713	0	1.29	0
FBgn0010452	'trn	0	0	0	0	0.106	0
FBgn0010453	'Wnt4	62.055	0.577	0	48.26	0	2.488
FBgn0010470	'Fkbp14	0	0	0	0	0	0
FBgn0010473	'tutl	272.348	226.672	284.826	307.2	254.034	216.497
FBgn0010482	'l(2)01289	0	0	0	0	0	0
FBgn0010488	'NAT1	666.073	183.168	403.498	463.461	622.69	22.551
FBgn0010497	'dmGlut	0	0	0	0	0	0
FBgn0010501	'Dcp-1	134.654	44.968	12.586	397.336	0	2.195
FBgn0010504	'kermit	0.459	0	0	125.471	2.163	0
FBgn0010516	'wal	21.417	0	0	25.275	0	0
FBgn0010520	'Bka	0	0	0	0	0	0
FBgn0010531	'Ccs	0	0	0	102.124	0	0
FBgn0010548	'Aldh-III	20.504	239.794	89.146	48.927	44.883	91.221
FBgn0010549	'l(2)03659	0	0	0	0	0	0
FBgn0010551	'Phb2	0	0	198.947	126.262	0	0.739
FBgn0010583	'dock	43.896	52.773	6.064	445.649	2.764	438.766
FBgn0010590	'Prosbeta1	0	0	0	48.702	78.553	0
FBgn0010591	'Sply	0	0	64.012	0	0	0
FBgn0010602	'lwr	0.972	0	303.279	14.444	0	0
FBgn0010607	'l(2)05714	0	0	0	123.74	0	0
FBgn0010611	'Hmgs	0	0	0	0	0	0
FBgn0010612	'ATPsynG	0	0	0	4.015	3.158	0
FBgn0010620	'CG10939	0	0	0	0	0	0
FBgn0010621	'CCT5	1.372	0.163	0	55.163	321.311	0.176
FBgn0010622	'DCTN3-p24	0	0	0.272	0	0	187.904
FBgn0010638	'Sec61beta	86.921	204.739	0	27.595	0	33.495
FBgn0010651	'MFS14	0	0	0	0	0	0
FBgn0010660	'Nup214	28.699	82.037	1.854	5.344	0	2.29
FBgn0010741	'Pfdn2	0	9.778	0.964	0	11.114	0
FBgn0010747	'Srp54k	0	227.123	0.158	79.697	0.177	80.723
FBgn0010750	'atms	0	0	0	58.536	0	734.717
FBgn0010762	'simj	30.994	0	211.461	71.752	112.262	0.068
FBgn0010768	'sqz	0	0	0	0	21.853	0
FBgn0010770	'ppan	1.84	0	0	7.72	0	0
FBgn0010772	'Xe7	52.305	0.097	171.746	91.737	14.775	0.105
FBgn0010774	'Ref1	308.758	0.731	0	98.745	2.949	0
FBgn0010786	'l(3)02640	0	160.31	35.073	21.191	643.741	0
FBgn0010803	'TrpRS	0	0	0	0	0	0
FBgn0010808	'Chchd3	5.139	0	0	0	0	190.864
FBgn0010812	'unc-45	2.953	0	37.288	63.476	0	15.146
FBgn0010825	'Gug	43.139	96.852	67.249	136.877	69.915	1.267
FBgn0010830	'l(3)04053	9.05	0	355.98	0	0	0
FBgn0010877	'l(3)05822	0	0	132.814	0	0.907	0
FBgn0010894	'sinu	0	144.51	289.363	279.166	40.857	0
FBgn0010905	'Spn	100.881	0.473	102.861	299.9	154.833	195.232
FBgn0010909	'msn	60.361	197.236	184.001	170.309	6.721	13.588
FBgn0010926	'l(3)07882	0	0	0	0	0	0
FBgn0011016	'SsRbeta	0	0	130.968	43.678	57.334	0
FBgn0011020	'Sas-4	0	0	0	22.609	0	0
FBgn0011202	'dia	5.978	0	19.993	0	0	0
FBgn0011204	'cue	77.29	0	0	35.96	0	5.982
FBgn0011205	'fbl	0.086	0	119.6	4.689	0	0
FBgn0011206	'bol	42.173	21.752	174.88	152.731	0	32.517
FBgn0011207	'pelo	147.203	0	0	0	0	22.53
FBgn0011211	'blw	28.558	461.055	614.393	136.009	15.334	857.591
FBgn0011217	'eff	798.512	1846.56	251.996	887.955	1102.01	449.283
FBgn0011224	'heph	253.208	61.768	265.618	324.978	73.431	301.358
FBgn0011225	'jar	131.405	46.532	0	61.036	0	6.868
FBgn0011227	'ox	0	0	0	0	0	0
FBgn0011230	'poe	150.298	88.539	184.006	113.818	75.673	269.838
FBgn0011232	'scat	0.17	204.22	0	0	520.883	0
FBgn0011236	'ken	0	0	0	0	0	0
FBgn0011239	'ms(2)35Ci	0	0	0	0	0	0
FBgn0011244	'Hsp60B	0	0	0	0	0	0
FBgn0011259	'Sema1a	385.792	191.813	203.5	418.763	588.525	266.772
FBgn0011260	'Sema2a	9.845	183.673	273.516	120.517	331.925	401.186
FBgn0011270	'Pglym87	0	0	0	0	0	0
FBgn0011272	'RpL13	14.055	0	0	11.585	16.276	0
FBgn0011273	'Acam	0	0	0	0	0	0
FBgn0011274	'Dif	25.979	0	192.255	156.287	30.942	5.332
FBgn0011276	'HLH3B	0	0	0	0	0	0
FBgn0011277	'HLH4C	0	0	0	0	0	0
FBgn0011278	'lbe	0	0	0	0	0	0
FBgn0011279	'Obp69a	0	0	0	0	0	0
FBgn0011280	'Obp19d	0	0	0	0	0	0
FBgn0011281	'Obp83a	0.306	0	0	0	0	0
FBgn0011282	'Obp84a	0	0	0	0	0	0
FBgn0011283	'Obp28a	0	0	0	0	0	0
FBgn0011284	'RpS4	167.326	314.501	1558.8	352.814	1161.83	775.427
FBgn0011286	'RyR	15.019	66.547	43.366	41.377	39.061	29.001
FBgn0011288	'Snap25	480.162	598.102	1239.75	339.371	278.305	1553.75
FBgn0011289	'TfIIA-L	17.254	0	0	46.982	0	0
FBgn0011290	'Taf12	8.564	7.869	0	0	2.596	0
FBgn0011291	'Taf11	0	2.083	0	0	0	643.744
FBgn0011293	'a10	0	0	0	0	0	0
FBgn0011294	'a5	0	0	0	0	0	0
FBgn0011296	'l(2)efl	0	0	0	0	0	0
FBgn0011297	'l(2)not	0	0	0	0	0	0
FBgn0011300	'babo	118.046	40.449	172.522	82.145	0.139	562.454
FBgn0011305	'Rsf1	336.248	0	0	501.934	0	0
FBgn0011327	'Uch-L5	0	0	0	0	0	0
FBgn0011335	'vers	0	0	0	0	0	1069.76
FBgn0011336	'Stt3B	0	0	0	243.975	0	0
FBgn0011361	'ND-ACP	6.096	0	0	17.681	13.529	25.702
FBgn0011455	'ND-SGDH	0	1.822	0	506.151	0	0
FBgn0011474	'PR-Set7	0.072	0	25.016	49.977	579.819	36.716
FBgn0011476	'l(3)neo43	0	0	0	0	0	439.236
FBgn0011481	'Ssdp	101.885	0.821	148.62	223.059	179.383	420.681
FBgn0011509	'SrpRbeta	93.64	0	0	18.14	0	0
FBgn0011554	'etaTry	0	0	0	0	0	0
FBgn0011555	'thetaTry	0	0	0	82.892	0	0
FBgn0011556	'zetaTry	0	0	0	0	0	0
FBgn0011559	'Acp36DE	0	0	0	0	0	0
FBgn0011566	'Smyd3	0	0	0	0	0	0
FBgn0011569	'can	0	0	0	0	0	0
FBgn0011570	'cpb	223.396	4.873	29.153	4.605	0	0
FBgn0011573	'Cdc37	500.417	1.808	0	232.398	0.221	0
FBgn0011576	'Cyp4d2	0	0	0	30.558	0	0
FBgn0011581	'Ms	0	0	693.839	0	0	0
FBgn0011582	'Dop1R1	32.982	6.933	126.69	141.486	117.369	146.211
FBgn0011584	'Trp1	176.201	249.95	8.044	20.094	11.727	0
FBgn0011586	'e(r)	79.824	37.412	0	207.847	0	0
FBgn0011589	'Elk	45.931	0	0	34.273	0	0
FBgn0011591	'fng	0	0.33	0	0	0	0
FBgn0011592	'fra	16.387	0	98.787	54.679	79.366	20.324
FBgn0011596	'fzo	0	0	0	0	0	0
FBgn0011603	'ine	0	0	0	0	0	0
FBgn0011604	'Iswi	41.064	1.154	16.183	44.381	0	0.383
FBgn0011606	'Klp3A	0	0	0	0	0	0
FBgn0011638	'La	77.19	0	0.412	0.204	0	175.089
FBgn0011640	'lark	21.764	0	192.55	0.723	0	0
FBgn0011642	'Zyx	9.273	58.822	82.675	33.847	0	60.206
FBgn0011648	'Mad	32.034	0	0	3.435	0	3.785
FBgn0011653	'mas	0.165	0	0	0	0.195	0
FBgn0011655	'Med	1.234	0	0.093	163.321	50.203	0
FBgn0011656	'Mef2	82.78	159.117	292.081	114.763	228.366	36.432
FBgn0011659	'Mlh1	0	0	0	8.701	0	0
FBgn0011660	'Pms2	0	0	0	0	0	0
FBgn0011661	'Moe	31.333	0	63.553	74.287	15.699	3.599
FBgn0011666	'msi	93.312	48.774	86.581	56.904	14.085	220.934
FBgn0011668	'Mst57Da	0	0	0	0	0	0
FBgn0011669	'Mst57Db	0	0	0	0	0	0
FBgn0011670	'Mst57Dc	0	0	0	0	0	0
FBgn0011672	'Mvl	28.713	0.287	8.305	0	40.914	28.372
FBgn0011674	'insc	0	0	0	0	0	0
FBgn0011676	'Nos	0	33.27	0	3.699	0	0
FBgn0011692	'pav	0	28.46	0	0	0	0
FBgn0011693	'Pdh	0	0	610.706	0	0	0
FBgn0011694	'EbpII	0	0	0	0	0	0
FBgn0011695	'EbpIII	0	0	0	0	0	0
FBgn0011701	'repo	0	0	0	0	0	0
FBgn0011703	'RnrL	0	0.126	0	0	0	0
FBgn0011704	'RnrS	0	0	0	0	0	0
FBgn0011705	'rost	0	0	43.339	0	0	0
FBgn0011706	'rpr	0	995.762	0	0	0	0
FBgn0011708	'Syx5	0.487	0.522	0	0.17	0	0
FBgn0011710	'Sep1	83.904	2.396	2.047	0	112.105	62.884
FBgn0011715	'Snr1	0	0	43.254	1.898	13.866	0
FBgn0011722	'Tig	0	0	94.962	0.587	0	0
FBgn0011723	'byn	0	0	0	0	0	0
FBgn0011725	'twin	70.258	0	0.203	136.141	0	0.148
FBgn0011726	'tsr	1784.1	2945.07	1182.78	942.049	343.885	93.08
FBgn0011737	'Wee1	0	98.001	40.78	97.341	2.282	0
FBgn0011739	'wts	6.348	154.439	39.583	76.744	0	0
FBgn0011740	'alpha-Man-IIa	30.405	0	50.939	0	0	257.645
FBgn0011741	'Arp6	0	0	0	0	0	2.332
FBgn0011742	'Arp2	0.996	3.439	94.574	297.711	368.386	0
FBgn0011743	'Arp53D	0	0	0	0	0	0
FBgn0011745	'Arp1	2.055	39.218	40.611	176.593	0	0
FBgn0011746	'ana	0	0	0	0	0	0
FBgn0011747	'Ank	202.955	92.8	209.884	149.144	279.868	7.397
FBgn0011754	'PhKgamma	67.616	252.258	6.187	222.202	172.495	7.51
FBgn0011758	'B-H1	0	0	0	0	0	0
FBgn0011760	'ctp	1342.95	500.016	704.672	999.676	1352.85	1325.04
FBgn0011761	'dhd	0	0	0	0	0	0
FBgn0011762	'DNApol-alpha50	0	1.031	0	0	0	0
FBgn0011763	'Dp	44.28	0.101	144.25	166.098	34.286	367.933
FBgn0011766	'E2f1	19.33	49.821	46.19	113.029	22.019	0.649
FBgn0011768	'Fdh	0	0	0	3.791	0	0
FBgn0011769	'Fdx1	104.313	417.568	0	104.3	0	0
FBgn0011770	'Gip	0	0	103.139	0.318	0	50.465
FBgn0011771	'Hem	143.974	44.303	143.675	60.967	0	36.411
FBgn0011774	'Irbp	0	0	0	0	0	0
FBgn0011785	'BRWD3	11.379	130.554	16.383	4.066	1.769	2.265
FBgn0011787	'mRpL12	0	0	0	0	0	0
FBgn0011802	'Gem3	0	0	0	0	0	0
FBgn0011812	'Lcp1Psi	0	0	0	0	0	0
FBgn0011817	'nmo	522.792	356.327	394.222	362.901	521.765	79.56
FBgn0011818	'oaf	0	200.943	0.099	0	356.104	0
FBgn0011822	'Pgcl	0	0	0	0	0	0
FBgn0011824	'CG4038	0	0	0	0	0	33.556
FBgn0011826	'Pp2B-14D	39.045	26.241	298.724	74.75	16.908	10.426
FBgn0011828	'Pxn	0	0	0	0	0	0
FBgn0011829	'Ret	0.43	0	0	0.709	0	0
FBgn0011832	'Ser12	0	0	0	0	0	0
FBgn0011834	'Ser6	0	0	0	0	0	0
FBgn0011836	'Taf2	0	0	46.424	42.504	0	0
FBgn0011837	'Tis11	0	0	0	0	0	0
FBgn0011840	'tRNA:Ala-AGC-2-3	0	0	0	0	0	0
FBgn0011844	'tRNA:Asp-GTC-1-10	0	0	0	0	0	0
FBgn0011845	'tRNA:Asp-GTC-1-11	0	0	0	0	0	0
FBgn0011848	'tRNA:Glu-TTC-1-6	0	0	0	0	0	0
FBgn0011849	'tRNA:Glu-TTC-1-5	0	0	0	0	0	0
FBgn0011850	'tRNA:Glu-TTC-1-4	0	0	855.165	0	0	0
FBgn0011851	'tRNA:Glu-CTC-3-4	0	0	0	0	0	0
FBgn0011852	'tRNA:Glu-CTC-3-5	0	0	0	0	0	0
FBgn0011853	'tRNA:Glu-CTC-3-6	0	0	0	0	0	0
FBgn0011854	'tRNA:Glu-CTC-3-8	0	0	0	0	0	0
FBgn0011855	'tRNA:Glu-CTC-3-9	0	0	0	0	0	0
FBgn0011858	'tRNA:Phe-GAA-1-8	0	0	0	0	0	0
FBgn0011859	'tRNA:Gly-GCC-1-1	0	0	0	0	0	0
FBgn0011860	'tRNA:Gly-GCC-1-2	0	0	0	0	0	0
FBgn0011861	'tRNA:Gly-GCC-1-3	0	0	0	0	0	0
FBgn0011862	'tRNA:Gly-GCC-1-4	0	0	0	0	0	0
FBgn0011863	'tRNA:Gly-GCC-1-5	0	0	0	0	0	0
FBgn0011864	'tRNA:Gly-GCC-1-6	0	0	0	0	0	0
FBgn0011865	'tRNA:Gly-GCC-1-7	0	0	0	0	0	0
FBgn0011866	'tRNA:Gly-GCC-2-1	0	0	0	0	0	0
FBgn0011867	'tRNA:Gly-GCC-1-8	0	0	0	0	0	0
FBgn0011868	'tRNA:Gly-GCC-1-9	0	0	0	0	0	0
FBgn0011869	'tRNA:Gly-GCC-1-10	0	0	0	0	0	0
FBgn0011870	'tRNA:Gly-GCC-1-11	0	0	0	0	0	0
FBgn0011871	'tRNA:Gly-GCC-1-12	0	0	0	0	0	0
FBgn0011872	'tRNA:Gly-GCC-1-13	0	0	0	0	0	0
FBgn0011877	'tRNA:His-GTG-2-1Psi	0	0	0	0	0	0
FBgn0011878	'tRNA:His-GTG-1-4	0	0	0	0	0	0
FBgn0011879	'tRNA:Ala-TGC-2-1	0	0	0	0	0	0
FBgn0011880	'tRNA:Ile-AAT-1-1	0	0	0	0	0	0
FBgn0011881	'tRNA:Ile-AAT-1-3	0	0	0	0	0	0
FBgn0011882	'tRNA:Ile-AAT-1-4	0	0	0	0	0	0
FBgn0011883	'tRNA:Ile-AAT-1-5	0	0	0	0	0	0
FBgn0011884	'tRNA:Ile-AAT-1-6	0	0	0	0	0	0
FBgn0011885	'tRNA:Ile-AAT-1-7	0	0	0	0	0	0
FBgn0011887	'tRNA:Lys-CTT-1-4	0	0	0	0	0	0
FBgn0011888	'tRNA:Lys-CTT-1-3	0	0	0	0	0	0
FBgn0011889	'tRNA:Lys-CTT-1-2	0	0	0	0	0	0
FBgn0011890	'tRNA:Lys-CTT-1-5	0	0	0	0	0	0
FBgn0011891	'tRNA:Lys-CTT-1-1	0	0	0	0	0	0
FBgn0011892	'tRNA:Lys-CTT-1-6	0	0	0	0	0	0
FBgn0011893	'tRNA:Lys-CTT-1-7	0	0	0	0	0	0
FBgn0011894	'tRNA:Lys-CTT-1-8	0	0	0	0	0	0
FBgn0011895	'tRNA:Lys-CTT-1-9	0	0	0	0	0	0
FBgn0011896	'tRNA:Lys-CTT-1-10	0	0	0	0	0	0
FBgn0011897	'tRNA:Lys-CTT-1-11	0	0	0	0	0	0
FBgn0011902	'tRNA:Lys-TTT-1-1	0	0	0	0	0	0
FBgn0011904	'tRNA:Lys-TTT-2-4	0	0	0	0	0	0
FBgn0011905	'tRNA:Lys-TTT-2-5	0	0	0	0	0	0
FBgn0011906	'tRNA:Leu-CAG-1-1	0	0	0	0	0	0
FBgn0011909	'tRNA:Leu-CAA-2-1	0	0	0	0	0	0
FBgn0011910	'tRNA:Leu-CAA-1-1	0	0	0	0	0	0
FBgn0011915	'tRNA:Met-CAT-1-1	0	0	0	0	0	0
FBgn0011916	'tRNA:Met-CAT-1-2	0	0	0	0	0	0
FBgn0011919	'tRNA:Met-CAT-1-5	4.136	0	0	0	0	0
FBgn0011921	'tRNA:iMet-CAT-2-1	0	0	0	0	0	0
FBgn0011927	'tRNA:iMet-CAT-1-4	0	0	0	0	0	0
FBgn0011928	'tRNA:iMet-CAT-1-5	0	0	0	0	0	0
FBgn0011931	'tRNA:Asn-GTT-1-6	0	0	0	0	0	0
FBgn0011932	'tRNA:Asn-GTT-1-5	0	0	0	0	0	0
FBgn0011933	'tRNA:Asn-GTT-1-4	0	0	0	0	0	0
FBgn0011934	'tRNA:Asn-GTT-1-8	0	0	0	0	0	0
FBgn0011935	'tRNA:Asn-GTT-1-7	0	0	0	0	0	0
FBgn0011936	'tRNA:Asn-GTT-1-3	0	0	0	0	0	0
FBgn0011937	'tRNA:Asn-GTT-1-2	0	0	0	0	0	0
FBgn0011938	'tRNA:Asn-GTT-1-1	0	0	0	0	0	0
FBgn0011944	'tRNA:Pro-TGG-1-1	0	0	0	0	0	0
FBgn0011945	'tRNA:Pro-TGG-1-2	0	0	0	0	0	0
FBgn0011948	'tRNA:Arg-TCG-3-1	0	0	0	0	0	0
FBgn0011949	'tRNA:Arg-TCG-3-2	0	0	0	0	0	0
FBgn0011950	'tRNA:Arg-TCG-3-3	0	0	0	0	0	0
FBgn0011951	'tRNA:Arg-TCG-3-4	0	0	0	0	0	0
FBgn0011952	'tRNA:Arg-TCG-2-1	0	0	0	0	0	0
FBgn0011953	'tRNA:Arg-TCG-1-1	0	0	0	0	0	0
FBgn0011954	'tRNA:Arg-TCG-2-2	0	0	0	0	0	0
FBgn0011955	'tRNA:Arg-ACG-1-5	0	0	0	0	0	0
FBgn0011956	'tRNA:Arg-ACG-1-3	0	0	0	0	0	0
FBgn0011957	'tRNA:Arg-ACG-1-2	0	0	0	0	0	0
FBgn0011958	'tRNA:Arg-ACG-1-1	0	0	0	0	0	0
FBgn0011959	'tRNA:Arg-ACG-1-10	0	0	0	0	0	0
FBgn0011960	'tRNA:Arg-ACG-1-9	0	0	0	0	0	0
FBgn0011961	'tRNA:Arg-ACG-1-8	0	0	0	0	0	0
FBgn0011962	'tRNA:Arg-ACG-1-7	0	0	0	0	0	0
FBgn0011963	'tRNA:Arg-ACG-1-6	0	0	0	0	0	0
FBgn0011965	'tRNA:Arg-TCG-4-1	0	0	0	0	0	0
FBgn0011966	'tRNA:Arg-TCG-2-3	0	0	0	0	0	0
FBgn0011970	'tRNA:Ser-GCT-2-1	0	0	0	0	0	0
FBgn0011971	'tRNA:Ser-GCT-2-2	0	0	0	0	0	0
FBgn0011974	'tRNA:Ser-AGA-1-1	0	0	0	0	0	0
FBgn0011975	'tRNA:Ser-CGA-1-1	0	0	0	0	0	0
FBgn0011976	'tRNA:Ser-CGA-1-2	0	0	0	0	0	0
FBgn0011977	'tRNA:Ser-CGA-1-3	0	0	0	0	0	0
FBgn0011980	'tRNA:Ser-AGA-3-1	0	0	0	0	0	0
FBgn0011981	'tRNA:Ser-AGA-3-2	0	0	0	0	0	0
FBgn0011982	'tRNA:Ser-AGA-2-1	0	0	0	0	0	0
FBgn0011983	'tRNA:Ser-AGA-2-2	0	0	0	0	0	0
FBgn0011984	'tRNA:Ser-AGA-2-4	0	0	0	0	0	0
FBgn0011985	'tRNA:Ser-AGA-2-3	0	0	0	0	0	0
FBgn0011986	'tRNA:Ser-AGA-2-5	0	0	0	0	0	0
FBgn0011987	'tRNA:SeC-TCA-1-1	0	0	0	0	0	0
FBgn0011993	'tRNA:Thr-AGT-1-5	0	0	0	0	0	0
FBgn0011994	'tRNA:Thr-AGT-1-6	0	0	0	0	0	0
FBgn0011998	'tRNA:Val-CAC-2-2	0	0	0	0	0	0
FBgn0011999	'tRNA:Val-CAC-2-1	0	0	0	0	0	0
FBgn0012000	'tRNA:Val-CAC-2-3	0	0	0	0	0	0
FBgn0012001	'tRNA:Val-CAC-2-4	0	0	0	0	0	0
FBgn0012002	'tRNA:Val-CAC-1-1	0	0	0	0	0	0
FBgn0012003	'tRNA:Val-CAC-2-5	0	0	0	0	0	0
FBgn0012004	'tRNA:Val-CAC-2-6	0	0	0	0	0	0
FBgn0012009	'tRNA:Val-AAC-2-4	0	0	0	0	0	0
FBgn0012010	'tRNA:Val-AAC-2-3	0	0	0	0	0	0
FBgn0012011	'tRNA:Val-AAC-1-1	0	0	0	0	0	0
FBgn0012016	'tRNA:Tyr-GTA-1-3	0	0	0	0	0	0
FBgn0012017	'tRNA:Tyr-GTA-1-2	0	0	0	0	0	0
FBgn0012018	'tRNA:Tyr-GTA-3-1	0	0	0	0	0	0
FBgn0012024	'tRNA:Tyr-GTA-1-8	0	0	0	0	0	0
FBgn0012025	'tRNA:Tyr-GTA-1-7	0	0	0	0	0	0
FBgn0012026	'tRNA:Tyr-GTA-1-6	0	0	0	0	0	0
FBgn0012027	'tRNA:Tyr-GTA-1-5	0	0	0	0	0	0
FBgn0012028	'tRNA:Tyr-GTA-1-4	0	0	0	0	0	0
FBgn0012034	'AcCoAS	21.609	153.076	0	41.559	3.357	231.409
FBgn0012036	'Aldh	0	0	0	0	0	0
FBgn0012037	'Ance	0	0	0	0	0	0
FBgn0012042	'AttA	0	0	0	0	0	0
FBgn0012051	'CalpA	37.479	1.788	5.379	230.654	719.334	56.619
FBgn0012058	'Cdc27	3.009	0	0	6.569	5.753	0
FBgn0012344	'Dh44	0	0	0	0	0	0
FBgn0013263	'Trl	8.159	0	0	2.127	0	0
FBgn0013269	'FK506-bp1	10.692	0	2.702	193.851	0	0
FBgn0013272	'Gp150	0	0	0	0	0	0
FBgn0013275	'Hsp70Aa	0.634	24.186	0.134	0.532	0.448	1.612
FBgn0013276	'Hsp70Ab	329.651	84.492	0	415.571	0.15	3.674
FBgn0013277	'Hsp70Ba	5.976	0.975	0.824	61.877	5.974	0.451
FBgn0013278	'Hsp70Bb	145.244	2.482	223.603	165.728	22.145	0
FBgn0013279	'Hsp70Bc	0.127	0	0	9.293	0	0
FBgn0013300	'ProtA	0	0	0	0	0	0
FBgn0013301	'ProtB	0	0	0	0	0	0
FBgn0013303	'Nca	1.008	0	0	46.155	0	0
FBgn0013305	'Nmda1	61.32	385.141	75.384	219.643	227.753	172.099
FBgn0013307	'Odc1	0	0	0	0	0	0
FBgn0013308	'Odc2	0	0	0	0	0	0
FBgn0013323	'Ptth	0	0	0	0	0	0
FBgn0013325	'RpL11	1.781	452.867	0.314	23.047	0	0
FBgn0013334	'Sap47	841.517	564.999	1584.61	1336.11	631.845	978.006
FBgn0013342	'nSyb	1864.27	1681.09	2705.6	2430.59	4250.85	2306.54
FBgn0013343	'Syx1A	450.875	512.226	576.452	790.876	330.687	876.314
FBgn0013347	'TfIIA-S	2.447	1.574	0	74.438	0	0
FBgn0013348	'TpnC41C	2.73	0	0	0	0	0
FBgn0013432	'bcn92	0	0	0	0	0	0
FBgn0013433	'beat-Ia	0	0	0	0	0	0
FBgn0013435	'Cdc2rk	0	0	0	0	0	0
FBgn0013467	'igl	352.225	0	90.284	186.72	399.908	55.964
FBgn0013469	'klu	0	0	0	0	0	0
FBgn0013531	'MED20	0.873	0	16.92	277.954	17.165	0
FBgn0013548	'l(2)dtl	57.701	0	0	0	0	0
FBgn0013563	'Pex1	0	0	32.146	0	0	0
FBgn0013576	'mtd	144.959	163.914	295.414	247.892	317.599	46.206
FBgn0013672	'mt:ATPase6	8941.36	715.405	1907.06	3731.5	4632.13	5209.9
FBgn0013673	'mt:ATPase8	260.933	65.93	61.048	44.97	41.752	0
FBgn0013674	'mt:CoI	36779.5	17509.2	12455.1	18784.1	28453.8	15772.5
FBgn0013675	'mt:CoII	6063.42	2468.31	2416.21	4117.7	535.809	4095.86
FBgn0013676	'mt:CoIII	29773.1	16258	9798.81	17906	13258.8	14507
FBgn0013678	'mt:Cyt-b	12240	4127.86	6758.17	6166.1	4191.14	5892.11
FBgn0013679	'mt:ND1	4414.9	2064.66	1439.52	1918.69	218.373	2521.41
FBgn0013680	'mt:ND2	239.548	0.631	203.044	370.154	16.308	20.753
FBgn0013681	'mt:ND3	7.676	0	0	0	0	85.784
FBgn0013683	'mt:ND4L	52.917	0	0	0	0	0
FBgn0013684	'mt:ND5	3111.87	898.025	2867.14	1445.19	76.506	1307.77
FBgn0013685	'mt:ND6	577.993	0	1.823	0	7.459	0
FBgn0013686	'mt:lrRNA	11465.4	1892.61	2012.15	1009.76	1898.18	1213.9
FBgn0013687	'mt:ori	0.524	0	0.069	0.137	0	0
FBgn0013688	'mt:srRNA	8707	252.421	3219.48	679.432	1222.88	378.804
FBgn0013689	'mt:tRNA:Ala-TGC	0	0	0	0	0	0
FBgn0013690	'mt:tRNA:Cys-GCA	0	0	0	0	0	0
FBgn0013691	'mt:tRNA:Asp-GTC	0	0	0	0	0	0
FBgn0013692	'mt:tRNA:Glu-TTC	0	0	0	0	0	0
FBgn0013693	'mt:tRNA:Phe-GAA	0	0	0	0	0	0
FBgn0013694	'mt:tRNA:Gly-TCC	0	0	0	0	0	0
FBgn0013695	'mt:tRNA:His-GTG	0	0	0	0	0	0
FBgn0013696	'mt:tRNA:Ile-GAT	0	0	0	0	0	0
FBgn0013697	'mt:tRNA:Lys-CTT	0	0	0	0	0	0
FBgn0013698	'mt:tRNA:Leu-TAG	0	0	0	0	0	0
FBgn0013699	'mt:tRNA:Leu-TAA	0	0	0	0	0	0
FBgn0013700	'mt:tRNA:Met-CAT	0	0	0	0	0	0
FBgn0013701	'mt:tRNA:Asn-GTT	0	0	0	0	0	0
FBgn0013702	'mt:tRNA:Pro-TGG	0	0	0	0	0	0
FBgn0013703	'mt:tRNA:Gln-TTG	0	0	0	0	0	0
FBgn0013704	'mt:tRNA:Arg-TCG	0	0	0	0	0	0
FBgn0013705	'mt:tRNA:Ser-GCT	0	0	0	0	0	0
FBgn0013706	'mt:tRNA:Ser-TGA	0	0	0	0	0	0
FBgn0013707	'mt:tRNA:Thr-TGT	0	0	0	0	0	0
FBgn0013708	'mt:tRNA:Val-TAC	0	0	0	0	0	0
FBgn0013709	'mt:tRNA:Trp-TCA	0	0	0	4.799	0	0
FBgn0013710	'mt:tRNA:Tyr-GTA	0	0	0	0	0	0
FBgn0013717	'not	9.496	0	0	0	0	0
FBgn0013718	'nuf	0	1.099	0	0.17	198.997	0
FBgn0013720	'pck	0	0	0	7.501	39.742	0
FBgn0013725	'phyl	119.034	489.096	23.419	150.364	0	566.376
FBgn0013726	'pnut	82.89	0	305.957	47.716	85.97	23.062
FBgn0013732	'sced	0.549	0	134.998	0	0	56.077
FBgn0013733	'shot	303.704	197.681	262.771	239.262	79.02	187.574
FBgn0013746	'alien	138.882	0	0	0.098	0	0
FBgn0013749	'Arf102F	231.16	806.014	58.659	0.681	0	0
FBgn0013750	'Arf51F	132.819	659.698	12.494	0	0	0
FBgn0013751	'Awh	90.696	0	0	0	0	0
FBgn0013753	'Bgb	0	80.524	0	186.936	0	0
FBgn0013755	'Bro	0	0	0	0	0	0
FBgn0013756	'Mtor	38.538	7.696	42.851	120.632	124.323	82.148
FBgn0013759	'CASK	94.48	183.79	179.546	310.675	282.986	14.448
FBgn0013762	'Cdk5	12.236	0	0	99.921	0	0
FBgn0013763	'Idgf6	0	0	0	0.525	0	0
FBgn0013764	'Chi	0.269	0	0	0	0	0
FBgn0013765	'cnn	270.164	39.804	166.824	0	29.877	75.827
FBgn0013767	'Crz	0	0	0	0	0	0
FBgn0013770	'Cp1	48.374	0	0	180.45	110.968	31.425
FBgn0013771	'Cyp6a9	0	0	0	0	0	0
FBgn0013772	'Cyp6a8	0	0	0	0	0	0
FBgn0013773	'Cyp6a22	0	0	0	0	0	0
FBgn0013799	'Deaf1	89.732	296.001	0.259	48.051	0	147.719
FBgn0013810	'Dhc36C	0	0	0	0	0	0
FBgn0013811	'Dhc62B	0	0	4.934	0.76	13.692	0
FBgn0013812	'Dhc93AB	0	0	0	0	0	0
FBgn0013813	'Dhc98D	0.038	0	0	0	50.674	0
FBgn0013949	'Elal	0	0.152	0	0	0	0
FBgn0013953	'Esp	0	0	0	0	0	0
FBgn0013954	'FK506-bp2	222.279	65.959	468.206	412.82	3.374	12.131
FBgn0013972	'Gycalpha99B	7.952	312.659	21.006	52.612	16.333	28.915
FBgn0013973	'Gycbeta100B	131.438	258.067	62.769	216.253	505.185	350.767
FBgn0013981	'His4r	387.663	0	20.841	4.775	207.961	890.166
FBgn0013983	'imd	0	0	0	0	0	0
FBgn0013987	'MAPk-Ak2	1.648	67.294	85.199	208.522	0	0
FBgn0013995	'Calx	5.932	94.905	59.753	90.969	61.233	47.221
FBgn0013997	'Nrx-IV	31.622	69.558	16.271	31.385	14.345	0
FBgn0014000	'Hf	0	0	0	0	0	0
FBgn0014002	'Pdi	481.309	555.558	301.21	354.57	124.017	526.124
FBgn0014006	'Ask1	54.86	0	0	27.335	0	0
FBgn0014007	'Ptp69D	134.434	62.878	101.486	39.838	177.17	0
FBgn0014009	'Rab2	70.899	135.74	184.856	290.289	0	6.932
FBgn0014010	'Rab5	356.642	228.289	239.725	78.331	7.582	640.517
FBgn0014011	'Rac2	0	0	0	0	0	0
FBgn0014018	'Rel	0	163.078	17.141	0	0	0
FBgn0014019	'Rh5	0	0	0	0	0	0
FBgn0014020	'Rho1	122.167	567.115	581.603	432.687	684.522	1260.68
FBgn0014022	'Rlb1	0	0	0	0	0	0
FBgn0014023	'mRpL47	255.562	0.358	0	285.246	0	0
FBgn0014024	'Rnp4F	67.784	4.091	0	19.922	0	0
FBgn0014026	'RpL7A	322.142	152.353	705.252	885.925	1.083	2.389
FBgn0014028	'SdhB	0	0	0	0	0	0
FBgn0014029	'Sep2	89.257	0	29.483	124.409	0	0
FBgn0014031	'Spat	0	0	0	0	0	0
FBgn0014032	'Sptr	3.962	0	0	2.494	0.623	666.952
FBgn0014033	'Sr-CI	0	1.47	0	36.249	0	0
FBgn0014037	'Su(Tpl)	89.952	172.82	153.639	66.112	11.498	31.081
FBgn0014073	'Tie	0	0	0	0	0	0
FBgn0014075	'Ugt	68.896	78.236	5.461	102.841	120.339	0
FBgn0014076	'Vm32E	0	0	0	0	0	0
FBgn0014092	'CG4278	0	0	0	0	0	0
FBgn0014127	'barr	0	0	0	0	0	0.24
FBgn0014133	'bif	4.747	34.518	74.074	41.16	0	183.96
FBgn0014135	'bnl	0	0	0	0	0	0
FBgn0014141	'cher	0	0	0	9.81	0	0
FBgn0014143	'croc	0	0	0	0	0	0
FBgn0014163	'fax	2004.36	1160.81	2323.82	2005.6	1853.61	1398.55
FBgn0014179	'gcm	0	0	0	0	0	0
FBgn0014184	'Oda	94.718	139.259	640.269	321.28	23.733	144.189
FBgn0014189	'Hel25E	1.596	46.97	0	85.496	0	6.527
FBgn0014269	'prod	0.756	0	0	0	0	0
FBgn0014340	'mof	0.2	0.107	0	0	0	19.572
FBgn0014342	'mia	0	0	0	0	0	0
FBgn0014343	'mirr	0	0	0	0	0	0
FBgn0014366	'noi	0	74.342	0	0	0	0
FBgn0014368	'nol	0	0	2.808	0	0	0
FBgn0014380	'RhoL	0	0	0	0	0	0
FBgn0014388	'sty	2.832	159.449	3.872	192.855	2.095	5.071
FBgn0014391	'sun	47.639	0	0	370.241	0	0
FBgn0014395	'tilB	0	0	0	0	0	0
FBgn0014396	'tim	0	0	0	0	0	0
FBgn0014411	'Vps26	0	233.93	0	0	59.496	0
FBgn0014417	'CG13397	0	0	8.245	0	0	0
FBgn0014427	'CG11899	0	0	55.884	0	0	0
FBgn0014454	'Acp1	0	0	0	0.369	0	0
FBgn0014455	'Ahcy	6.697	85.23	43.962	0	0	0
FBgn0014464	'Cp7Fa	0	0	0	0	0	0
FBgn0014465	'Cp7Fb	0	0	0	0	0	0
FBgn0014466	'Cp7Fc	0	0	0	0	0	0
FBgn0014469	'Cyp4e2	0	0	0	0	0	0
FBgn0014848	'Eig71Eh	0	0	0	0	0	0
FBgn0014849	'Eig71Ei	0	0	0	0	0	0
FBgn0014850	'Eig71Ej	0	0	0	0	0	0
FBgn0014851	'Eig71Ek	0	0	0	0	0	0
FBgn0014857	'His3.3A	8.437	0	0.637	5.69	0	0
FBgn0014859	'Hr38	118.008	212.579	604.094	157.139	423.458	262.875
FBgn0014861	'Mcm2	0	0	0	0	0	0
FBgn0014863	'Mlp84B	0	0	0	0	0	0
FBgn0014865	'Mtk	0	0	0	0	0	0
FBgn0014868	'Ost48	412.694	0	0	5.024	158.585	0
FBgn0014869	'Pglym78	32.692	126.5	96.887	274.643	12.848	905.81
FBgn0014870	'Psi	43.248	24.971	51.19	5.734	0.25	115.757
FBgn0014877	'Roe1	0.567	0	0	11.004	772.155	0
FBgn0014879	'Set	151.872	0	1.637	0.542	6.091	0
FBgn0014903	'CG14630	0	0	0	0	0	0
FBgn0014906	'Hydr2	0.211	0	23.785	225.946	317.491	194.378
FBgn0014930	'CG2846	0	0	0	0	0	0
FBgn0014931	'CG2678	0	0	0	0	0	0
FBgn0014949	'btn	0	0	0	0	215.686	0
FBgn0015000	'betaggt-I	109.334	2.903	0	0	0	11.739
FBgn0015001	'iotaTry	0	0	0	0	0	0
FBgn0015008	'Actn3	0	0	0	0	0	0
FBgn0015010	'Ag5r	0	0	0	0	0	0
FBgn0015011	'AhcyL2	0	0	0	0	0	0
FBgn0015019	'CCT3	0	219.908	27.261	1.756	1.644	3.869
FBgn0015024	'CkIalpha	225.489	159.283	275.655	268.703	749.71	0.311
FBgn0015025	'CkIIalpha-i1	0	0	0	0	0	0
FBgn0015031	'cype	502.071	1.24	0.611	1.214	4.774	0
FBgn0015032	'Cyp4c3	0	0	0	0	0	0
FBgn0015033	'Cyp4d8	0	0	0	0	0	0
FBgn0015034	'Cyp4e1	0	0	0	0	0	0
FBgn0015035	'Cyp4e3	0	0	0	0	0	0
FBgn0015036	'Cyp4ae1	0	0	0	0	0	0
FBgn0015037	'Cyp4p1	0	0	0	0	0	0
FBgn0015038	'Cyp9b1	0	0	0	0	0	0
FBgn0015039	'Cyp9b2	0	0	0	0	0	0
FBgn0015040	'Cyp9c1	38.457	0	0	0	0	0
FBgn0015075	'Ddx1	0	0	15.499	108.232	0	0
FBgn0015218	'eIF4E1	50.661	627.478	120.188	95.52	59.89	1585.48
FBgn0015221	'Fer2LCH	121.654	411.84	119.247	627.918	65.453	17.791
FBgn0015222	'Fer1HCH	260.637	191.525	36.387	36.794	0	25.709
FBgn0015229	'glec	53.907	158.672	53.223	22.404	0.174	288.265
FBgn0015230	'Glut3	0	0	0	0	0	0
FBgn0015239	'Hr78	148.473	1.07	0	0	0	0
FBgn0015240	'Hr96	41.551	1.485	0	0	0.754	0
FBgn0015245	'Hsp60A	144.272	72.432	379.872	159.139	45.504	0
FBgn0015247	'Diap2	0	0	164.446	162.974	0	0.164
FBgn0015268	'Nap1	11.833	0	2.42	56.862	0	39.936
FBgn0015269	'Nf1	375.381	98.249	67.362	152.613	87.194	646.874
FBgn0015270	'Orc2	0	0	0	0	0	0
FBgn0015271	'Orc5	0	0	0	0	0	0
FBgn0015277	'Pi3K59F	0.382	0	13.511	0	0	0
FBgn0015278	'Pi3K68D	103.949	2.2	76.576	59.865	6.482	6.49
FBgn0015279	'Pi3K92E	170.343	213.365	5.67	15.251	24.866	0.433
FBgn0015282	'Rpt2	0	23.901	1.374	36.45	425.878	0.215
FBgn0015283	'Rpn10	26.329	0	8.077	55.909	0	0
FBgn0015286	'Rala	16.134	139.417	3.015	2.763	0	0.508
FBgn0015288	'RpL22	0	0	0	1.152	0	0
FBgn0015295	'Shark	0	0	0	0	0	0
FBgn0015296	'Shc	0	0	0	0	0	0
FBgn0015298	'Srp19	0	0	0	0	0	0
FBgn0015299	'Ssb-c31a	0	0	0	99.869	0	0
FBgn0015300	'Ssl	0	0	0	0	0	0
FBgn0015316	'Try29F	0	0	0	0	0	0
FBgn0015320	'Ubc2	339.344	0	0	0	0	0
FBgn0015321	'Ubc4	146.817	0	255.556	10.564	127.691	0
FBgn0015331	'abs	1.211	0	0	5.557	0	71.735
FBgn0015336	'CG15865	0	0	0	0	0	0
FBgn0015338	'CG5861	0	0	0	0	0	0
FBgn0015351	'CG14906	0	0	0	0	0	0
FBgn0015359	'CG2034	304.524	338.783	0	0	0	0
FBgn0015360	'oxt	0.536	0	0	0	0	0
FBgn0015371	'chn	80.504	492.938	103.877	39.492	2.276	283.548
FBgn0015372	'RabX1	0	379.238	0	0	0	0
FBgn0015376	'cutlet	0	0	0	0	0	0
FBgn0015379	'dod	0	40.259	0	0	0	0
FBgn0015380	'drl	95.62	3.128	39.056	71.635	184.534	1.237
FBgn0015381	'dsf	0	0	0	0	0	0
FBgn0015391	'glu	0	28.779	0.212	0	0	0
FBgn0015393	'hoip	0	0	0	75.142	0	0
FBgn0015396	'jumu	31.289	0	40.167	10.503	0.184	0
FBgn0015399	'kek1	48.358	311.636	155.103	99.599	12.363	9.649
FBgn0015400	'kek2	50.475	227.387	65.607	74.953	124.205	113.785
FBgn0015402	'ksr	1.97	2.464	15.729	1.78	15.228	1.202
FBgn0015477	'Rme-8	10.296	0	7.964	47.689	196.939	0.09
FBgn0015509	'Cul1	270.875	107.391	223.418	21.035	943.327	45.77
FBgn0015513	'mbc	0	0	130.046	0.085	2.146	43.298
FBgn0015519	'nAChRalpha3	144.847	105.606	101.908	103.14	0.237	89.173
FBgn0015520	'nonA-l	62.609	0	0	29.954	0	82.941
FBgn0015521	'RpS21	0.359	1.922	7.578	39.875	431.251	0
FBgn0015522	'olf186-M	0	0	0	0	0	0
FBgn0015524	'otp	21.067	80.434	0	62.823	0	1465.22
FBgn0015527	'peng	0	0	2.426	9.769	0	0
FBgn0015543	'snoRNA:Me28S-A1322	0	0	0	0	1072.86	0
FBgn0015544	'spag	0	0	21.501	78.275	0	0
FBgn0015546	'spel1	0	0	0	27.795	0	0
FBgn0015550	'tap	0	0	0	0	0	0
FBgn0015553	'tos	0	0	0	0	0	0
FBgn0015558	'tty	50.111	31.363	92.616	58.808	258.301	25.62
FBgn0015561	'unpg	0	0	0	0	0	0
FBgn0015568	'alpha-Est1	0	0	0	0	0	0
FBgn0015569	'alpha-Est10	0	0	0	43.838	0	0
FBgn0015570	'alpha-Est2	0	0	0	0	0	0
FBgn0015571	'alpha-Est3	0	0	0	0	0	0
FBgn0015572	'alpha-Est4	0	0	0	0	0	0
FBgn0015574	'alpha-Est6	0	0	0	0	0	0
FBgn0015575	'alpha-Est7	0	0	0	0	0	0
FBgn0015576	'alpha-Est8	0	0	0	0	0	0
FBgn0015577	'alpha-Est9	5.331	0	122.716	141.825	0	32.43
FBgn0015582	'dare	0	0	77.052	0	0	0
FBgn0015583	'Acp29AB	0	0	0	0	0	0
FBgn0015584	'Acp53Ea	1.29	0	0	0	0	0
FBgn0015585	'Acp63F	0	0	0	0	0	0
FBgn0015586	'Acp76A	0	0	0	0	0	0
FBgn0015589	'Apc	26.978	75.378	136.484	68.592	369.846	142.681
FBgn0015591	'AstA	0	0	0	0	0	0
FBgn0015600	'toc	244.766	96.221	260.828	30.142	174.884	100.919
FBgn0015602	'BEAF-32	41.695	0	0	24.594	0	0
FBgn0015609	'CadN	424.465	437.285	496.998	441.477	471.649	175.641
FBgn0015614	'CanB2	156.609	0	0	26.434	863.988	0.169
FBgn0015615	'SMC3	60.012	0	0	46.488	0	0
FBgn0015618	'Cdk8	0	0	0	0	0	0
FBgn0015621	'Clp	0	0	0	0	0	0
FBgn0015622	'Cnx99A	140.976	86.155	44.972	356.183	0.764	7.243
FBgn0015623	'Cpr	56.703	0	0	0	0	0
FBgn0015625	'CycB3	64.2	0.112	0	0	0	0
FBgn0015663	'Dot	0	0	0	0	0	0
FBgn0015664	'Dref	135.199	418.773	30.325	14.889	0	0
FBgn0015714	'Cyp6a17	0	0	0	0	0	0
FBgn0015721	'ktub	43.202	0	7.966	71.183	0	0
FBgn0015737	'Hmu	117.704	290.47	239.269	222.93	370.324	452.582
FBgn0015754	'Lis-1	577.861	711.693	321.331	373.062	240.725	39.052
FBgn0015756	'RpL9	326.659	86.215	48.411	125.868	0	138.706
FBgn0015765	'p38a	0	0	0	0	0	0
FBgn0015766	'Msr-110	0	0	0	0	0	0
FBgn0015770	'MstProx	0	0	0	0	0	0
FBgn0015772	'Nak	6.887	0	34.029	22.062	31.797	24.074
FBgn0015773	'NetA	0	0	0	0	0	0
FBgn0015774	'NetB	164.683	198.601	230.286	108.038	938.144	18.717
FBgn0015776	'nrv1	71.254	0	0	8.803	0	281.467
FBgn0015777	'nrv2	100.448	0.272	65.093	339.472	0	0
FBgn0015778	'rin	182.029	42.618	134.682	615.466	366.964	547.259
FBgn0015781	'P5cr	0	0.831	0	0	0	0
FBgn0015789	'Rab10	41.49	19.12	305.368	217.763	1111.26	838.558
FBgn0015790	'Rab11	105.137	407.649	1.933	217.795	1.373	165.775
FBgn0015791	'Rab14	80.484	24.575	40.544	89.548	0	481.378
FBgn0015793	'Rab19	0	0	0	0	0	0
FBgn0015794	'Rab18	46.759	0	225.96	0	0	0
FBgn0015795	'Rab7	16.34	100.905	3.378	277.991	435.778	0
FBgn0015797	'Rab6	412.137	61.966	308.93	254.265	0	421.585
FBgn0015799	'Rbf	0	0	0	0	108.008	0
FBgn0015801	'Reg-5	0	0	0	0	0	0
FBgn0015803	'RtGEF	0.246	252.453	25.347	29.213	0	0.689
FBgn0015805	'HDAC1	3.554	2.133	498.515	0	0	193.095
FBgn0015808	'ScpX	0	0	16.604	0	0	0
FBgn0015818	'Spx	0	0	73.98	0	0	0
FBgn0015828	'TfIIEalpha	0	0	0	0	0	0
FBgn0015829	'TfIIEbeta	0	0	0	418.184	0	0
FBgn0015831	'Rtnl2	0	0	0	0	0	0
FBgn0015834	'eIF3i	100.817	0	0	105.761	14.518	0.297
FBgn0015838	'Vang	67.011	163.498	43.03	72.746	5.811	264.387
FBgn0015872	'Drip	0.967	14.635	0	24.082	0	0
FBgn0015903	'apt	20.995	0.263	0	27.167	0	0
FBgn0015904	'ara	0	0	0	0	0	0
FBgn0015905	'ast	0	0	0	0	0	0
FBgn0015919	'caup	0	0	0	0	0	0
FBgn0015924	'crq	161.676	0	0	0	0.125	0
FBgn0015925	'csul	87.896	4.18	0	0	98.504	0
FBgn0015926	'dah	0	0	0	0	1.816	0
FBgn0015929	'dpa	0	0	0	1.238	0	0
FBgn0015946	'grim	0	0	0	0	0	0
FBgn0015949	'hrg	136.783	3.81	77.618	197.284	181.218	264.66
FBgn0016013	'Faa	0	0	0	0	0	0
FBgn0016031	'lama	0	0	0	0	0	0
FBgn0016032	'lbm	17.049	0	0	12.693	0	0
FBgn0016034	'mael	0	0	0	0	0	0
FBgn0016036	'mei-P22	0	0	0	0	0	0
FBgn0016038	'Vsp37A	0	0	217.927	231.071	0	0
FBgn0016041	'Tom40	17.776	35.406	189.284	108.976	0	0.146
FBgn0016047	'nompA	0	0	0	0	0	0
FBgn0016053	'pgc	0	0	0	0	0	0
FBgn0016054	'phr6-4	0	0	0	0	0	0
FBgn0016059	'Sema1b	5.027	0	0	42.672	0	15.14
FBgn0016061	'side	77.036	80.452	62.129	66.602	38.384	71.966
FBgn0016070	'smg	0	21.114	5.939	7.543	0.06	0.117
FBgn0016075	'vkg	0	0	0	0	0	0
FBgn0016076	'vri	310.156	0	0	1.537	0	0
FBgn0016078	'wun	3.184	12.762	0	384.423	0	0
FBgn0016080	'xmas-1	0	21.335	0	49.089	0	0
FBgn0016081	'fry	39.317	0	65.846	10.264	44.122	0
FBgn0016119	'ATPsynCF6	135.528	1194.41	0	7.199	133.498	40.656
FBgn0016120	'ATPsynD	332.766	2.385	602.454	48.345	0	387.997
FBgn0016122	'Acer	4.343	0	18.954	0	0	24.776
FBgn0016123	'Alp4	0	0	0	0	0	0
FBgn0016126	'CaMKI	638.246	1.818	117.536	427.448	228.101	655.269
FBgn0016131	'Cdk4	0	0	0	0	0	0
FBgn0016641	'PTP-ER	9.59	0	0	0	20.647	16.182
FBgn0016650	'Lgr1	0	0	0	0	0	0
FBgn0016660	'H15	0	0	0	0	0	0
FBgn0016672	'Ipp	51.902	18.007	79.643	161.536	0	0
FBgn0016675	'Lectin-galC1	0	0	0	0	0	0
FBgn0016684	'NaPi-T	0	0	0	15.242	0.268	0
FBgn0016685	'Nlp	10.624	3.596	173.396	620.587	1802.38	58.175
FBgn0016687	'Nurf-38	0	69.714	0	523.133	0	899.848
FBgn0016691	'ATPsynO	7.906	10.896	0	170.221	0	0
FBgn0016693	'Past1	33.259	0	20.27	1.969	0	1.085
FBgn0016694	'Pdp1	1.443	71.035	35.141	46.032	7.362	0.978
FBgn0016696	'Pitslre	83.989	9.545	139.995	102.12	461.209	0
FBgn0016697	'Prosalpha5	0	0	0	7.374	0	0
FBgn0016698	'Ptpa	0	0	0	0	0	0
FBgn0016701	'Rab4	3.9	30.251	42.666	212.287	0	0
FBgn0016715	'Reg-2	0	0	0	0	0	0
FBgn0016726	'RpL29	1310.98	0	0	894.054	287.357	135.493
FBgn0016754	'sba	22.55	0.353	30.279	22.72	0	0
FBgn0016756	'Usp47	140.415	86.772	77.549	75.871	37.709	3.53
FBgn0016762	'angel	0	0	0	0.515	0	0
FBgn0016794	'dos	0	0	48.202	0	23.346	0
FBgn0016797	'fz2	163.62	77.099	72.814	47.798	27.244	0.423
FBgn0016917	'Stat92E	100.607	263.027	69.867	239.231	540.14	58.756
FBgn0016919	'nompB	0	0	0	0	0	0
FBgn0016920	'nompC	0	0	0	0	0	0
FBgn0016926	'Pino	55.744	1.167	4.344	0	0	0
FBgn0016930	'Dyrk2	14.868	560.638	229.917	552.819	202.101	75.586
FBgn0016970	'l(2)k10201	0	0	0	0	0	0
FBgn0016974	'swaPsi	0	0	0	0	0	0
FBgn0016975	'stnB	0	0	0	0	0	0
FBgn0016976	'stnA	0	0	0	0	0	0
FBgn0016977	'spen	307.73	57.706	405.696	457.882	222.142	246.192
FBgn0016978	'snRNP-U1-70K	0.307	0	0	0	0	0.355
FBgn0016983	'smid	113.516	0	174.588	256.783	0	0
FBgn0016984	'sktl	0	0	0	0	0	0
FBgn0017414	'cag	0	0	0	0	0	0
FBgn0017418	'ari-1	20.38	54.985	75.532	60.192	0	0
FBgn0017424	'CR11538	0	0	0	0	0	0
FBgn0017429	'CG5989	63.393	0	0	0	0	0
FBgn0017430	'Nelf-E	0	0	0	0	0	0
FBgn0017448	'CG2187	0	0	0	0	0	0
FBgn0017456	'Ubc84D	0	0	0	0	1181.99	0
FBgn0017457	'U2af38	1.642	0	338.302	0	0	0
FBgn0017482	'T3dh	13.717	0	0	0	0	0
FBgn0017545	'RpS3A	1696.35	436.903	581.293	1055.66	0	5.434
FBgn0017550	'Rga	104.252	76.844	1.099	0.546	1.227	0.241
FBgn0017551	'Rca1	0	28.362	0	0	0	0
FBgn0017556	'Prosalpha4T2	0	0	0	0	0	231.587
FBgn0017558	'Pdk	0	178.196	9.881	84.492	0	4.744
FBgn0017561	'Ork1	0	0	0	0	0	0
FBgn0017566	'ND-75	16.621	1.72	0	6.494	0	4.241
FBgn0017567	'ND-23	0	0	0	34.807	0	0
FBgn0017572	'Mo25	218.653	52.675	134.542	23.036	106.877	69.655
FBgn0017577	'Mcm5	0	0	0	0	0	0
FBgn0017578	'Max	0	0	0	35.385	0	0
FBgn0017579	'RpL14	62.924	37.124	28.346	625.816	7.476	0
FBgn0017581	'Lk6	556.545	31.144	434.928	624.837	65.634	127.067
FBgn0017590	'klg	248.137	211.353	128.177	105.764	31.628	0
FBgn0019624	'COX5A	1.517	68.31	1051.26	481.485	40.698	1247.55
FBgn0019637	'Atu	0	0	0	24.655	0.454	0
FBgn0019643	'Dat	0	0	0	0	0	0
FBgn0019644	'ATPsynB	30.588	0	53.866	0	0	0
FBgn0019650	'toy	178.113	0.083	100.972	319.492	261.207	605.074
FBgn0019660	'roX2	0	0	0	0	0	0
FBgn0019661	'roX1	1030.77	199.534	1131.29	946.762	1411.99	537.109
FBgn0019662	'qm	41.913	23.291	130.596	38.986	299.718	0.412
FBgn0019686	'lok	26.616	0	0	0	0	0
FBgn0019809	'gcm2	0	0	0	0	0	0
FBgn0019828	'dj	0	0	0	0	0.294	0
FBgn0019830	'colt	0	3.062	0	0	0	0
FBgn0019890	'Smg5	139.474	0	93.341	59.856	33.811	0
FBgn0019925	'Surf4	270.29	250.288	388.624	80.103	0	0
FBgn0019928	'Ser8	0	0	0	0	0	0
FBgn0019929	'Ser7	0	0	0	0	0	0
FBgn0019932	'SamDC	107.059	0	0	0	0	0
FBgn0019936	'RpS20	304.614	51.648	0	334.156	1.262	0
FBgn0019938	'RpI1	151.028	5.481	72.626	0	0	219.548
FBgn0019940	'Rh6	0	0	0	0	0	0
FBgn0019949	'Cdk9	0	214.237	0	0	0	0
FBgn0019952	'Orct	53.283	0	0	0	0	0
FBgn0019957	'ND-42	184.745	0	0	0	0	0.431
FBgn0019960	'Mitofilin	51.229	28.913	1.914	63.349	0	0
FBgn0019968	'Khc-73	76.792	56.324	182.995	429.507	351.532	382.978
FBgn0019972	'Drice	0	0	0	2.466	0	0
FBgn0019982	'Gs1l	0	0	0	0	323.476	0
FBgn0019985	'mGluR	57.002	0	0	0	0	0
FBgn0019990	'Gcn2	55.992	0	34.275	48.756	0	39.384
FBgn0020018	'Ppox	0	0	0	0	0	0
FBgn0020224	'Cbl	1.717	67.582	1.4	56.565	22.503	0
FBgn0020235	'ATPsyngamma	2.895	0	0	0	0.244	268.482
FBgn0020236	'ATPCL	18.58	41.101	13.823	246.885	4.43	30.891
FBgn0020238	'14-3-3epsilon	3108.26	1684.16	2361.7	2792.84	1253.38	3454.11
FBgn0020248	'stet	0	0	0	0.745	0	0
FBgn0020249	'stck	0	0	108.626	25.012	0	0
FBgn0020251	'sfl	57.856	179.268	269.502	130.496	19.921	0
FBgn0020255	'Ran	170.535	205.996	518.206	626.316	160.741	0
FBgn0020257	'Ppa	81.979	0.963	6.012	85.293	141.32	0
FBgn0020258	'ppk	0	0	0	0	0	0
FBgn0020261	'pcm	0	0	23.998	1.353	8.992	0
FBgn0020269	'mspo	0	20.468	11.718	113.81	0	10.591
FBgn0020270	'mre11	0	0	0	17.781	0	0
FBgn0020272	'mst	0	0	0	39.156	0	0
FBgn0020277	'lush	0	0	0	0	0	0
FBgn0020278	'loco	2.48	0.338	0	0	0	0
FBgn0020279	'lig	141.512	164.519	154.466	269.927	1.707	28.948
FBgn0020280	'laf	0	0	0	0	0	0
FBgn0020294	'ko	0	0	0	0	0	0
FBgn0020299	'stumps	0	0	0	0	0	0
FBgn0020300	'geko	0	0	0	0	0	0
FBgn0020304	'drongo	42.051	61.614	109.491	0.143	0.563	64.633
FBgn0020305	'dbe	0	0	0	0	0	0
FBgn0020306	'dom	34.669	36.393	34.304	80.816	15.667	252.324
FBgn0020307	'dve	212.696	340.98	157.54	217.799	78.516	80.735
FBgn0020309	'crol	79.177	45.358	157.041	21.17	3.55	74.128
FBgn0020312	'CG4050	30.092	0	0.089	87.699	0	0
FBgn0020369	'Rpt6	0	3.458	11.589	45.12	0	0
FBgn0020370	'TppII	0.125	269.592	79.011	5.528	0	0
FBgn0020371	'Tim17b2	0	0	0	0	0	0
FBgn0020372	'TM4SF	0.124	372.879	11.146	170.285	0	177.323
FBgn0020376	'Sr-CIII	0	0	0	0	0	0
FBgn0020377	'Sr-CII	0	0	0	0	0	0
FBgn0020378	'Sp1	0	0	0	0	0	0
FBgn0020379	'Rfx	33.85	0	0	24.795	0	0
FBgn0020381	'Dredd	0	0	0	0	0	0
FBgn0020385	'pug	0	0	0	0	0	0
FBgn0020386	'Pdk1	113.347	31.517	183.925	104.973	184.719	251.107
FBgn0020388	'Gcn5	0	0	0	7.204	0	0
FBgn0020389	'Papss	0	0	0	27.816	0.118	1.498
FBgn0020391	'Nrk	0	0	0.592	75.49	4.842	0
FBgn0020392	'Nmt	220.454	148.969	45.776	335.45	0	779.199
FBgn0020399	'Mst89B	0	0	0	0	0	0
FBgn0020407	'asun	0	0	0	0	0	0
FBgn0020412	'JIL-1	0	23.223	3.559	10.6	0	37.41
FBgn0020414	'Idgf3	0	0	0	0	0	0
FBgn0020415	'Idgf2	0	0	0	0	0	0
FBgn0020416	'Idgf1	0	0	0	0	0	0
FBgn0020429	'GluRIIB	0	0	0	0	0	0
FBgn0020440	'Fak	132.672	22.81	394.083	244.479	101.178	310.909
FBgn0020443	'eRF3	173.122	94.991	6.295	106.324	0.081	868.074
FBgn0020445	'E23	0	0	0	0	0	0
FBgn0020493	'Dad	208.712	34.388	0	310.502	60.335	207.143
FBgn0020496	'CtBP	175.156	9.64	211.937	183.151	4.57	71.16
FBgn0020497	'emb	9.881	0	173.575	440.003	0.713	516.504
FBgn0020503	'CLIP-190	189.459	356.563	178.796	64.091	0.877	14.71
FBgn0020506	'Amyrel	0	0	0	0	0	0
FBgn0020508	'Ag5r2	0	0	0	0	0	0
FBgn0020509	'Acp62F	0	0	0	0	0	0
FBgn0020510	'Abi	53.03	89.621	0.757	2.13	0	0.276
FBgn0020513	'ade5	24.273	0	0	3.478	0	0
FBgn0020518	'snoRNA:Me28S-G764	0	0	0	0	0	0
FBgn0020521	'pio	0	0	0	0	0	0
FBgn0020545	'kraken	114.827	0	0	0	0	0
FBgn0020546	'iab-4	0	0	0	0	0	0
FBgn0020556	'bxd	0	0	0	0	0	0
FBgn0020616	'SA	0.249	0	0	0	0	131.782
FBgn0020617	'Rx	0	0	0	0	0	0
FBgn0020618	'Rack1	81.86	2.294	309.98	799.442	87.264	53.811
FBgn0020620	'RN-tre	84.956	0.251	22.364	78.021	0	61.172
FBgn0020621	'Pkn	44.902	117.487	0	24.553	0	2.493
FBgn0020622	'Pi3K21B	37.727	19.729	130.375	22.835	0.937	0
FBgn0020626	'Osbp	60.053	0	28.092	129.409	9.755	0.645
FBgn0020633	'Mcm7	0	0	0	0	0	0
FBgn0020637	'Lcp65Ag2	0	0	0	0	0	0
FBgn0020638	'Lcp65Ag1	0	0	0	0	0	0
FBgn0020639	'Lcp65Af	0	0	0	0	0	0
FBgn0020640	'Lcp65Ae	0	0	0	0	0	0
FBgn0020641	'Lcp65Ad	0	0	149.673	0	0	0
FBgn0020642	'Lcp65Ac	0	0	0	0	0	0
FBgn0020643	'Lcp65Ab2	0	0	0	0	0	0
FBgn0020644	'Lcp65Ab1	0	0	0	0	0	0
FBgn0020645	'Lcp65Aa	0	0	0	0	0	0
FBgn0020646	'Lcp65APsi	0	0	0	0	0	0
FBgn0020647	'KrT95D	13.221	0	201.419	28.858	126.079	3.409
FBgn0020653	'Trxr-1	0	615.995	178.037	100.814	0	0
FBgn0020655	'ArfGAP1	1.014	0	0	0	0	1.842
FBgn0020660	'eIF4B	0	0	0.166	0	0	0.182
FBgn0020762	'Atet	0	130.723	4.563	41.496	8.35	0
FBgn0020764	'Alas	0	0	0.346	0	0	0
FBgn0020765	'Acp65Aa	0	0	0	0	0	0
FBgn0020767	'Spred	127.745	291.192	119.816	99.729	244.249	507.535
FBgn0020880	'CG7179	0	0	0	0	0	0
FBgn0020887	'Su(z)12	0	21.877	0	51.554	0	0.511
FBgn0020906	'Jon25Bi	0	0	0	0.732	0	0
FBgn0020907	'Scp2	0	0	0	0	0	0
FBgn0020908	'Scp1	0	0	0	0	0	0
FBgn0020909	'Rtc1	0	0	0	0	0	724.125
FBgn0020910	'RpL3	385.034	175.829	255.249	425.782	59.997	416.795
FBgn0020912	'Ptx1	0	9.607	0	3.637	0	0
FBgn0020930	'Dgkepsilon	0	491.285	19.84	0	0	0
FBgn0021738	'Crg-1	0	0	0	0	0	0
FBgn0021742	'C901	0	0	0	2.469	0	0
FBgn0021750	'SerRS-m	40.937	0	1.25	0	698.037	0
FBgn0021760	'chb	81.165	8.346	204.32	153.804	237.692	213.199
FBgn0021761	'Nup154	30.862	0	0	0	0	78.697
FBgn0021764	'sdk	1.105	30.082	0	0	0	0
FBgn0021765	'scu	0	0	0	0	0	0
FBgn0021767	'org-1	0	0	0	0	0	0
FBgn0021768	'nudC	167.536	0.2	0.197	0	17.119	0
FBgn0021776	'mira	0	0	0	0	0	0
FBgn0021795	'Tapdelta	279.686	17.558	0	7.457	0	0
FBgn0021796	'Tor	14.441	0	61.912	31.766	48.182	0.131
FBgn0021800	'Reph	295.207	0	136.809	46.508	407.172	100.932
FBgn0021814	'Vps28	0	0	0	0	0	0
FBgn0021818	'cnk	0	22.26	17.443	15.848	0	0
FBgn0021825	'DCTN2-p50	0	0	252.072	0	0	0
FBgn0021847	'l(2)k14710	16.573	0	0	0	0	0
FBgn0021856	'l(2)k14505	0	0	0	0	0	0
FBgn0021872	'Xbp1	20.439	25.234	238.003	66.1	0.499	105.921
FBgn0021874	'Nle	0	0	0	0	0	0
FBgn0021875	'Zfrp8	11.791	0	0	10.914	0	0
FBgn0021895	'ytr	13.532	581.091	204.644	182.104	1.45	44.876
FBgn0021906	'RFeSP	0	0	0	1.983	0	0
FBgn0021944	'Coprox	0	0	0	0	0	0
FBgn0021967	'ND-PDSW	52.368	0	0	0	0	0
FBgn0021979	'l(2)k09913	22.542	21.345	137.746	75.147	0	0
FBgn0021995	'Rs1	0	0	0	0	90.465	0
FBgn0022023	'eIF3h	9.89	44.568	238.203	38.111	0	0
FBgn0022027	'Vps25	0	0	0	0	0	0
FBgn0022029	'l(2)k01209	141.504	0	0	0	0.109	0
FBgn0022069	'Nnp-1	0	114.437	3.21	0	0	0
FBgn0022097	'Vha36-1	0	253.391	0	240.834	691.243	374.639
FBgn0022153	'l(2)k05819	8.576	0	0	22.159	1.561	6.986
FBgn0022160	'Gpo-1	0	0	0	39.255	0	1.43
[truncated: 15,738 more rows]
