# Supplementary material for: Dopamine neuron specific RNA-sequencing reveals Neprilysin 1 acts downstream of the cohesin complex to suppress learning
Source: Commun Biol. 2026 Feb 16;9:441. doi: 10.1038/s42003-026-09690-z (PMC13021968; doi:10.1038/s42003-026-09690-z)
Supplement: Supplementary file 4 — Supplementary Data 2 [file 42003_2026_9690_MOESM4_ESM.xlsx]

## Sheet: Sheet1
	Symbol	RNA-seq FoldChange Direction	RNAi library	RNAi line	Primary Screen RNAi PI /Control PI	Pass Primary Screen?	Secondary Screen RNAi Syt:eGFP /Control Syt:eGFP	Pass Secondary Screen?	Memory Replication	Syt:eGFP Replication	Pass Replication?
FBgn0002069	AspRS	Down	GD	7750	0.265387
FBgn0259238	CG42336	Up	KK	103991	0.364714	Pass	0.82155
FBgn0038478	cal1	Down	GD	45249	0.38474
FBgn0051687	CG31687	Up	GD	21393	0.387918	Pass	0.9403
FBgn0062449	CG13197	Down	KK	105122	0.441125
FBgn0033339	Sec31	Up	GD	35867	0.484532	Pass	0.805642
FBgn0010747	Srp54k	Down	KK	110284	0.49534
FBgn0025635	CG17829	Down	KK	110592	0.506015
FBgn0033900	CysRS-m	Down	KK	103918	0.519098
FBgn0005777	PpD3	Down	KK	107386	0.596689
FBgn0038047	CG5245	Down	KK	104740	0.605447
FBgn0036571	Strumpellin	Down	KK	107954	0.625912
FBgn0039067	wda	Up	GD	34847	0.635866	Pass	0.85967
FBgn0037150	CG7133	Up	GD	27876	0.666785	Pass	0.965958
FBgn0039132	AP-1sigma	Up	KK	107322	0.66974	Pass	0.701273	Pass	0.867056	0.579307
FBgn0003742	tra2	Down	KK	101548	0.671795
FBgn0031428	CG9886	Up	GD	47671	0.687892	Pass	1.94646
FBgn0003977	vir	Down	GD	43768	0.692563
FBgn0050158	CG30158	Up	KK	104798	0.70372	Pass	1.13622
FBgn0259238	CG42336	Up	KK	104546	0.707332	Pass	0.579404	Pass	1.00271	1.61884
FBgn0043854	slam	Up	GD	24049	0.708591	Pass	1.31392
FBgn0053543	CG33543	Down	GD	32577	0.713269
FBgn0031661	Gmd	Up	KK	108306	0.740209	Pass	1.38567
FBgn0027780	U26	Up	KK	105626	0.776062
FBgn0038418	pad	Up	KK	108173	0.785817
FBgn0039420	CG6154	Up	GD	23008	0.791634
FBgn0259707	CG42361	Up	KK	100098	0.795784
FBgn0032042	CG13398	Up	KK	103418	0.797771
FBgn0027553	NELF-B	Up	KK	108441	0.806509
FBgn0003141	pr	Up	KK	109430	0.807136
FBgn0051324	CG31324	Up	KK	107220	0.810575
FBgn0036483	CG12316	Up	KK	100979	0.815628
FBgn0029105	alpha-Catr	Up	KK	104566	0.832855
FBgn0035997	phol	Up	GD	26196	0.840127
FBgn0032509	CG6523	Up	KK	101433	0.842863
FBgn0050085	Rif1	Up	KK	110323	0.847787
FBgn0035449	CG14971	Down	KK	108955	0.848357
FBgn0033855	link	Down	GD	19555	0.848678
FBgn0023477	Taldo	Down	KK	106308	0.852615
FBgn0037753	CG12947	Up	KK	105561	0.854346
FBgn0025574	Pli	Up	KK	106776	0.878293
FBgn0032377	CG14937	Up	KK	101001	0.882684
FBgn0032129	jp	Down	KK	100555	0.884273
FBgn0033971	CG10209	Up	KK	106002	0.885495
FBgn0053543	CG33543	Down	GD	40821	0.89017
FBgn0010263	Rbp9	Up	KK	101412	0.899473
FBgn0264562	Hr4	Up	KK	102361	0.900237
FBgn0001319	kn	Up	KK	103837	0.903736
FBgn0264562	Hr4	Up	KK	102096	0.907362
FBgn0053229	CG33229	Up	GD	19075	0.922132
FBgn0259967	Sfp53D	Up	TRiP	65233	0.922588
FBgn0039530	Tusp	Up	KK	110397	0.933822
FBgn0028872	CG18095	Up	KK	107635	0.935574
FBgn0262116	RNASEK	Up	TRiP	35779	0.938022
FBgn0051774	fred	Down	KK	101138	0.93868
FBgn0027537	Nup93-1	Down	KK	100315	0.946612
FBgn0262937	Rabex-5	Up	KK	105534	0.955046
FBgn0031643	CG3008	Down	KK	103828	0.964126
FBgn0036911	Fibp	Down	KK	104871	0.964207
FBgn0003410	sina	Up	KK	100691	0.976417
FBgn0036726	QIL1	Up	KK	100911	0.977816
FBgn0053543	CG33543	Down	GD	17859	0.981654
FBgn0259935	CG42458	Up	KK	106608	0.98166
FBgn0033960	CG10151	Up	KK	109727	0.983491
FBgn0021768	nudC	Up	KK	104008	0.995715
FBgn0038581	CG14314	Down	KK	104250	0.998375
FBgn0023091	dimm	Down	KK	103356	0.999559
FBgn0033339	Sec31	Up	GD	35868	1.01035
FBgn0016794	dos	Up	KK	101358	1.01239
FBgn0037822	CG14683	Down	GD	50205	1.01504
FBgn0051637	CG31637	Up	KK	104472	1.02081
FBgn0001491	l(1)10Bb	Up	GD	23825	1.02206
FBgn0038840	Grik	Down	GD	47550	1.03195
FBgn0035150	Rev1	Down	KK	105622	1.03352
FBgn0028675	Sur	Up	KK	104241	1.03582
FBgn0027507	CG1344	Up	KK	108838	1.03783
FBgn0085484	Pdxk	Up	KK	110095	1.03927
FBgn0036278	CrzR	Up	KK	108506	1.05464
FBgn0034310	Nup75	Up	GD	27495	1.05543
FBgn0069923	CG41128	Up	KK	109173	1.07382
FBgn0029175	Ext2	Up	KK	109949	1.07621
FBgn0035148	CG3402	Down	KK	110191	1.0819
FBgn0038877	CG3308	Up	KK	107374	1.08573
FBgn0031459	CG2862	Down	KK	110597	1.08577
FBgn0051145	CG31145	Up	KK	108878	1.08623
FBgn0038953	CG18596	Down	KK	108183	1.08919
FBgn0036480	Cep135	Down	GD	14194	1.11683
FBgn0038651	Epg5	Up	KK	110420	1.11814
FBgn0039132	AP-1sigma	Up	KK	101356	1.12472
FBgn0038854	CG7044	Up	GD	27811	1.12519
FBgn0034734	CG4554	Up	KK	103706	1.12611
FBgn0001319	kn	Up	KK	109914	1.12641
FBgn0034657	LBR	Down	KK	110508	1.12787
FBgn0264562	Hr4	Up	KK	101865	1.12874
FBgn0053978	CG33978	Up	KK	107701	1.13129
FBgn0038826	Syp	Up	KK	110542	1.13338
FBgn0261673	nemy	Up	GD	7909	1.1347
FBgn0035235	CG7879	Up	GD	15260	1.13814
FBgn0050169	Brca2	Up	KK	105465	1.13829
FBgn0037206	CG12768	Up	KK	105917	1.14619
FBgn0284435	tyn	Up	KK	100426	1.16184
FBgn0037454	CG1137	Up	KK	101285	1.16736
FBgn0032590	CG4631	Down	TRiP	61190	1.17682
FBgn0053516	dpr3	Down	KK	106517	1.17721
FBgn0085734	CR40450	Up	TRiP	65069	1.18317
FBgn0032799	CG10166	Down	KK	103760	1.18515
FBgn0031428	CG9886	Up	GD	29320	1.19334
FBgn0003742	tra2	Down	KK	100805	1.19351
FBgn0031436	ND-B17.2	Down	KK	108393	1.19387
FBgn0035942	ValRS-m	Up	KK	107632	1.20126
FBgn0037822	CG14683	Down	GD	52664	1.20802
FBgn0005672	spi	Up	KK	103817	1.21141
FBgn0027783	SMC2	Down	KK	103406	1.21158
FBgn0035983	CG4080	Down	KK	101426	1.21175
FBgn0013753	Bgb	Down	KK	106492	1.21719
FBgn0261673	nemy	Up	GD	40803	1.2229
FBgn0039876	CG2126	Up	KK	104317	1.239
FBgn0028540	CG9008	Down	KK	107828	1.24316
FBgn0052113	CG32113	Up	GD	41792	1.24356
FBgn0010750	atms	Down	KK	108826	1.24536	Pass	1.26917	Pass	1.0054	0.972968
FBgn0030017	CG2278	Down	KK	100549	1.24758	Pass	1.69226	Pass	1.05189	1.92613
FBgn0053303	CG33303	Up	KK	107778	1.25019
FBgn0029843	Nep1	Down	KK	108660	1.25102	Pass	1.38686	Pass	1.59948	2.58298	Pass
FBgn0027569	cert	Down	KK	103563	1.25919	Pass	0.799194
FBgn0031359	Rim2	Up	KK	100807	1.26519
FBgn0027786	Mtch	Up	KK	106996	1.26742
FBgn0040056	CG17698	Down	KK	105884	1.27177	Pass	1.31281	Pass	1.39955	1.34113	Pass
FBgn0034595	CG15657	Down	KK	103280	1.27477	Pass	0.977316
FBgn0038980	Octbeta1R	Down	KK	110537	1.27556	Pass	1.01598
FBgn0034498	CG16868	Up	GD	8209	1.27997
FBgn0041588	eIF2D	Down	KK	100304	1.28025	Pass	0.92114
FBgn0062978	CG31808	Down	TRiP	60407	1.29004	Pass	0.305967
FBgn0267728	otk2	Up	KK	106266	1.30304
FBgn0003206	Ras64B	Down	KK	110574	1.30655	Pass	0.823097
FBgn0032483	CG15482	Down	GD	32614	1.30747	Pass	1.12261
FBgn0033196	CG1358	Up	KK	101453	1.31717
FBgn0052647	CG32647	Up	KK	104082	1.31729
FBgn0036580	PDCD-5	Up	KK	104398	1.32033
FBgn0266581	pit	Up	KK	106078	1.32123
FBgn0050372	Asap	Up	KK	106932	1.32281
FBgn0028552	gammaSnap1	Down	KK	100738	1.32291	Pass	0.920953
FBgn0003079	Raf	Up	KK	107766	1.32723
FBgn0035610	Lkr	Down	KK	105155	1.34746	Pass	0.737698
FBgn0037624	CG8223	Down	GD	35860	1.35192	Pass	0.84884
FBgn0032016	Mettl14	Down	KK	105434	1.36253	Pass	1.04801
FBgn0035124	ttm2	Down	KK	100361	1.36864	Pass	2.95	Pass	1.36404	1.77486	Pass
FBgn0034911	CG5549	Up	GD	8222	1.3836
FBgn0039734	Tace	Down	KK	106335	1.38747	Pass	1.01558
FBgn0024698	Cpsf160	Down	KK	110571	1.39344	Pass	0.676078
FBgn0004915	TfIIB	Down	KK	106688	1.40074	Pass	1.14181
FBgn0039227	polybromo	Down	KK	108618	1.41346	Pass	1.05573
FBgn0016687	Nurf-38	Down	KK	103776	1.41762	Pass	0.976095
FBgn0020887	Su(z)12	Down	GD	42423	1.41931	Pass	1.24735	Pass	1.91915	1.48534	Pass
FBgn0040773	COX7C	Down	KK	104970	1.4516	Pass	1.52112	Pass	1.51058	1.66806	Pass
FBgn0034674	CG9304	Up	GD	11142	1.46109
FBgn0053229	CG33229	Up	GD	26155	1.48033
FBgn0021750	SerRS-m	Up	KK	110573	1.48436
FBgn0032053	mRpL51	Down	KK	101173	1.49867	Pass	0.830915
FBgn0027512	CG10254	Down	KK	108657	1.54268	Pass	0.802277
FBgn0037926	Elp1	Down	KK	109402	1.54837	Pass	1.54967	Pass	1.03469	1.022
FBgn0038499	Brf	Up	KK	100122	1.57047
FBgn0037566	mRpL1	Down	KK	105662	1.60939	Pass	0.792662
FBgn0032052	PIG-U	Up	KK	105420	1.75723
FBgn0031011	CG8034	Down	KK	106660	high lethality
FBgn0035995	CG3529	Up	KK	109670	high lethality
FBgn0001078	ftz-f1	Up	KK	104463	high lethality
FBgn0036239	Pop2	Up	GD	28396	high lethality
FBgn0028687	Rpt1	Up	KK	108834	high lethality
FBgn0025716	Bap55	Down	GD	24703	high lethality
FBgn0035617	l(3)psg2	Up			no RNAi line available
FBgn0263606	Hsc20	Up			no RNAi line available
FBgn0265667	CR44474	Up			no RNAi line available
FBgn0035923	CG6511	Down			no RNAi line available
