# Supplementary material for: Dopamine neuron specific RNA-sequencing reveals Neprilysin 1 acts downstream of the cohesin complex to suppress learning
Source: Commun Biol. 2026 Feb 16;9:441. doi: 10.1038/s42003-026-09690-z (PMC13021968; doi:10.1038/s42003-026-09690-z)
Supplement: Supplementary file 5 — Supplementary Data 3 [file 42003_2026_9690_MOESM5_ESM.xlsx]

## Sheet: Stromalin KD vs Control
Accession #	Probe Name	106046	StDev of 106046	60100	StDev of 60100	106046 vs. 60100	P value of: 106046 vs. 60100	t-statistic of: 106046 vs. 60100	Lower 95% CI of: 106046 vs. 60100	Upper 95% CI of: 106046 vs. 60100	FDR adjusted pvalue of: 106046 vs. 60100
NM_057920.4	SA	475.04	15.26	944.46	27.71	-1.99	8e-08	-31.5335	0.48	-1.88	0
NM_139711.3	Lkr	39.61	5.47	54.27	5.39	-1.37	0.0140439	-3.5849	0.58	-1.09	1
NM_001170219.2	Octbeta1R	2090.79	22.47	2229.41	67.19	-1.07	0.0171939	-4.06684	0.89	-1.01	1
NM_136570.4	Sec31	873.3	37.36	947.1	16.27	-1.08	0.0236222	-3.57706	0.86	-1.01	1
NM_135386.5	U26	719.43	32.98	786.05	32.61	-1.09	0.0284241	-2.88122	0.85	-1.01	1
NM_078501.3	Nep1	287.61	19.59	331.14	24.76	-1.15	0.0331929	-2.76494	0.76	-1.01	1
NM_144058.3	CG30158	570.43	39.68	660.47	57.8	-1.16	0.0407165	-2.63542	0.75	-1	1
NM_143031.2	polybromo	638.34	34.79	712.05	54.72	-1.12	0.0614291	-2.35091	0.8	1.01	1
NM_001272396.1	CG2278	475.05	17.63	512.24	28.66	-1.08	0.0726587	-2.24435	0.85	1.01	1
NM_057424.3	alphaTub84B	19493.9	486.82	20981.3	1462.69	-1.08	0.117216	-2.02074	0.83	1.04	1
NM_142277.3	pad	304.62	14.79	325.71	20.2	-1.07	0.145956	-1.6828	0.84	1.04	1
NM_079054.5	Dcr-2	25384.4	1396.19	23690.9	1589.82	1.07	0.157783	1.62222	0.96	1.2	1
NM_135044.4	Gmd	103.6	3.89	98.3	6.68	1.05	0.235154	1.35937	0.95	1.17	1
NM_143502.4	Tace	1876.6	63.38	1972.65	146.02	-1.05	0.271671	-1.25984	0.85	1.06	1
NM_166192.4	unc-104	14366.6	263.21	14032.2	461.37	1.02	0.271695	1.24476	0.97	1.08	1
NM_143802.3	Su(z)12	191.03	13.68	200.78	7.82	-1.05	0.275877	-1.23363	0.85	1.06	1
NM_001144172.2	CG42336	105.93	18.42	93	10.66	1.14	0.2788	1.21469	0.85	1.53	1
NM_001201893.2	CG31808	465.59	39.89	500.83	45.53	-1.08	0.293751	-1.15124	0.79	1.09	1
NM_079193.4	Ras64B	2417.15	48.27	2461.28	63.3	-1.02	0.311148	-1.11213	0.94	1.02	1
NM_001275949.1	CG10254	2113.54	62.63	2178.07	103.21	-1.03	0.32899	-1.07998	0.9	1.04	1
NM_165677.4	brp	16437.1	432.63	15561.2	1416.48	1.06	0.334681	1.11847	0.9	1.23	1
NM_058133.5	eIF2D	936.19	54.04	964.28	21.54	-1.03	0.385995	-0.974823	0.88	1.07	1
NM_001014726.2	Act5C	7253.85	372.06	7580.17	613.77	-1.04	0.39233	-0.934064	0.85	1.08	1
NM_079551.4	mRpL1	437.48	15.67	451.91	30.33	-1.03	0.446114	-0.833505	0.87	1.08	1
NM_141236.3	atms	619.67	42.04	599.43	34.22	1.03	0.482766	0.749422	0.92	1.16	1
NM_132174.3	NELF-B	309.17	28.29	298.87	7.7	1.03	0.517033	0.719643	0.89	1.2	1
NM_001260064.2	CG8223	284.56	18.8	296.19	29.7	-1.04	0.530234	-0.670927	0.82	1.12	1
NM_137710.3	CG15657	139.95	18.41	133.08	7.09	1.05	0.530393	0.687175	0.83	1.33	1
NM_080352.5	Gapdh2	48090.3	1740.36	49546.2	4501.22	-1.03	0.561558	-0.632328	0.84	1.13	1
NM_139942.5	cert	947	28.46	934.93	31.33	1.01	0.593114	0.564443	0.96	1.07	1
NM_001144286.3	Nurf-38	2320.18	108.27	2373.92	161.9	-1.02	0.603942	-0.551018	0.88	1.09	1
NM_166056.3	Cpsf160	361.83	12.43	372.47	36	-1.03	0.615382	-0.547694	0.82	1.15	1
NM_170259.4	CG31324	2088.45	264.43	1980.34	391	1.05	0.661574	0.463349	0.79	1.42	1
NM_141122.4	CG7133	403.43	25.98	415.02	45.26	-1.03	0.663463	-0.461544	0.83	1.14	1
NM_135176.3	slam	7.89	1.06	8.27	1.61	-1.05	0.679797	-0.435775	0.72	1.26	1
NM_135770.2	CG15482	8.31	1.25	8.83	2.68	-1.06	0.732133	-0.364592	0.59	1.49	1
NM_135395.3	mRpL51	436.34	32.54	443.91	34.17	-1.02	0.757903	-0.322773	0.86	1.13	1
NM_135361.3	Mettl14	161.62	35.27	170.39	47.03	-1.05	0.766384	-0.311416	0.61	1.47	1
NM_001275548.1	Elp1	795.31	88.24	777.74	89.9	1.02	0.788188	0.280961	0.83	1.25	1
NM_134968.4	fred	1826.02	51.83	1810.5	99.62	1.01	0.799387	0.269847	0.92	1.1	1
NM_138179.3	ttm2	39.93	6.25	38.65	8.38	1.03	0.823104	0.235013	0.72	1.48	1
NM_057540.4	TfIIB	541.02	26.32	546.96	44.95	-1.01	0.827777	-0.229498	0.87	1.13	1
NM_057415.3	tra2	712.57	92.95	697.93	130.67	1.02	0.857565	0.188088	0.77	1.36	1
NM_001104420.3	Pli	518.81	34.98	515.73	19.89	1.01	0.88391	0.153883	0.9	1.12	1
NM_001273698.1	CG31687	185.78	22.18	187.54	10.91	-1.01	0.893769	-0.141542	0.82	1.19	1
NM_001043167.2	CG17698	6505.41	597.14	6441.54	752.33	1.01	0.898253	0.133691	0.84	1.22	1
NM_142879.3	wda	178.56	55.71	183.37	74.98	-1.03	0.91828	-0.107329	0.52	1.84	1
NM_001299339.1	COX7C	6431.38	264.64	6470.78	722.78	-1.01	0.919919	-0.107295	0.83	1.19	1
NM_138101.5	CG42361	1080.76	27.19	1077.14	98.86	1	0.949476	0.0681307	0.86	1.17	1
NM_001260344.2	AP-1sigma	3470.6	190.27	3477.5	191.13	-1	0.960378	-0.0517898	0.9	1.1	1
NM_135826.3	CG9008	534.31	27.92	533.45	21.15	1	0.962407	0.0492791	0.92	1.09	1
NM_134840.3	CG9886	359.96	29.74	361.25	52.61	-1	0.96745	-0.0429988	0.79	1.26	1
NM_137456.3	Nup75	23.36	4.3	23.21	7.47	1.01	0.975081	0.0330054	0.58	1.75	1
NM_058121.4	gammaSnap1	11752.6	545.56	11741.3	579.69	1	0.978504	0.0280907	0.92	1.09	1

## Sheet: SMC1 KD vs Control
Accession #	Probe Name	108922	StDev of 108922	60100	StDev of 60100	108922 vs. 60100	P value of: 108922 vs. 60100	t-statistic of: 108922 vs. 60100	Lower 95% CI of: 108922 vs. 60100	Upper 95% CI of: 108922 vs. 60100	FDR adjusted pvalue of: 108922 vs. 60100
NM_166192.4	unc-104	7658.96	213.09	9949.4	160.92	-1.3	1.954e-05	-16.389	0.74	-1.24	0
NM_080352.5	Gapdh2	47483.5	1689.54	34815.9	1726.08	1.36	9.619e-05	10.1371	1.26	1.48	0.01
NM_078501.3	Nep1	154.74	15.02	209.92	14.74	-1.36	0.0027223	-5.18365	0.63	-1.17	0.14
NM_057920.4	SA	491.22	27.4	599.86	12.14	-1.22	0.00277042	-6.8974	0.75	-1.11	0.14
NM_057424.3	alphaTub84B	12841.9	339.27	14010.2	336.67	-1.09	0.0028824	-4.85914	0.88	-1.04	0.14
NM_144058.3	CG30158	309.27	10.68	361.65	19.21	-1.17	0.00379957	-4.95314	0.79	-1.08	0.16
NM_001275548.1	Elp1	568.06	29.49	471.71	31.11	1.2	0.00481784	4.48977	1.08	1.34	0.17
NM_135386.5	U26	421.68	22.46	497.92	30.87	-1.18	0.0065073	-4.11812	0.76	-1.06	0.19
NM_058133.5	eIF2D	666.54	24.79	560.96	36.28	1.19	0.00705997	4.52789	1.07	1.32	0.19
NM_141236.3	atms	309.26	10.8	339.41	12.81	-1.1	0.0115173	-3.59923	0.85	-1.03	0.28
NM_001170219.2	Octbeta1R	1321.14	67.97	1504.65	77.69	-1.14	0.0126862	-3.50905	0.8	-1.04	0.28
NM_057540.4	TfIIB	302.24	16.81	343.95	17.26	-1.14	0.0147782	-3.40328	0.8	-1.03	0.29
NM_138101.5	CG42361	698.36	47.83	814.81	46.73	-1.17	0.0154602	-3.39187	0.76	-1.04	0.29
NM_057415.3	tra2	326.52	12.99	396.75	36.72	-1.22	0.0180171	-3.83516	0.71	-1.06	0.3
NM_001043167.2	CG17698	4181.24	228.71	4854.81	342.76	-1.16	0.018205	-3.29608	0.77	-1.03	0.3
NM_001104420.3	Pli	309.65	20.85	354.28	16.67	-1.14	0.0197328	-3.27738	0.79	-1.03	0.3
NM_166056.3	Cpsf160	193.47	11.85	222.69	14.94	-1.15	0.0214495	-3.09798	0.77	-1.02	0.31
NM_141122.4	CG7133	269.18	21.77	315.07	18.64	-1.17	0.0229565	-3.1344	0.75	-1.03	0.32
NM_135826.3	CG9008	425.05	19.06	475.62	29.24	-1.12	0.0276849	-2.95877	0.81	-1.01	0.36
NM_079193.4	Ras64B	1611.49	54.01	1710.58	26.67	-1.06	0.0296236	-3.22052	0.89	-1.01	0.37
NM_165677.4	brp	10624.6	656.6	11809.1	263.53	-1.11	0.0367652	-3.18056	0.81	1	0.43
NM_001299339.1	COX7C	4281.97	259.74	5002.13	505.35	-1.17	0.041943	-2.70193	0.74	-1.01	0.47
NM_137710.3	CG15657	92.86	7.57	105.87	2.52	-1.14	0.0436399	-3.09171	0.77	1	0.47
NM_079054.5	Dcr-2	24432.8	2280.7	21258.4	1649.73	1.15	0.0574028	2.36246	0.99	1.34	0.59
NM_142277.3	pad	152.68	18.75	184.43	17.23	-1.21	0.0605559	-2.35122	0.67	1.02	0.59
NM_134968.4	fred	1090.75	48.72	1215.89	92.7	-1.11	0.0623159	-2.42095	0.79	1.02	0.59
NM_001201893.2	CG31808	365.22	74.6	493.99	78.11	-1.35	0.0777584	-2.15875	0.52	1.06	0.69
NM_143502.4	Tace	913.33	105.93	1108.03	141.52	-1.21	0.0779772	-2.12661	0.65	1.04	0.69
NM_139942.5	cert	570.72	9.38	619.86	42.86	-1.09	0.0946476	-2.31671	0.82	1.03	0.81
NM_001273698.1	CG31687	90.52	5.99	100.71	9.09	-1.11	0.101387	-1.9605	0.78	1.03	0.84
NM_079551.4	mRpL1	206.7	21.64	234.22	17.29	-1.13	0.110336	-1.9236	0.75	1.04	0.88
NM_143802.3	Su(z)12	105.77	13.1	120.66	10.3	-1.14	0.145613	-1.70537	0.72	1.07	1
NM_135395.3	mRpL51	251.37	24.38	281.38	28.93	-1.12	0.155934	-1.62369	0.75	1.07	1
NM_135361.3	Mettl14	71.02	14.52	84.89	9.25	-1.2	0.163286	-1.63487	0.62	1.13	1
NM_135044.4	Gmd	56.61	4.66	61.39	4.22	-1.08	0.179374	-1.52791	0.8	1.06	1
NM_001260344.2	AP-1sigma	2485.56	112.94	2584.84	67.36	-1.04	0.19968	-1.48899	0.89	1.03	1
NM_142879.3	wda	71.73	10.7	82.13	10.53	-1.14	0.218193	-1.37687	0.68	1.12	1
NM_001272396.1	CG2278	282.27	21.44	305.88	28.49	-1.08	0.224922	-1.35542	0.79	1.07	1
NM_001260064.2	CG8223	153.39	8.64	163.96	13.15	-1.07	0.231216	-1.35099	0.82	1.06	1
NM_137456.3	Nup75	13.46	4.9	18.93	6.48	-1.41	0.234363	-1.32239	0.37	1.38	1
NM_001275949.1	CG10254	1216.19	57.44	1273.83	66.87	-1.05	0.243684	-1.29431	0.87	1.05	1
NM_143031.2	polybromo	342.02	24.67	371.76	39.88	-1.09	0.267497	-1.24241	0.77	1.09	1
NM_136570.4	Sec31	471.67	46.87	516.94	63.66	-1.1	0.30235	-1.13277	0.74	1.12	1
NM_139711.3	Lkr	25.27	9.32	31.04	6.25	-1.23	0.336972	-1.05584	0.49	1.34	1
NM_058121.4	gammaSnap1	8578.61	657.56	9137.47	816.48	-1.07	0.338242	-1.04313	0.8	1.1	1
NM_134840.3	CG9886	222.14	20.15	238.15	25.85	-1.07	0.376473	-0.956959	0.77	1.12	1
NM_132174.3	NELF-B	163.34	28.5	177.72	9.66	-1.09	0.426508	-0.897108	0.68	1.24	1
NM_170259.4	CG31324	1630.76	237.06	1544.66	166.39	1.06	0.570371	0.602654	0.84	1.33	1
NM_138179.3	ttm2	27.87	6.04	30.34	9.51	-1.09	0.690688	-0.419963	0.55	1.54	1
NM_001014726.2	Act5C	5141.43	218.11	5116.16	138.48	1	0.852316	0.195846	0.94	1.07	1
NM_001144286.3	Nurf-38	1539.14	80.25	1558.81	198.49	-1.01	0.857887	-0.190761	0.82	1.19	1
NM_135770.2	CG15482	8.41	1.94	8.67	2.11	-1.03	0.86239	-0.180935	0.64	1.48	1
NM_135176.3	slam	6.85	0.83	6.73	1.19	1.02	0.868555	0.17388	0.78	1.34	1
NM_001144172.2	CG42336	65.1	3.36	65.46	11.49	-1.01	0.954015	-0.0618539	0.75	1.31	1

## Sheet: Su(z)12 KD vs Control
Accession #	Probe Name	Suz12	StDev of Suz12	60000	StDev of 60000	Suz12 vs. 60000	DE Call of: Suz12 vs. 60000	P value of: Suz12 vs. 60000	t-statistic of: Suz12 vs. 60000	Lower 95% CI of: Suz12 vs. 60000	Upper 95% CI of: Suz12 vs. 60000	FDR adjusted pvalue of: Suz12 vs. 60000
NM_079551.4	mRpL1	212.7	13.97	251.9	18.71	-1.18	N/A	0.0144859	-3.41801	0.74	-1.04	1
NM_165677.4	brp	11862.4	229.52	12933.2	581.76	-1.09	N/A	0.0241581	-3.5031	0.86	-1.02	1
NM_137710.3	CG15657	106.36	5.25	92.33	9.16	1.15	N/A	0.0549059	2.58713	0.99	1.34	1
NM_001273698.1	CG31687	94.78	6.45	108.08	11.6	-1.14	N/A	0.101018	-2.01827	0.73	1.05	1
NM_170259.4	CG31324	1498.32	90.46	1678.2	198.99	-1.12	N/A	0.149941	-1.73647	0.74	1.07	1
NM_135361.3	Mettl14	81.1	5.96	87.8	5.9	-1.08	N/A	0.163958	-1.58861	0.81	1.05	1
NM_058121.4	gammaSnap1	9346.76	324.54	8986.42	322.62	1.04	N/A	0.166741	1.57344	0.98	1.11	1
NM_057540.4	TfIIB	364.6	24.81	389.8	22.88	-1.07	N/A	0.189637	-1.48334	0.83	1.05	1
NM_138179.3	ttm2	29.69	9.68	21.71	6.14	1.37	N/A	0.208771	1.41351	0.77	2.42	1
NM_139711.3	Lkr	37.27	5.42	42.35	4.48	-1.14	N/A	0.220791	-1.38987	0.69	1.11	1
NM_058133.5	eIF2D	505.9	26.92	532.51	33.35	-1.05	N/A	0.256921	-1.25685	0.86	1.06	1
NM_001014726.2	Act5C	5132.86	207.52	4984.4	112.62	1.03	N/A	0.263146	1.26886	0.97	1.1	1
NM_142277.3	pad	234.53	26.66	254.6	10.65	-1.09	N/A	0.26398	-1.31345	0.76	1.12	1
NM_001299339.1	COX7C	4781.66	131.38	4645.18	193.59	1.03	N/A	0.300401	1.15107	0.96	1.1	1
NM_135176.3	slam	6.86	0.74	5.2	2.12	1.32	N/A	0.309131	1.19788	0.63	2.75	1
NM_136570.4	Sec31	514.8	24.02	533.37	23.13	-1.04	N/A	0.312366	-1.10321	0.89	1.05	1
NM_001260344.2	AP-1sigma	2589.95	72.61	2535.55	71.48	1.02	N/A	0.328019	1.06459	0.97	1.08	1
NM_141122.4	CG7133	288.92	26.56	304.16	6.09	-1.05	N/A	0.347604	-1.09428	0.82	1.1	1
NM_001201893.2	CG31808	553.84	72.58	513.32	32.97	1.08	N/A	0.354969	1.03277	0.88	1.32	1
NM_166056.3	Cpsf160	211.54	14.31	200.15	18.13	1.06	N/A	0.368658	0.977778	0.91	1.22	1
NM_080352.5	Gapdh2	34572.1	902.59	33342.3	2181.05	1.04	N/A	0.36902	1.01461	0.93	1.16	1
NM_001144172.2	CG42336	57.15	3.77	52.45	8.4	1.09	N/A	0.38267	0.981135	0.83	1.44	1
NM_139942.5	cert	616.06	35.6	636.42	25.4	-1.03	N/A	0.397485	-0.919315	0.88	1.06	1
NM_078501.3	Nep1	207.82	12.31	199.84	13.42	1.04	N/A	0.420887	0.864673	0.93	1.17	1
NM_143031.2	polybromo	367.29	26.72	386.9	37.04	-1.05	N/A	0.435992	-0.840235	0.81	1.11	1
NM_144058.3	CG30158	407.85	39.11	388.1	31.34	1.05	N/A	0.457151	0.796001	0.9	1.23	1
NM_166192.4	unc-104	10675.3	278.64	10529.1	238.83	1.01	N/A	0.458692	0.792705	0.97	1.06	1
NM_001260064.2	CG8223	157.4	4.11	169.85	32.42	-1.08	N/A	0.478404	-0.803496	0.69	1.25	1
NM_057424.3	alphaTub84B	12054.7	188.41	12144.5	143.57	-1.01	N/A	0.47887	-0.758578	0.97	1.02	1
NM_079193.4	Ras64B	1699.21	78.68	1732.55	41.49	-1.02	N/A	0.492904	-0.745645	0.91	1.05	1
NM_001275949.1	CG10254	1266.46	66.46	1293.05	56.9	-1.02	N/A	0.563297	-0.612559	0.9	1.07	1
NM_057920.4	SA	607.9	52.57	582.38	64.86	1.04	N/A	0.570545	0.601327	0.87	1.25	1
NM_135770.2	CG15482	6.98	1.35	7.94	3.82	-1.14	N/A	0.593717	-0.57362	0.47	1.64	1
NM_134968.4	fred	1313.74	29.87	1342.56	95.39	-1.02	N/A	0.599081	-0.575531	0.87	1.1	1
NM_001104420.3	Pli	377.86	28.82	386.96	14.13	-1.02	N/A	0.601768	-0.562264	0.87	1.1	1
NM_137456.3	Nup75	16.57	5.67	18.36	4.17	-1.11	N/A	0.619792	-0.525575	0.55	1.49	1
NM_001043167.2	CG17698	4676.11	272.61	4788.77	330.12	-1.02	N/A	0.624602	-0.516397	0.87	1.1	1
NM_143802.3	Su(z)12	115.81	18.41	121.45	9.85	-1.05	N/A	0.633758	-0.51218	0.74	1.23	1
NM_001170219.2	Octbeta1R	1643.2	66.77	1609.34	117.12	1.02	N/A	0.638535	0.501867	0.91	1.15	1
NM_143502.4	Tace	1185.74	39.47	1172.12	50.17	1.01	N/A	0.686281	0.4256	0.94	1.08	1
NM_079054.5	Dcr-2	19845	901.88	19559.4	1217.81	1.01	N/A	0.716615	0.382015	0.92	1.12	1
NM_001275548.1	Elp1	474.12	26.83	483.68	46.61	-1.02	N/A	0.734554	-0.359509	0.84	1.14	1
NM_057415.3	tra2	284.31	24.57	289.33	13.37	-1.02	N/A	0.740309	-0.352394	0.86	1.13	1
NM_138101.5	CG42361	753.16	61.89	767.05	74.64	-1.02	N/A	0.785332	-0.285186	0.83	1.16	1
NM_132174.3	NELF-B	172.72	13.72	170.61	8.19	1.01	N/A	0.798373	0.269421	0.89	1.15	1
NM_134840.3	CG9886	280.68	27.13	285.34	20.75	-1.02	N/A	0.801186	-0.264405	0.84	1.15	1
NM_135395.3	mRpL51	263.09	22.28	259.66	20.23	1.01	N/A	0.829672	0.224801	0.87	1.18	1
NM_001272396.1	CG2278	322.51	25.18	326.49	32.96	-1.01	N/A	0.853841	-0.192844	0.84	1.16	1
NM_142879.3	wda	136.42	19.35	138.44	13.94	-1.01	N/A	0.866851	-0.175473	0.79	1.22	1
NM_135044.4	Gmd	59.68	4.1	58.95	8.13	1.01	N/A	0.878719	0.161621	0.82	1.25	1
NM_135826.3	CG9008	454.52	13.34	453.63	10.47	1	N/A	0.919845	0.105164	0.95	1.05	1
NM_135386.5	U26	589.53	51.13	587.02	55.42	1	N/A	0.949679	0.065803	0.85	1.19	1
NM_001144286.3	Nurf-38	1448.92	136.33	1451.2	99.03	-1	N/A	0.979283	-0.0271855	0.86	1.16	1
NM_141236.3	atms	332.55	26.07	332.45	16.82	1	N/A	0.995106	0.00644347	0.89	1.13	1
