# Supplementary material for: Dopamine neuron specific RNA-sequencing reveals Neprilysin 1 acts downstream of the cohesin complex to suppress learning
Source: Commun Biol. 2026 Feb 16;9:441. doi: 10.1038/s42003-026-09690-z (PMC13021968; doi:10.1038/s42003-026-09690-z)
Supplement: Supplementary file 6 — Supplementary Data 4 [file 42003_2026_9690_MOESM6_ESM.xlsx]

## Sheet: Genotypes of animals in Figures
Figure	Bar color	Genotype
1A		∆TH-D’-GAL4>+, UAS-dicer2, UAS-Syt:eGFP
		∆TH-D’-GAL4>UAS-StromalinRNAi_KK, UAS-dicer2, UAS-Syt:eGFP
1B	n/a	∆TH-D’-GAL4>UAS-mCD8:GFP
1C	Control condition	∆TH-D’-GAL4>+, UAS-dicer2, UAS-mCD8:GFP
	KD condition	∆TH-D’-GAL4>UAS-StromalinRNAi_KK, UAS-dicer2, UAS-mCD8:GFP
3A		TH-GAL4>+, UAS-dicer2
		TH-GAL4>UAS-Su(z)12RNAi_GD, UAS-dicer2
3B		TH-GAL4>+, UAS-dicer2
		TH-GAL4>UAS-CG17698RNAi_KK, UAS-dicer2
3C		TH-GAL4>+, UAS-dicer2
		TH-GAL4>UAS-COX7CRNAi_KK, UAS-dicer2
3D		TH-GAL4>+, UAS-dicer2
		TH-GAL4>UAS-Nep1RNAi_KK, UAS-dicer2
3E		TH-GAL4>+, UAS-dicer2
		TH-GAL4>UAS-ttm2RNAi_KK, UAS-dicer2
3F		TH-GAL4>+, UAS-dicer2
		TH-GAL4>UAS-CG42336RNAi_KK, UAS-dicer2
3G		TH-GAL4>+, UAS-dicer2
		TH-GAL4>UAS-AP-1σRNAi_KK, UAS-dicer2
3H		TH-GAL4>+, UAS-dicer2
		TH-GAL4>UAS-atmsRNAi_KK, UAS-dicer2
3I		TH-GAL4>+, UAS-dicer2
		TH-GAL4>UAS-Elp1RNAi_KK, UAS-dicer2
3J		TH-GAL4>+, UAS-dicer2
		TH-GAL4>UAS-CG2278RNAi_KK, UAS-dicer2
4A	Control condition	nSyb-GAL4>+, UAS-dicer2
	KD condition	nSyb-GAL4>UAS-StromalinRNAi_KK, UAS-dicer2
4B		nSyb-GAL4>+, UAS-dicer2, UAS-Syt:eGFP
		nSyb-GAL4>UAS-SMC1RNAi_KK, UAS-dicer2, UAS-Syt:eGFP
4C	Control condition	nSyb-GAL4>+, UAS-dicer2
	KD condition	nSyb-GAL4>UAS-SMC1RNAi_KK, UAS-dicer2
4D		nSyb-GAL4>+, UAS-dicer2
		nSyb-GAL4>UAS-SMC1RNAi_KK, UAS-dicer2
4E		nSyb-GAL4>+, UAS-dicer2
		nSyb-GAL4>UAS-StromalinRNAi_KK, UAS-dicer2
4F		nSyb-GAL4>+, UAS-dicer2
		nSyb-GAL4>UAS-SMC1RNAi_KK, UAS-dicer2
5A	Control condition	nSyb-GAL4>+, UAS-dicer2
	KD condition	nSyb-GAL4>UAS-Su(z)12RNAi_GD, UAS-dicer2
5B		TH-GAL4>+, UAS-dicer2, UAS-Syt:eGFP
		TH-GAL4>UAS-LkRRNAi_KK, UAS-dicer2, UAS-Syt:eGFP
5C		TH-GAL4>+, UAS-dicer2, UAS-Syt:eGFP
		TH-GAL4>UAS-Octβ1RRNAi_KK, UAS-dicer2, UAS-Syt:eGFP
5D		nSyb-GAL4>+, UAS-dicer2, UAS-Syt:eGFP
		nSyb-GAL4>UAS-LkRRNAi_KK, UAS-dicer2, UAS-Syt:eGFP
5E		nSyb-GAL4>+, UAS-dicer2, UAS-Syt:eGFP
		nSyb-GAL4>UAS-Octβ1RRNAi_KK, UAS-dicer2, UAS-Syt:eGFP
6A		TH-GAL4>+, UAS-dicer2, UAS-Syt:eGFP
		TH-GAL4>UAS-Nep1RNAi_KK, UAS-dicer2, UAS-Syt:eGFP
6B		TH-GAL4>+, UAS-dicer2
		TH-GAL4>UAS-Nep1RNAi_KK, UAS-dicer2
6C		TH-GAL4>+, UAS-dicer2
		TH-GAL4>UAS-Nep1RNAi_KK, UAS-dicer2
6D		TH-GAL4>+, UAS-dicer2, UAS-Syt:eGFP
		TH-GAL4>UAS-Nep1RNAi_KK, UAS-dicer2, UAS-Syt:eGFP
6E		nSyb-GAL4>+, UAS-dicer2, UAS-Syt:eGFP
		nSyb-GAL4>UAS-Nep1RNAi_KK, UAS-dicer2, UAS-Syt:eGFP
6F		nSyb-GAL4>+, UAS-dicer2
		nSyb-GAL4>UAS-Nep1RNAi_KK, UAS-dicer2
6G		TH-GAL4>+, UAS-dicer2; tub>GAL80ts
		TH-GAL4>UAS-Nep1RNAi_KK, UAS-dicer2; tub>GAL80ts
7B		R13F02-LexA>LexAop-GRAB(DA2m); TH-GAL4>+, UAS-dicer2
		R13F02-LexA>LexAop-GRAB(DA2m); TH-GAL4>UAS-Nep1RNAi_KK, UAS-dicer2
7C		TH-GAL4>+, UAS-dicer2
		TH-GAL4>UAS-Nep1RNAi_KK, UAS-dicer2
		TH-GAL4>UAS-unc-104RNAi_TRiP, UAS-dicer2
		TH-GAL4>UAS-Nep1RNAi_KK, UAS-unc-104RNAi_TRiP, UAS-dicer2
7D		TH-GAL4>+, UAS-dicer2
		TH-GAL4>UAS-Nep1RNAi_KK, UAS-dicer2
		TH-GAL4>UAS-unc-104RNAi_TRiP, UAS-dicer2
		TH-GAL4>UAS-Nep1RNAi_KK, UAS-unc-104RNAi_TRiP, UAS-dicer2
7E		TH-GAL4>+, UAS-dicer2, UAS-Syt:eGFP
		TH-GAL4>UAS-Nep1RNAi_KK, UAS-dicer2, UAS-Syt:eGFP
		TH-GAL4>UAS-unc-104RNAi_TRiP, UAS-dicer2, UAS-Syt:eGFP
		TH-GAL4>UAS-Nep1RNAi_KK, UAS-unc-104RNAi_TRiP, UAS-dicer2, UAS-Syt:eGFP
7F		TH-GAL4>+, UAS-dicer2, UAS-Syt:eGFP
		TH-GAL4>UAS-Nep1RNAi_KK, UAS-dicer2, UAS-Syt:eGFP
		TH-GAL4>UAS-unc-104RNAi_TRiP, UAS-dicer2, UAS-Syt:eGFP
		TH-GAL4>UAS-Nep1RNAi_KK, UAS-unc-104RNAi_TRiP, UAS-dicer2, UAS-Syt:eGFP
8A		+>UAS-Nep1EY21255
		TH-GAL4>+
		TH-GAL4>UAS-Nep1EY21255
8B		TH-GAL4>+, UAS-Syt:eGFP
		TH-GAL4>UAS-Nep1EY21255, UAS-Syt:eGFP
8C		TH-GAL4>+, UAS-dicer2
		TH-GAL4>UAS-StromalinRNAi_KK, UAS-dicer2
		TH-GAL4>UAS-Nep1EY21255, UAS-dicer2
		TH-GAL4>UAS-StromalinRNAi_KK, UAS-Nep1EY21255, UAS-dicer2
8D		TH-GAL4>+, UAS-dicer2, UAS-Syt:eGFP
		TH-GAL4>UAS-StromalinRNAi_KK, UAS-dicer2, UAS-Syt:eGFP
		TH-GAL4>UAS-Nep1EY21255, UAS-dicer2, UAS-Syt:eGFP
		TH-GAL4>UAS-StromalinRNAi_KK, UAS-Nep1EY21255, UAS-dicer2, UAS-Syt:eGFP
8E		TH-GAL4>+, UAS-dicer2, UAS-Syt:eGFP
		TH-GAL4>UAS-StromalinRNAi_KK, UAS-dicer2, UAS-Syt:eGFP
		TH-GAL4>UAS-Nep1EY21255, UAS-dicer2, UAS-Syt:eGFP
		TH-GAL4>UAS-StromalinRNAi_KK, UAS-Nep1EY21255, UAS-dicer2, UAS-Syt:eGFP
Suppl. 1A		TH-GAL4>UAS-Su(z)12RNAi_GD, UAS-dicer2, UAS-Syt:eGFP
		TH-GAL4>UAS-CG17698RNAi_KK, UAS-dicer2, UAS-Syt:eGFP
		TH-GAL4>UAS-COX7CRNAi_KK, UAS-dicer2, UAS-Syt:eGFP
		TH-GAL4>UAS-Nep1RNAi_KK, UAS-dicer2, UAS-Syt:eGFP
		TH-GAL4>UAS-ttm2RNAi_KK, UAS-dicer2, UAS-Syt:eGFP
		TH-GAL4>UAS-CG42336RNAi_KK, UAS-dicer2, UAS-Syt:eGFP
		TH-GAL4>UAS-AP-1σRNAi_KK, UAS-dicer2, UAS-Syt:eGFP
		TH-GAL4>UAS-atmsRNAi_KK, UAS-dicer2, UAS-Syt:eGFP
		TH-GAL4>UAS-Elp1RNAi_KK, UAS-dicer2, UAS-Syt:eGFP
		TH-GAL4>UAS-CG2278RNAi_KK, UAS-dicer2, UAS-Syt:eGFP
Suppl. 1B		TH-GAL4>UAS-Su(z)12RNAi_GD, UAS-dicer2, UAS-Syt:eGFP
Suppl. 1C		TH-GAL4>UAS-CG17698RNAi_KK, UAS-dicer2, UAS-Syt:eGFP
Suppl. 1D		TH-GAL4>UAS-COX7CRNAi_KK, UAS-dicer2, UAS-Syt:eGFP
Suppl. 1E		TH-GAL4>UAS-Nep1RNAi_KK, UAS-dicer2, UAS-Syt:eGFP
Suppl. 1F		TH-GAL4>UAS-ttm2RNAi_KK, UAS-dicer2, UAS-Syt:eGFP
Suppl. 1G		TH-GAL4>UAS-CG42336RNAi_KK, UAS-dicer2, UAS-Syt:eGFP
Suppl. 1H		TH-GAL4>UAS-AP-1σRNAi_KK, UAS-dicer2, UAS-Syt:eGFP
Suppl. 1I		TH-GAL4>UAS-atmsRNAi_KK, UAS-dicer2, UAS-Syt:eGFP
Suppl. 1J		TH-GAL4>UAS-Elp1RNAi_KK, UAS-dicer2, UAS-Syt:eGFP
Suppl. 1K		TH-GAL4>UAS-CG2278RNAi_KK, UAS-dicer2, UAS-Syt:eGFP
Suppl. 2A		TH-GAL4>+, UAS-dicer2
		TH-GAL4>UAS-Nep1RNAi_TRiP, UAS-dicer2
Suppl. 2B		TH-GAL4>+, UAS-dicer2
		TH-GAL4>UAS-Nep1RNAi_TRiP, UAS-dicer2
Suppl. 2C		TH-GAL4>+, UAS-dicer2, UAS-Syt:eGFP
		TH-GAL4>UAS-Nep1RNAi_TRiP, UAS-dicer2, UAS-Syt:eGFP
Suppl. 2D		TH-GAL4>+, UAS-dicer2, UAS-Syt:eGFP
		TH-GAL4>UAS-Nep1RNAi_TRiP, UAS-dicer2, UAS-Syt:eGFP
Suppl. 2E		w1118;;
		Nep1CR00415-TG4.1/w1118;;
		Nep1CR00415-TG4.1/ Nep1CR00415-TG4.1;;
Suppl. 2F	n/a	Nep1CR00415-TG4.1>UAS-mCD8:GFP
Suppl. 3A		TH-GAL4>+, UAS-dicer2
		TH-GAL4>UAS-Nep1RNAi_KK, UAS-dicer2
		TH-GAL4>UAS-StromalinRNAi_KK, UAS-dicer2
		TH-GAL4>UAS-Nep1RNAi_KK, UAS-StromalinRNAi_KK, UAS-dicer2
Suppl. 3B		+>UAS-Nep1EY21255
		nSyb-GAL4>+
		nSyb-GAL4>UAS-Nep1EY21255
Suppl. 3C		nSyb-GAL4>+, UAS-Syt:eGFP
		nSyb-GAL4>UAS-Nep1EY21255, UAS-Syt:eGFP
Suppl. 3D		nSyb-GAL4>+, UAS-dicer2
		nSyb-GAL4>UAS-StromalinRNAi_KK, UAS-dicer2
		nSyb-GAL4>UAS-Nep1EY21255, UAS-dicer2
		nSyb-GAL4>UAS-StromalinRNAi_KK, UAS-Nep1EY21255, UAS-dicer2
Suppl. 3E		nSyb-GAL4>+, UAS-dicer2, UAS-Syt:eGFP
		nSyb-GAL4>UAS-StromalinRNAi_KK, UAS-dicer2, UAS-Syt:eGFP
		nSyb-GAL4>UAS-Nep1EY21255, UAS-dicer2, UAS-Syt:eGFP
		nSyb-GAL4>UAS-StromalinRNAi_KK, UAS-Nep1EY21255, UAS-dicer2, UAS-Syt:eGFP
