# Supplementary material for: Dopamine neuron specific RNA-sequencing reveals Neprilysin 1 acts downstream of the cohesin complex to suppress learning
Source: Commun Biol. 2026 Feb 16;9:441. doi: 10.1038/s42003-026-09690-z (PMC13021968; doi:10.1038/s42003-026-09690-z)
Supplement: Supplementary file 7 — Supplementary Data 5 [file 42003_2026_9690_MOESM7_ESM.xlsx]

## Sheet: Statistical Analyses
Figure	Groups	n	DF	p-value	Student's t Test t	Mann-Whitney U Test U	One-Way ANOVA F	Kruskal-Wallis Test H	Post-Hoc Test	Post-Hoc Comparison	Adj. p-value
1A	Control (early)	14	27	0.216 n.s.	-1.267
	Stromalin RNAi (early)	15
1A	Control (mid)	14	27	0.000377 ***	-4.061
	Stromalin RNAi (mid)	15
3A	Control	9	17	0.0178 *	-2.6243
	Su(z)12 RNAi	10
3B	Control	7	14	0.00178 **	-3.8459
	CG17698 RNAi	9
3C	Control	10	18	0.0317 *	-2.3296
	COX7C RNAi	10
3D	Control	11	18	0.0119 *	-2.7968
	Nep1 RNAi	9
3E	Control	13	25	0.00193 **	-3.4638
	ttm2 RNAi	14
3F	Control	9	16	0.382 n.s.	0.8997
	CG42336 RNAi	9
3G	Control	4	7	0.989 n.s.	-0.01402
	AP-1σ RNAi	5
3H	Control	8	15	0.965 n.s.	-0.04521
	atms RNAi	9
3I	Control	13	24	0.801 n.s.	-0.2553
	Elp1 RNAi	13
3J	Control	16	31	0.658 n.s.	-0.4475
	CG2278 RNAi	17
4B	Control	12	21	0.00863 **		24
	SMC1 RNAi	11
4D	Control	8	15	0.00176 **	3.7941
	SMC1 RNAi	9
4E	Control	5	8	0.0304 *	2.6249
	Stromalin RNAi	5
4F	Control	6	10	0.000109 ***	6.1481
	SMC1 RNAi	6
5B	Control	16	27	0.00252 **		37
	Lkr RNAi	13
5C	Control	14	24	0.000775 ***	-3.8471
	Octβ1R RNAi	12
5D	Control	14	27	0.265 n.s.	-1.1388
	Lkr RNAi	15
5E	Control	12	20	0.399 n.s.	0.8618
	Octβ1R RNAi	10
6A	Control	9	18	0.000605 ***	-4.1476
	Nep1 RNAi	11
6B	Control	11	21	0.0412 *	-2.1755
	Nep1 RNAi	12
6C	Control	12	21	0.000991 ***	-3.8229
	Nep1 RNAi	11
6D	Control	13	24	0.0086 **		34
	Nep1 RNAi	13
6E	Control	13	25	<0.0001 ****	-6.7941
	Nep1 RNAi	14
6F	Control	13	24	0.0265 *	2.3637
	Nep1 RNAi	13
6G	Control	6	12	0.104 n.s.	1.7598
	Nep1 RNAi (no KD)	8
6G	Control	7	11	0.014 *	-2.918
	Nep1 RNAi (adult KD)	6
7B	Control	12	22	0.0284 *		34
	Nep1 RNAi	12
7C	Control	13	3, 46	<0.0001 ****			9.4821		Tukey's	Control vs Nep1 RNAi	0.0001843 ***
	Nep1 RNAi	13								Control vs unc-104 RNAi	0.9999 n.s.
	unc-104 RNAi	12								Control vs Nep1 RNAi + unc-104 RNAi	0.5486 n.s.
	Nep1 RNAi + unc-104 RNAi	12								Nep1 RNAi vs unc-104 RNAi	0.0001959 ***
										Nep1 RNAi vs Nep1 RNAi + unc-104 RNAi	0.01339 *
										unc-104 RNAi vs Nep1 RNAi + unc-104 RNAi	0.5196 n.s.
7D	Control	7	3, 22	0.006502 **			5.3298		Tukey's	Control vs Nep1 RNAi	0.004277 **
	Nep1 RNAi	6								Control vs unc-104 RNAi	0.4945 n.s.
	unc-104 RNAi	7								Control vs Nep1 RNAi + unc-104 RNAi	0.8037 n.s.
	Nep1 RNAi + unc-104 RNAi	6								Nep1 RNAi vs unc-104 RNAi	0.08866 n.s.
										Nep1 RNAi vs Nep1 RNAi + unc-104 RNAi	0.04206 *
										unc-104 RNAi vs Nep1 RNAi + unc-104 RNAi	0.9644 n.s.
7E	Control	16	3, 52	<0.0001 ****				40.3346	Dunn's	Control vs Nep1 RNAi	0.009487 **
	Nep1 RNAi	14								Control vs unc-104 RNAi	0.004244 **
	unc-104 RNAi	14								Control vs Nep1 RNAi + unc-104 RNAi	1 n.s.
	Nep1 RNAi + unc-104 RNAi	12								Nep1 RNAi vs unc-104 RNAi	<0.0001 ****
										Nep1 RNAi vs Nep1 RNAi + unc-104 RNAi	0.04258 *
										unc-104 RNAi vs Nep1 RNAi + unc-104 RNAi	0.004083 **
7F	Control	16	3, 52	<0.0001 ****				47.1715	Dunn's	Control vs Nep1 RNAi	0.06262 n.s.
	Nep1 RNAi	14								Control vs unc-104 RNAi	<0.0001 ****
	unc-104 RNAi	14								Control vs Nep1 RNAi + unc-104 RNAi	<0.0001 ****
	Nep1 RNAi + unc-104 RNAi	12								Nep1 RNAi vs unc-104 RNAi	0.003052 **
										Nep1 RNAi vs Nep1 RNAi + unc-104 RNAi	0.040410 *
										unc-104 RNAi vs Nep1 RNAi + unc-104 RNAi	1 n.s.
8A	Nep1 OE control	15	2, 40	0.163 n.s.			1.897
	GAL4 control	14
	Nep1 OE	14
8B	Control	15	30	0.911 n.s.		124
	Nep1 OE	17
8C	Control	9	3, 30	0.000626 ***			7.619		Tukey's	Control vs Stromalin RNAi	0.001113 **
	Stromalin RNAi	9								Control vs Nep1 OE	0.07841 n.s.
	Nep1 OE	8								Control vs Stromalin RNAi + Nep1 OE	0.9801 n.s.
	Stromalin RNAi + Nep1 OE	8								Stromalin RNAi vs Nep1 OE	0.3996 n.s.
										Stromalin RNAi vs Stromalin RNAi + Nep1 OE	0.004375 **
										Nep1 OE vs Stromalin RNAi + Nep1 OE	0.1876 n.s.
8D	Control	16	3, 65	<0.0001 ****			32.968		Tukey's	Control vs Stromalin RNAi	<0.0001 ****
	Stromalin RNAi	18								Control vs Nep1 OE	0.0001542 ***
	Nep1 OE	18								Control vs Stromalin RNAi + Nep1 OE	0.1795 n.s.
	Stromalin RNAi + Nep1 OE	17								Stromalin RNAi vs Nep1 OE	<0.0001 ****
										Stromalin RNAi vs Stromalin RNAi + Nep1 OE	0.03350 *
										Nep1 OE vs Stromalin RNAi + Nep1 OE	<0.0001 ****
8E	Control	12	3, 59	<0.0001 ****			14.911		Tukey's	Control vs Stromalin RNAi	<0.0001 ****
	Stromalin RNAi	19								Control vs Nep1 OE	0.5661 n.s.
	Nep1 OE	15								Control vs Stromalin RNAi + Nep1 OE	0.01287 *
	Stromalin RNAi + Nep1 OE	17								Stromalin RNAi vs Nep1 OE	<0.0001 ****
										Stromalin RNAi vs Stromalin RNAi + Nep1 OE	0.01356 *
										Nep1 OE vs Stromalin RNAi + Nep1 OE	0.2216 n.s.
S2A	Control	11	20	0.00257 **	-3.4438
	Nep1 RNAi	11
S2B	Control	9	16	0.000686 ***	-4.1948
	Nep1 RNAi	9
S2C	Control	15	25	0.0121 *	-2.7053
	Nep1 RNAi	12
S2D	Control	16	27	0.00482 **		41
	Nep1 RNAi	13
S2E	Nep1 +/+	8	2, 20	<0.0001 ****			16.0345		Tukey's	Nep1 +/+ vs Nep1 +/-	<0.0001 ****
	Nep1 +/-	8								Nep1 +/+ vs Nep1 -/-	0.002079 **
	Nep1 -/-	7								Nep1 +/- vs Nep1 -/-	0.4121 n.s.
S3A	Control	10	3, 37	0.001371 **			6.3659		Tukey's	Control vs Nep1 RNAi	0.01414 *
	Nep1 RNAi	11								Control vs Stromalin RNAi	0.001348 **
	Stromalin RNAi	10								Control vs Nep1 RNAi + Stromalin RNAi	0.014510 *
	Nep1 RNAi + Stromalin RNAi	10								Nep1 RNAi vs Stromalin RNAi	0.7781 n.s.
										Nep1 RNAi vs Nep1 RNAi + Stromalin RNAi	0.9999 n.s.
										Stromalin RNAi vs Nep1 RNAi + Stromalin RNAi	0.8225 n.s.
S3B	Nep1 OE control	14	2, 40	0.013 *			4.849		Tukey's	Nep1 OE control vs GAL4 control	0.4601 n.s.
	GAL4 control	15								Nep1 OE control vs Nep1 OE	0.1624 n.s.
	Nep1 OE	14								GAL4 control vs Nep1 OE	0.009792 **
S3C	Control	10	22	0.0755 n.s.	-1.8657
	Nep1 OE	14
S3D	Control	8	3, 28	<0.0001 ****			13.668		Tukey's	Control vs Stromalin RNAi	0.02234 *
	Stromalin RNAi	8								Control vs Nep1 OE	0.9443 n.s.
	Nep1 OE	8								Control vs Stromalin RNAi + Nep1 OE	0.01355 *
	Stromalin RNAi + Nep1 OE	8								Stromalin RNAi vs Nep1 OE	0.005707 **
										Stromalin RNAi vs Stromalin RNAi + Nep1 OE	<0.0001 ****
										Nep1 OE vs Stromalin RNAi + Nep1 OE	0.04936 *
S3E	Control	15	3, 50	0.000127 ***			8.404		Tukey's	Control vs Stromalin RNAi	0.001271 **
	Stromalin RNAi	13								Control vs Nep1 OE	0.1295 n.s.
	Nep1 OE	14								Control vs Stromalin RNAi + Nep1 OE	0.912 n.s.
	Stromalin RNAi + Nep1 OE	12								Stromalin RNAi vs Nep1 OE	0.3057 n.s.
										Stromalin RNAi vs Stromalin RNAi + Nep1 OE	0.0003261 ***
										Nep1 OE vs Stromalin RNAi + Nep1 OE	0.03962 *
