# Supplementary material for: Dopamine neuron specific RNA-sequencing reveals Neprilysin 1 acts downstream of the cohesin complex to suppress learning
Source: Commun Biol. 2026 Feb 16;9:441. doi: 10.1038/s42003-026-09690-z (PMC13021968; doi:10.1038/s42003-026-09690-z)
Supplement: Supplementary file 8 — Supplementary Data 6 [file 42003_2026_9690_MOESM8_ESM.xlsx]

## Sheet: Figure 1
1A	Control (early)	Stromalin RNAi (early)	Control (mid)	Stromalin RNAi (mid)
	103.464	89.0026	57.7824	158.071
	64.5687	138.767	82.0032	177.377
	76.1764	116.157	122.855	127.97
	129.066	87.1228	123.638	164.929
	133.068	103.05	91.0703	116.045
	90.47	155.298	114.811	117.311
	91.0887	86.9077	91.3334	115.27
	78.1954	138.45	129.654	117.232
	129.671	52.7588	64.3633	154.438
	109.209	125.202	133.401	191.1
	76.4521	156.926	109.784	126.807
	129.948	98.0661	93.8923	128.757
	114.18	115.832	89.0467	125.369
	74.4424	93.4019	96.3661	147.401
		133.109		97.9508

## Sheet: Figure 3
3A	Control	Su(z)12 RNAi		3B	Control	CG17698 RNAi		3C	Control	COX7C RNAi		3D	Control	Nep1 RNAi		3E	Control	ttm2 RNAi
	0.475869	0.477193			0.475102	0.662815			0.513575	0.391608			0.458042	0.533718			0.467962	0.572985
	0.16162	0.669658			0.353693	0.436364			0.207451	0.72566			0.367063	0.448851			0.167857	0.486735
	0.826005	0.771142			0.327044	0.609615			0.343692	0.194547			0.431707	0.476327			0.509804	0.55706
	0.217707	0.771142			0.565047	0.524528			0.400427	0.456897			0.494426	0.508889			0.433048	0.53382
	0.2625	0.831522			0.355745	0.530877			0.308176	0.535331			0.137916	0.371837			0.35468	0.560168
	0.33369	0.309817			0.464286	0.573787			0.0793532	0.394902			0.345238	0.346154			0.47225	0.571429
	0.39908	0.736111			0.397213	0.729167			0.241502	0.475			-0.113636	0.447692			0.434524	0.413469
	0.0833333	0.58805				0.652681			0.489796	0.575			0.212121	0.602515			0.450525	0.389356
	0.200321	0.314286				0.567084			0.0576923	0.378672			0.253327	0.577324			0.240496	0.45838
		0.371897							0.385434	0.445052			0.292735				0.255517	0.436455
													0.41702				0.282738	0.477273
																	0.196473	0.427885
																	0.32	0.341615
																		0.509844
3F	Control	CG42336 RNAi		3G	Control	AP-1σ RNAi		3H	Control	atms RNAi		3I	Control	Elp1 RNAi		3J	Control	CG2278 RNAi
	0.742857	0.306122			0.39548	0.456294			0.476735	0.482895			0.555652	0.511244			0.556244	0.626482
	0.410256	0.359434			0.410015	0.415965			0.62465	0.344432			0.315789	0.542867			0.53	0.704787
	0.204955	0.295918			0.28549	0.22549			0.523571	0.494186			0.571328	0.27551			0.373746	0.618202
	0.545708	0.35603			0.59386	0.507353			0.395833	0.615455			0.612597	0.539416			0.564039	0.664007
	0.42236	0.42435				0.506667			0.341085	0.337968			0.459091	0.556856			0.625786	0.428283
	0.528186	0.297101							0.259615	0.372213			0.196154	0.304853			0.406518	0.311937
	0.257653	0.398947							0.41645	0.414286			0.557461	0.428571			0.363404	0.417924
	0.336275	0.353621							0.355102	0.331628			0.19085	0.235203			0.435849	0.242347
	0.233844	0.401058								0.444715			0.295169	0.427608			0.290708	0.269231
													0.184727	0.563137			0.514184	0.34476
													0.441627	0.416592			0.333213	0.251323
													0.576327	0.245455			0.560262	0.736667
													0.395425	0.490566			0.509286	0.38749
																	0.317949	0.662602
																	0.317119	0.469888
																	0.358621	0.505447
																		0.245683

## Sheet: Figure 4
4B	Control	SMC1 RNAi		4D	Control	SMC1 RNAi
	89.1473	152.837			0.449468	0.0661939
	151.659	139.392			0.292173	0.114885
	73.8979	184.856			0.346061	0.0205832
	78.738	151.403			0.275974	0.0934461
	83.1955	139.833			0.00724638	0.0914286
	68.0727	127.579			0.49	0.209211
	145.287	158.892			0.221532	0.145299
	88.8709	94.364			0.45913	0.0551378
	157.419	136.048				0.141381
	90.2403	124.644
	88.4745	116.241
	84.9978
4E	Control	Stromalin RNAi		4F	Control	SMC1 RNAi
	1.53549	0.753887			0.837937	0.597765
	0.606617	0.779252			0.953833	0.38619
	0.717316	0.370929			1.25117	0.440975
	1.34028	0.417549			1.19811	0.626629
	1.11669	0.345268			1.00525	0.475153
					0.83029	0.318347

## Sheet: Figure 5
5B	Control	Lkr RNAi		5C	Control	Octβ1R RNAi
	103.094	106.39			118.761	118.356
	75.6438	122.739			96.6623	117.315
	90.7765	120.077			88.0352	86.6369
	99.3027	112.743			94.7042	124.504
	95.6813	133.564			95.287	143.321
	104.333	120.623			92.4657	96.4266
	100.471	138.809			107.409	161.04
	106.983	111.789			91.6945	110.066
	92.27	108.353			99.5961	120.165
	87.1402	93.4794			99.4419	138.063
	115.276	128.231			96.3206	163.122
	111.667	97.4574			87.4744	151.624
	97.0137	113.609			114.91
	84.3601				117.238
	87.205
	148.782
5D	Control	Lkr RNAi		5E	Control	Octβ1R RNAi
	111.355	116.1			113.852	119.74
	112.066	137.223			99.9911	100.847
	103.282	94.2215			90.3514	87.3305
	81.8925	114.634			91.0937	70.8308
	75.9082	107.43			134.966	86.0658
	102.613	103.399			94.5437	104.316
	115.045	97.5116			79.7402	81.8127
	98.6984	93.7664			83.1245	82.6087
	79.0529	105.57			79.3329	88.0202
	95.9024	116.948			113.02	114.616
	105.668	84.7654			91.624
	92.3627	101.006			128.36
	101.312	128.532
	124.841	112.771
		80.1865

## Sheet: Figure 6
6A	Control	Nep1 RNAi		6B	Control	Nep1 RNAi		6C	Control	Nep1 RNAi		6D	Control	Nep1 RNAi
	94.688	124.405			0.757253	0.83619			0.302083	0.556757			77.7151	112.873
	107.259	112.181			0.651691	0.856459			0.541126	0.538462			100.226	107.871
	85.5232	141.863			0.691376	0.866113			0.528011	0.688735			104.491	90.9128
	90.6974	155.149			0.741667	0.847826			0.49009	0.569435			108.398	114.516
	113.247	132.861			0.840313	0.876683			0.530303	0.515782			94.6603	115.844
	71.4713	127.161			0.633152	0.726381			0.57551	0.65368			109.4	119.416
	156.146	149.519			0.713725	0.726829			0.419306	0.606166			86.871	110.893
	100.975	151.349			0.620155	0.815833			0.244055	0.627692			99.7485	120.759
	79.9927	144.727			0.393939	0.687465			0.425595	0.48913			109.869	108.637
		118.546			0.839852	0.704545			0.294231	0.56047			109.488	112.225
		147.836			0.770563	0.810742			0.397732	0.496633			98.7247	118.333
						0.696827			0.230435				106.486	109.231
													93.9218	76.0644
6E	Control	Nep1 RNAi		6F	Control	Nep1 RNAi		6G	Control	Nep1 RNAi (no KD)	Control	Nep1 RNAi (adult KD)
	98.8206	172.945			0.265833	0.488889			0.829167	0.946198	0.781159	0.87049
	103.346	188.696			0.653333	0.271318			0.95122	0.73764	0.747826	0.818182
	86.3019	124.86			0.588662	0.634801			0.877551	0.761229	0.774179	0.847619
	103.329	230.645			0.555998	0.472371			0.897619	0.799743	0.632935	0.891026
	121.758	158.623			0.653043	0.40473			0.633205	0.772791	0.800366	0.889659
	101.673	180.219			0.588889	0.592593			0.944444	0.728165	0.44327	0.95061
	91.8848	186.153			0.616042	0.346667				0.612698	0.804413
	87.4765	197.747			0.499517	0.488435				0.677489
	108.557	129.737			0.557143	0.435606
	112.333	150.847			0.550435	0.392604
	105.139	143.178			0.788889	0.3125
	97.9766	105.253			0.748291	0.28442
	81.4032	175.272			0.493333	0.773617
		166.467

## Sheet: Figure 7
7C	Control	Nep1 RNAi	unc-104 RNAi	Nep1 RNAi + unc-104 RNAi		7D	Control	Nep1 RNAi	unc-104 RNAi	Nep1 RNAi + unc-104 RNAi
	0.653333	0.79902	0.570513	0.560513			0.1875	0.382576	0.229965	0.290476
	0.484848	0.749354	0.447633	0.362036			0.316527	0.630952	0.278672	0.378964
	0.586831	0.659524	0.59037	0.524333			0.19458	0.335224	0.343304	0.201241
	0.805397	0.838609	0.494032	0.569509			0.322997	0.472222	0.340426	0.331395
	0.495935	0.845588	0.600177	0.699463			0.174825	0.322616	0.315278	0.19902
	0.652778	0.807782	0.515065	0.606643			0.0833333	0.444444	0.369048	0.0557276
	0.596825	0.914286	0.602628	0.625692			0.0184783		0.032967
	0.761111	0.97619	0.57326	0.739953
	0.667846	0.601504	0.55814	0.627778
	0.625	0.753049	0.700513	0.774569
	0.290144	0.762904	0.569106	0.834835
	0.395604	0.794513	0.63748	0.707317
	0.459146	0.666667
7E	Control	Nep1 RNAi	unc-104 RNAi	Nep1 RNAi + unc-104 RNAi		7F	Control	Nep1 RNAi	unc-104 RNAi	Nep1 RNAi + unc-104 RNAi
	118.927	133.407	74.5669	86.594			95.7426	162.879	405.716	399.42
	99.2566	120.585	61.2912	103.312			89.2454	156.492	313.71	218.479
	109.48	117.021	51.2872	73.3921			91.9224	142.229	262.497	268.333
	114.305	117.651	65.148	105.809			117.239	171.655	197.403	210.998
	96.9842	136.294	60.832	79.7224			98.7859	158.73	198.809	261.629
	96.9909	130.341	63.1823	126.086			102.865	167.818	259.384	220.513
	92.2756	135.59	56.7179	130.625			100.904	145.248	258.602	204.583
	89.19	131.394	67.4661	111.222			105.021	166.832	352.429	219.024
	94.6339	111.882	83.3291	118.611			91.7836	136.472	341.956	215.624
	87.9861	130.013	73.5101	120.872			102.412	198.396	292.843	238.089
	113.732	122.42	59.3758	91.8422			93.9784	193.668	363.078	217.631
	102.689	121.935	51.0705	65.6039			92.2008	179.675	229.763	369.113
	78.2436	129.237	59.9574				76.9659	188.283	228.021
	120.31	145.89	67.4386				100.234	205.94	351.663
	107.091						117.275
	77.9038						123.426

## Sheet: Figure 8
8A	Nep1 OE control	GAL4 control	Nep1 OE		8B	Control	Nep1 OE		8C	Control	Stromalin RNAi	Nep1 OE	Stromalin RNAi + Nep1 OE
	0.577291	0.384058	0.378537			121	111.842			0.23357	0.58502	0.613953	0.385343
	0.495563	0.485577	0.530612			97.0242	106.314			0.52381	0.757143	0.451111	0.360952
	0.316667	0.057971	0.472074			93.7319	170.081			0.306277	0.479853	0.419887	0.333333
	0.494684	0.256863	0.30814			116.553	103.878			0.397793	0.382576	0.255245	0.225141
	0.402126	0.0953595	0.22381			99.5273	110.379			0.020793	0.461905	0.429293	0.258679
	0.212206	0.222222	0.345912			100.657	95.5417			0.173913	0.495392	0.438095	0.359064
	0.449758	0.215735	0.404563			103.504	101.438			0.158776	0.622368	0.397436	0.302198
	0.456294	0.384211	0.351389			98.0778	93.3162			0.428571	0.426945	0.380556	0.196078
	0.509787	0.341472	0.570305			92.6412	92.4727			0.282927	0.409341
	0.205187	0.181765	0.325581			93.5066	88.866
	0.289474	0.322115	0.413068			84.7244	88.8539
	0.72342	0.528011	0.178251			87.6605	98.1369
	0.139223	0.292848	0.455505			96.9626	107.386
	0.168576	0.34359	0.453756			97.7282	94.0016
	0.244681					116.701	95.583
							100.29
							90.7673
8D	Control	Stromalin RNAi	Nep1 OE	Stromalin RNAi + Nep1 OE		8E	Control	Stromalin RNAi	Nep1 OE	Stromalin RNAi + Nep1 OE
	111.118	146.518	76.0565	111.651			50.6383	149.027	101.077	133.615
	111.43	132.18	100.107	132.916			76.412	131.317	112.039	146.691
	100.64	134.498	49.6403	124.78			131.872	126.508	113.154	109.73
	104.531	121.006	74.0075	69.1293			101.053	132.674	88.9341	130.575
	84.5467	135.273	95.3711	109.129			106.871	135.777	112.411	120.13
	98.68	123.78	69.5448	97.7196			114.358	154.652	115.942	108.129
	106.768	118.89	77.6747	126.358			102.421	155.728	115.062	141.563
	118.413	112.769	63.1189	115.611			89.6509	125.14	110.117	124.337
	89.1644	127.418	71.0979	110.401			105.649	134.329	135.085	91.6105
	82.4793	114.265	64.6118	106.769			134.286	127.936	122.795	93.1737
	103.398	103.986	90.7539	98.6884			83.1156	185.876	117.542	122.71
	95.0355	116.948	73.0713	100.53			103.672	156.313	95.7872	127.279
	96.2066	120.014	112.592	118.646				170.992	89.6063	160.616
	104.069	105.682	84.9837	110.54				114.578	114.709	134.988
	101.884	115.408	77.478	98.8035				113.75	104.801	123.033
	91.6357	120.103	86.8607	112.12				193.706		106.336
		128.959	95.8925	112.948				171.085		125.22
		107.694	76.7235					137.339
								123.302

## Sheet: Supplementary Figure 1
Suppl. 1A	Su(z)12 RNAi	CG17698 RNAi	COX7C RNAi	Nep1 RNAi	ttm2 RNAi	CG42336 RNAi	AP-1σ RNAi	atms RNAi	Elp1 RNAi	CG2278 RNAi
	1.16296	1.45133	1.54482	2.34118	1.7447	1.31088	0.581529	0.861555	0.901701	2.11414
	1.35105	1.30127	1.99777	2.40991	1.65627	2.10817	0.599944	0.954237	1.10623	1.74536
	1.54301	1.03373	1.74886	2.53336	1.58228	1.1865	0.474956	0.821219	1.18504	1.7119
	1.93277	1.23722	1.69903	2.43715	1.68929	2.19087	0.593127	1.22067	0.997192	2.08959
	1.95907	1.16219	1.73986	2.77828	2.11535	1.46543	0.508964	0.95337	0.983661	2.1127
	0.849173	1.36467	1.63407	2.7825	1.99404	1.17893	0.717325	0.954647	0.93382	1.78311
	1.78239	1.33379	1.44905	2.79851	1.64206	2.2473		1.04507	1.07582
	1.80708	1.5285	1.53101			1.26265			0.992537
	1.07932	1.65751
	1.2868
	1.36732
	1.40743
	1.66351
	1.6643
	1.42395

## Sheet: Supplementary Figure 2
Suppl. 2A	Control	Nep1 RNAi		Suppl. 2B	Control	Nep1 RNAi		Suppl. 2C	Control	Nep1 RNAi
	0.873188	0.847059			0.507752	0.7463			91.15	107.035
	0.75122	0.847826			0.456095	0.599638			93.8077	101.413
	0.585343	0.784444			0.5	0.710586			118.8	89.2652
	0.80491	0.779554			0.424647	0.550236			104.067	129.104
	0.545098	0.825946			0.505488	0.703571			99.2677	127.754
	0.640108	0.788043			0.632664	0.699248			86.7479	101.721
	0.659091	0.795846			0.638636	0.589474			109.906	175.955
	0.644444	0.6375			0.505051	0.758559			69.7769	207.254
	0.582168	0.787724			0.539641	0.64745			147.342	144.633
	0.551552	0.748485							125.497	143.395
	0.663296	0.849906							112.082	82.6594
									84.7573	202.065
									67.1684
									120.431
									69.2004
Suppl. 2D	Control	Nep1 RNAi		Suppl. 2E	Nep1 +/+	Nep1 +/-	Nep1 -/-
	94.5779	105.808			0.761243	0.391304	0.411667
	88.5007	118.746			0.647343	0.634305	0.476022
	88.4322	106.99			0.809091	0.352727	0.560606
	101.384	113.607			0.722727	0.363422	0.570946
	94.1808	118.109			0.662602	0.460963	0.54007
	95.6489	99.5242			0.674737	0.260904	0.324074
	108.493	133.14			0.680556	0.36646	0.574661
	102.802	94.8461			0.62	0.590686
	105.48	105.026
	75.3785	110.996
	96.3209	133.717
	104.255	110.555
	113.958	122.04
	125.303
	107.627
	97.6565

## Sheet: Supplementary Figure 3
Suppl. 3A	Control	Nep1 RNAi	Stromalin RNAi	Nep1 RNAi + Stromalin RNAi		Suppl. 3B	Nep1 OE control	GAL4 control	Nep1 OE		Suppl. 3C	Control	Nep1 OE
	0.470862	0.556452	0.414286	0.219833			0.487805	0.118409	0.578457			116.313	121.858
	0.261526	0.34375	0.516129	0.339286			0.5	0.455882	0.455745			111.087	117.865
	0.359175	0.452381	0.371429	0.416667			0.407602	0.240221	0.549167			101.025	113.887
	0.0878788	0.588235	0.585165	0.307692			0.51773	0.186369	0.551495			107.852	102.217
	0.388417	0.729464	0.429167	0.302198			0.258023	0.603198	0.442128			81.5674	109.254
	0.00140056	0.32069	0.449761	0.640805			0.102814	0.30009	0.570833			81.4357	103.44
	0.257576	0.480843	0.640212	0.589744			0.431114	0.333333	0.361702			100.384	101.849
	0.218053	0.336975	0.841538	0.619732			0.464166	0.134722	0.530093			117.316	115.572
	0.134594	0.360887	0.494737	0.530172			0.355077	0.0833333	0.539683			104.583	99.5393
	0.379085	0.478571	0.446237	0.661638			0.0380435	0.315714	0.350811			78.4387	95.1113
		0.398621					0.356867	0.354167	0.311286				104.244
							0.0227273	0.188696	0.302573				111.778
							0.520833	0.391837	0.425532				102.913
							0.501587	0.330338	0.399666				129.359
								0.329932
Suppl. 3D	Control	Stromalin RNAi	Nep1 OE	Stromalin RNAi + Nep1 OE		Suppl. 3E	Control	Stromalin RNAi	Nep1 OE	Stromalin RNAi + Nep1 OE
	0.264411	0.766075	0.561905	0.214047			98.0821	141.813	126.242	108.644
	0.599068	0.720456	0.617021	0.440333			106.201	106.821	119.437	108.883
	0.553659	0.747287	0.68254	0.495563			114.756	111.227	110.28	98.2448
	0.628827	0.530651	0.391304	0.197946			106.377	101.991	100.489	90.8317
	0.443696	0.739394	0.489341	0.471014			106.559	96.5232	114.685	82.1792
	0.590909	0.796083	0.331544	0.251225			100.583	128.3	108.164	70.5161
	0.503571	0.846154	0.356211	0.320578			115.75	130.577	122.627	95.7403
	0.603801	0.551282	0.486166	0.185761			79.9153	125.25	115.479	89.9326
							100.656	139.916	99.1549	107.906
							83.3429	121.214	113.384	89.2197
							74.0374	140.801	107.317	98.1817
							93.9328	109.635	77.54	116.043
							98.5916	125.138	102.115
							105.791		148.535
							115.425
